# Supplementary material for: KitBase Expanded: An Integrated Genomic and Phenotypic Resource for 3,268 Fast-Neutron-Irradiated Rice Mutants
Source: Database (Oxford). 2026 Jun 12;2026:baag024. doi: 10.1093/database/baag024 (PMC13262976; doi:10.1093/database/baag024)
Supplement: baag024_Supplemental_Files [file baag024_supplemental_files.zip]

Archive with 9 entries (9 files):
- Supplementary-Table-1_Revised.xlsx
- Supplementary-Table-2.xlsx
- Supplementary-Table-3_Revised.xlsx
- Supplementary-Table-4.xlsx
- Supplementary-Table-5_New.xlsx
- Supplementary_Figure_1_New.jpg
- Supplementary_Figure_2.jpg
- Supplementary_Figure_3.jpg
- Supplementary_Figure_4_New.jpg
