# Supplementary material for: KitBase Expanded: An Integrated Genomic and Phenotypic Resource for 3,268 Fast-Neutron-Irradiated Rice Mutants
Source: Database (Oxford). 2026 Jun 12;2026:baag024. doi: 10.1093/database/baag024 (PMC13262976; doi:10.1093/database/baag024)
Supplement: baag024_Supplemental_Files [file baag024_supplemental_files.zip › Supplementary-Table-2.xlsx]

## Sheet: Description
	Description of Excel Workbook Tabs
	The following provides an overview of the contents and purpose of each tab within the accompanying Excel workbook:
	This structured summary aims to facilitate navigation and comprehension of the dataset provided in the workbook.
	Tab name	Description
	Nipponbare-SBS	Catalog of Single Base Substitutions (SBS) Identified in the Nipponbare Reference Genome.​
	Nipponbare-Deletion	Catalog of Deletion Identified in the Nipponbare Reference Genome.​
	Nipponbare-Insertion	Catalog of Insertion Identified in the Nipponbare Reference Genome.​
	Nipponbare-Translocation	Catalog of Translocation Identified in the Nipponbare Reference Genome.​
	Nipponbare-Inversion	Catalog of Inversion Identified in the Nipponbare Reference Genome.​
	Nipponbare-TandemDuplication	Catalog of Tandem Dulpication Identified in the Nipponbare Reference Genome.​
	KitaakeX-SBS	Catalog of Single Base Substitutions (SBS) Identified in theKitaakeX Reference Genome.​
	KitaakeX-Deletion	Catalog of Deletion Identified in the KitaakeX Reference Genome.​
	KitaakeX-Insertion	Catalog of Insertion Identified in the KitaakeX Reference Genome.​
	KitaakeX-Translocation	Catalog of Translocation Identified in the KitaakeX Reference Genome.​
	KitaakeX-Inversion	Catalog of Inversion Identified in the KitaakeX Reference Genome.​
	Column Headings	Description
	Mutant ID	Identifier for each KitBase mutant line
	Variant type	Type of mutation
	Chromosome	Chromosomal location of the mutation.​
	Start/End position	Nucleotide position of the mutation on the chromosome.​
	Single base substitution	Caracterization of the Aminoacid Substituied
	Size (bp)	Mutation scope
	Genotype	Caracterization of the mutation: Heterozygous or Homozygous.

## Sheet: Nipponbare-SBS
	Supplementary Table 2. Comprehensive Catalog of Single Base Substitutions (SBS) Identified in the Fast-Neutron-Induced Kitaake Rice Mutant Population Aligned to the Nipponbare Reference Genome.​
	Mutant ID	Variant type	Chromosome	Position	Single base substitution	Genotype
	FN1052BCF2-34	Single Base Substitution	Chr8	17623638	C>T	Heterozygous
	FN1052BCF2-34	Single Base Substitution	Chr4	22850156	T>A	Heterozygous
	FN1052BCF2-34	Single Base Substitution	Chr3	18999184	C>T	Heterozygous
	FN1052BCF2-34	Single Base Substitution	Chr3	957517	C>T	Heterozygous
	FN1052BCF2-34	Single Base Substitution	Chr2	16238542	G>A	Heterozygous
	FN1052BCF2-34	Single Base Substitution	Chr9	12536292	G>A	Heterozygous
	FN1052BCF2-34	Single Base Substitution	Chr8	2494863	A>T	Heterozygous
	FN1052BCF2-34	Single Base Substitution	Chr5	25077038	G>A	Heterozygous
	FN1052BCF2-34	Single Base Substitution	Chr4	29396239	T>C	Homozygous
	FN1052BCF2-34	Single Base Substitution	Chr1	15053895	C>A	Heterozygous
	FN1052BCF2-34	Single Base Substitution	Chr6	29131839	G>A	Homozygous
	FN1052BCF2-34	Single Base Substitution	Chr6	6455917	T>C	Heterozygous
	FN1052BCF2-34	Single Base Substitution	Chr10	14638378	G>A	Heterozygous
	FN1052BCF2-34	Single Base Substitution	Chr11	21832178	C>T	Heterozygous
	FN1052BCF2-34	Single Base Substitution	Chr1	30988247	C>T	Heterozygous
	FN1052BCF2-34	Single Base Substitution	Chr11	15162194	C>G	Homozygous
	FN1052BCF2-34	Single Base Substitution	Chr12	15040044	C>T	Heterozygous
	FN1052BCF2-34	Single Base Substitution	Chr7	26206186	T>A	Heterozygous
	FN1052BCF2-34	Single Base Substitution	Chr9	1404564	T>C	Heterozygous
	FN1052BCF2-34	Single Base Substitution	Chr4	31518026	A>G	Homozygous
	FN1052BCF2-34	Single Base Substitution	Chr8	814574	G>A	Heterozygous
	FN1052BCF2-34	Single Base Substitution	Chr5	12392399	A>T	Homozygous
	FN1052BCF2-34	Single Base Substitution	Chr3	15944953	C>T	Heterozygous
	FN1052BCF2-34	Single Base Substitution	Chr2	26332568	C>A	Heterozygous
	FN1052BCF2-34	Single Base Substitution	Chr5	9149814	G>A	Heterozygous
	FN1052BCF2-34	Single Base Substitution	Chr8	25116163	T>C	Heterozygous
	FN1052BCF2-34	Single Base Substitution	Chr10	11452422	C>T	Homozygous
	FN1052BCF2-34	Single Base Substitution	Chr4	31163999	G>A	Homozygous
	FN1052BCF2-34	Single Base Substitution	Chr11	14347834	G>A	Heterozygous
	FN1052BCF2-34	Single Base Substitution	Chr12	19968426	T>C	Heterozygous
	FN1052BCF2-34	Single Base Substitution	Chr4	16799368	C>G	Heterozygous
	FN1052BCF2-34	Single Base Substitution	Chr4	15980012	C>G	Heterozygous
	FN1052BCF2-34	Single Base Substitution	Chr12	7262625	G>T	Heterozygous
	FN1052BCF2-34	Single Base Substitution	Chr1	15053894	G>A	Heterozygous
	FN1052BCF2-34	Single Base Substitution	Chr11	9380918	C>T	Homozygous
	FN1052BCF2-34	Single Base Substitution	Chr5	7726179	T>G	Homozygous
	FN1052BCF2-34	Single Base Substitution	Chr6	12348789	G>A	Heterozygous
	FN1052BCF2-34	Single Base Substitution	Chr5	2682167	G>A	Homozygous
	FN1052BCF2-34	Single Base Substitution	Chr1	11297856	A>C	Heterozygous
	FN1052BCF2-34	Single Base Substitution	Chr3	34381852	G>A	Heterozygous
	FN1052BCF2-34	Single Base Substitution	Chr2	35846404	G>T	Heterozygous
	FN1471-S	Single Base Substitution	Chr6	26421991	C>T	Homozygous
	FN1471-S	Single Base Substitution	Chr12	21635368	A>T	Homozygous
	FN1471-S	Single Base Substitution	Chr3	32364484	C>T	Heterozygous
	FN1471-S	Single Base Substitution	Chr3	2171889	T>A	Heterozygous
	FN1471-S	Single Base Substitution	Chr12	21635365	T>C	Homozygous
	FN1471-S	Single Base Substitution	Chr3	16340082	T>C	Heterozygous
	FN1471-S	Single Base Substitution	Chr7	10870634	T>A	Heterozygous
	FN1471-S	Single Base Substitution	Chr1	5235025	A>T	Homozygous
	FN1471-S	Single Base Substitution	Chr5	20039340	A>G	Heterozygous
	FN1471-S	Single Base Substitution	Chr10	11007335	A>G	Heterozygous
	FN1471-S	Single Base Substitution	Chr8	186579	C>T	Heterozygous
	FN1471-S	Single Base Substitution	Chr9	20103108	G>A	Homozygous
	FN1471-S	Single Base Substitution	Chr3	2747277	T>C	Heterozygous
	FN1471-S	Single Base Substitution	Chr10	18941317	C>T	Homozygous
	FN1471-S	Single Base Substitution	Chr12	2088798	C>A	Heterozygous
	FN1471-S	Single Base Substitution	Chr3	30150707	T>A	Heterozygous
	FN1471-S	Single Base Substitution	Chr8	16259459	T>C	Heterozygous
	FN1471-S	Single Base Substitution	Chr6	9976936	C>T	Heterozygous
	FN1471-S	Single Base Substitution	Chr11	17344380	C>T	Heterozygous
	FN1471-S	Single Base Substitution	Chr3	27961932	G>C	Heterozygous
	FN1471-S	Single Base Substitution	Chr3	34378381	C>T	Heterozygous
	FN1471-S	Single Base Substitution	Chr4	13531862	G>A	Homozygous
	FN1471-S	Single Base Substitution	Chr1	41769986	G>A	Heterozygous
	FN1471-S	Single Base Substitution	Chr7	6178664	A>G	Heterozygous
	FN1471-S	Single Base Substitution	Chr5	14818862	A>T	Heterozygous
	FN1471-S	Single Base Substitution	Chr11	10858748	G>A	Homozygous
	FN1471-S	Single Base Substitution	Chr11	14572788	G>A	Heterozygous
	FN1471-S	Single Base Substitution	Chr4	32761747	A>C	Homozygous
	FN1548-S	Single Base Substitution	Chr3	3268638	G>T	Heterozygous
	FN1548-S	Single Base Substitution	Chr9	5997906	C>T	Homozygous
	FN1548-S	Single Base Substitution	Chr5	8799907	A>G	Homozygous
	FN1548-S	Single Base Substitution	Chr2	9017589	A>C	Heterozygous
	FN1548-S	Single Base Substitution	Chr2	16695843	A>G	Heterozygous
	FN1548-S	Single Base Substitution	Chr6	25053168	T>A	Heterozygous
	FN1548-S	Single Base Substitution	Chr6	25053167	T>A	Heterozygous
	FN1548-S	Single Base Substitution	Chr10	11112230	A>T	Homozygous
	FN1548-S	Single Base Substitution	Chr1	36864959	C>A	Heterozygous
	FN1548-S	Single Base Substitution	Chr9	15830749	G>A	Heterozygous
	FN1548-S	Single Base Substitution	Chr9	5997905	G>A	Homozygous
	FN1548-S	Single Base Substitution	Chr6	28059040	G>A	Heterozygous
	FN1548-S	Single Base Substitution	Chr6	15181722	A>G	Heterozygous
	FN1548-S	Single Base Substitution	Chr9	8672209	C>T	Homozygous
	FN1548-S	Single Base Substitution	Chr3	30842275	G>A	Heterozygous
	FN1548-S	Single Base Substitution	Chr10	5994912	C>A	Homozygous
	FN1548-S	Single Base Substitution	Chr9	8672210	C>T	Homozygous
	FN1548-S	Single Base Substitution	Chr3	12716948	C>A	Heterozygous
	FN1548-S	Single Base Substitution	Chr10	17762673	G>T	Homozygous
	FN1548-S	Single Base Substitution	Chr7	16686784	T>C	Heterozygous
	FN1548-S	Single Base Substitution	Chr9	5215558	G>A	Homozygous
	FN1548-S	Single Base Substitution	Chr10	11112229	G>T	Homozygous
	FN1548-S	Single Base Substitution	Chr4	4591859	G>A	Homozygous
	FN1548-S	Single Base Substitution	Chr8	27063218	G>A	Heterozygous
	FN1548-S	Single Base Substitution	Chr8	20469216	A>G	Homozygous
	FN1548-S	Single Base Substitution	Chr4	24944748	C>G	Heterozygous
	FN1548-S	Single Base Substitution	Chr6	5789572	T>C	Heterozygous
	FN1548-S	Single Base Substitution	Chr6	11084304	G>A	Heterozygous
	FN1548-S	Single Base Substitution	Chr2	28633238	A>G	Homozygous
	FN1548-S	Single Base Substitution	Chr2	533743	C>T	Homozygous
	FN1548-S	Single Base Substitution	Chr2	5621033	G>A	Homozygous
	FN1548-S	Single Base Substitution	Chr8	16927514	T>C	Homozygous
	FN1552-S	Single Base Substitution	Chr6	24574755	C>T	Heterozygous
	FN1552-S	Single Base Substitution	Chr2	35599558	G>T	Heterozygous
	FN1552-S	Single Base Substitution	Chr2	19471423	T>C	Heterozygous
	FN1552-S	Single Base Substitution	Chr11	16475070	A>G	Homozygous
	FN1552-S	Single Base Substitution	Chr2	6547423	A>C	Heterozygous
	FN1552-S	Single Base Substitution	Chr6	6176983	G>A	Homozygous
	FN1552-S	Single Base Substitution	Chr11	24333300	T>A	Heterozygous
	FN1552-S	Single Base Substitution	Chr5	26561480	G>A	Heterozygous
	FN1552-S	Single Base Substitution	Chr9	17687780	G>A	Homozygous
	FN1552-S	Single Base Substitution	Chr5	15097930	C>A	Homozygous
	FN1552-S	Single Base Substitution	Chr4	30895344	G>A	Homozygous
	FN1552-S	Single Base Substitution	Chr3	30174856	G>A	Homozygous
	FN1552-S	Single Base Substitution	Chr3	33803501	T>G	Homozygous
	FN1552-S	Single Base Substitution	Chr11	19458506	T>C	Homozygous
	FN1552-S	Single Base Substitution	Chr5	23005216	G>A	Heterozygous
	FN1552-S	Single Base Substitution	Chr8	7199651	T>C	Heterozygous
	FN1552-S	Single Base Substitution	Chr2	6695134	G>A	Heterozygous
	FN1552-S	Single Base Substitution	Chr4	24580611	C>A	Homozygous
	FN1552-S	Single Base Substitution	Chr9	15411070	T>A	Heterozygous
	FN1552-S	Single Base Substitution	Chr2	32754303	A>G	Homozygous
	FN1552-S	Single Base Substitution	Chr3	25808887	A>C	Heterozygous
	FN1552-S	Single Base Substitution	Chr4	22275782	G>A	Heterozygous
	FN1552-S	Single Base Substitution	Chr7	11143768	G>A	Heterozygous
	FN1552-S	Single Base Substitution	Chr3	25116563	G>A	Heterozygous
	FN1552-S	Single Base Substitution	Chr4	13182618	G>A	Homozygous
	FN1552-S	Single Base Substitution	Chr4	25954990	C>A	Heterozygous
	FN1552-S	Single Base Substitution	Chr1	856254	C>T	Heterozygous
	FN1552-S	Single Base Substitution	Chr6	23942487	G>A	Heterozygous
	FN1554-37-38	Single Base Substitution	Chr7	15523230	C>T	Heterozygous
	FN1554-37-38	Single Base Substitution	Chr10	17456578	C>T	Heterozygous
	FN1554-37-38	Single Base Substitution	Chr8	20986452	G>C	Heterozygous
	FN1554-37-38	Single Base Substitution	Chr2	14175533	C>T	Heterozygous
	FN1554-37-38	Single Base Substitution	Chr10	20303093	C>A	Heterozygous
	FN1554-37-38	Single Base Substitution	Chr6	15754665	G>A	Heterozygous
	FN1554-M	Single Base Substitution	Chr3	9247374	A>G	Heterozygous
	FN1554-M	Single Base Substitution	Chr5	3510454	T>A	Heterozygous
	FN1554-M	Single Base Substitution	Chr3	30521967	G>T	Heterozygous
	FN1554-M	Single Base Substitution	Chr8	27097956	A>G	Heterozygous
	FN1554-M	Single Base Substitution	Chr4	16304486	T>G	Heterozygous
	FN1626-S	Single Base Substitution	Chr10	5543226	A>C	Heterozygous
	FN1626-S	Single Base Substitution	Chr7	22124902	G>A	Homozygous
	FN1626-S	Single Base Substitution	Chr5	3357585	G>T	Heterozygous
	FN1626-S	Single Base Substitution	Chr12	6948142	G>A	Heterozygous
	FN1626-S	Single Base Substitution	Chr2	8150934	C>A	Heterozygous
	FN1626-S	Single Base Substitution	Chr1	22545904	C>T	Heterozygous
	FN1626-S	Single Base Substitution	Chr9	18593618	G>A	Homozygous
	FN1626-S	Single Base Substitution	Chr7	26084483	G>A	Heterozygous
	FN1626-S	Single Base Substitution	Chr5	27786373	C>G	Heterozygous
	FN1626-S	Single Base Substitution	Chr12	1093998	A>T	Heterozygous
	FN1626-S	Single Base Substitution	Chr8	5215928	A>G	Heterozygous
	FN1626-S	Single Base Substitution	Chr11	9896751	A>G	Homozygous
	FN1626-S	Single Base Substitution	Chr9	18593617	G>A	Homozygous
	FN1626-S	Single Base Substitution	Chr6	23077422	G>A	Homozygous
	FN1626-S	Single Base Substitution	Chr5	11346490	G>T	Heterozygous
	FN1626-S	Single Base Substitution	Chr2	31974734	T>A	Heterozygous
	FN1626-S	Single Base Substitution	Chr1	42356389	G>C	Homozygous
	FN1626-S	Single Base Substitution	Chr2	22804361	C>A	Heterozygous
	FN1626-S	Single Base Substitution	Chr7	29454628	C>T	Heterozygous
	FN1626-S	Single Base Substitution	Chr6	27961286	A>T	Heterozygous
	FN1626-S	Single Base Substitution	Chr9	589319	C>T	Heterozygous
	FN1626-S	Single Base Substitution	Chr9	6315964	C>T	Heterozygous
	FN1626-S	Single Base Substitution	Chr10	1029287	C>T	Heterozygous
	FN1626-S	Single Base Substitution	Chr12	7785851	T>G	Heterozygous
	FN1626-S	Single Base Substitution	Chr9	15568122	C>A	Heterozygous
	FN1626-S	Single Base Substitution	Chr9	13978047	T>C	Heterozygous
	FN1626-S	Single Base Substitution	Chr4	21765384	G>A	Homozygous
	FN1626-S	Single Base Substitution	Chr6	27404425	A>C	Heterozygous
	FN1626-S	Single Base Substitution	Chr5	15109189	C>T	Heterozygous
	FN1626-S	Single Base Substitution	Chr5	20636146	C>T	Heterozygous
	FN1626-S	Single Base Substitution	Chr10	12212715	C>T	Homozygous
	FN1626-S	Single Base Substitution	Chr1	43183354	C>T	Heterozygous
	FN1626-S	Single Base Substitution	Chr11	1415562	C>A	Homozygous
	FN1626-S	Single Base Substitution	Chr10	606401	G>A	Heterozygous
	FN1626-S	Single Base Substitution	Chr11	1415563	G>A	Homozygous
	FN1626-S	Single Base Substitution	Chr8	10530577	G>C	Heterozygous
	FN1626-S	Single Base Substitution	Chr1	29472767	T>C	Heterozygous
	FN1626-S	Single Base Substitution	Chr3	10573953	T>A	Heterozygous
	FN1626-S	Single Base Substitution	Chr12	5066445	C>T	Heterozygous
	FN1626-S	Single Base Substitution	Chr8	25153267	C>T	Heterozygous
	FN1626-S	Single Base Substitution	Chr10	972685	A>G	Heterozygous
	FN1626-S	Single Base Substitution	Chr1	6413835	G>A	Heterozygous
	FN1626-S	Single Base Substitution	Chr3	6008766	C>A	Heterozygous
	FN1626-S	Single Base Substitution	Chr4	4028671	T>A	Heterozygous
	FN1626-S	Single Base Substitution	Chr1	17287349	C>T	Heterozygous
	FN1626-S	Single Base Substitution	Chr8	25105200	C>T	Heterozygous
	FN1626-S	Single Base Substitution	Chr8	1974491	A>G	Heterozygous
	FN1626-S	Single Base Substitution	Chr1	20879771	C>T	Heterozygous
	FN1626-S	Single Base Substitution	Chr4	29937556	T>G	Heterozygous
	FN1626-S	Single Base Substitution	Chr10	19691925	A>C	Homozygous
	FN1635-S	Single Base Substitution	Chr7	27817958	C>A	Heterozygous
	FN1635-S	Single Base Substitution	Chr4	15998299	C>A	Homozygous
	FN1635-S	Single Base Substitution	Chr10	3723903	T>A	Heterozygous
	FN1635-S	Single Base Substitution	Chr11	22947680	T>A	Heterozygous
	FN1635-S	Single Base Substitution	Chr2	24909342	A>G	Heterozygous
	FN1635-S	Single Base Substitution	Chr5	27171711	A>T	Heterozygous
	FN1635-S	Single Base Substitution	Chr5	13882594	T>G	Heterozygous
	FN1635-S	Single Base Substitution	Chr2	34710839	A>C	Heterozygous
	FN1635-S	Single Base Substitution	Chr3	1019528	G>T	Heterozygous
	FN1635-S	Single Base Substitution	Chr6	10891740	C>T	Heterozygous
	FN1635-S	Single Base Substitution	Chr11	23831774	A>C	Heterozygous
	FN1635-S	Single Base Substitution	Chr7	1542844	A>C	Heterozygous
	FN1635-S	Single Base Substitution	Chr6	20928945	C>T	Heterozygous
	FN1635-S	Single Base Substitution	Chr10	13103906	G>T	Heterozygous
	FN1635-S	Single Base Substitution	Chr10	13103904	C>T	Heterozygous
	FN1635-S	Single Base Substitution	Chr7	20073231	G>A	Heterozygous
	FN1635-S	Single Base Substitution	Chr1	23040030	C>T	Heterozygous
	FN1635-S	Single Base Substitution	Chr6	16472103	C>T	Heterozygous
	FN1635-S	Single Base Substitution	Chr1	30659629	A>G	Heterozygous
	FN1635-S	Single Base Substitution	Chr7	6072051	T>A	Heterozygous
	FN1635-S	Single Base Substitution	Chr11	2389470	T>C	Heterozygous
	FN1635-S	Single Base Substitution	Chr7	9654982	A>T	Heterozygous
	FN1635-S	Single Base Substitution	Chr3	16046690	C>A	Heterozygous
	FN1658-S	Single Base Substitution	Chr8	12000805	C>G	Homozygous
	FN1658-S	Single Base Substitution	Chr2	26048605	C>T	Homozygous
	FN1658-S	Single Base Substitution	Chr12	24125136	T>C	Heterozygous
	FN1658-S	Single Base Substitution	Chr5	10259843	C>G	Homozygous
	FN1658-S	Single Base Substitution	Chr2	17186373	A>G	Heterozygous
	FN1658-S	Single Base Substitution	Chr11	11477660	G>A	Homozygous
	FN1658-S	Single Base Substitution	Chr11	2661505	G>A	Homozygous
	FN1658-S	Single Base Substitution	Chr3	22270275	T>A	Homozygous
	FN1658-S	Single Base Substitution	Chr11	11448423	C>A	Heterozygous
	FN1658-S	Single Base Substitution	Chr5	25539264	C>T	Heterozygous
	FN1658-S	Single Base Substitution	Chr10	17308774	G>A	Heterozygous
	FN1658-S	Single Base Substitution	Chr10	19650955	T>A	Homozygous
	FN1658-S	Single Base Substitution	Chr3	30521747	T>A	Heterozygous
	FN1658-S	Single Base Substitution	Chr8	1396769	G>T	Homozygous
	FN1658-S	Single Base Substitution	Chr9	5495450	G>T	Heterozygous
	FN1658-S	Single Base Substitution	Chr9	13225981	G>T	Heterozygous
	FN1658-S	Single Base Substitution	Chr4	26721388	C>T	Homozygous
	FN1658-S	Single Base Substitution	Chr1	38653332	G>T	Homozygous
	FN1658-S	Single Base Substitution	Chr3	21017393	G>A	Homozygous
	FN1658-S	Single Base Substitution	Chr1	37304413	G>C	Homozygous
	FN1658-S	Single Base Substitution	Chr6	24213373	A>G	Heterozygous
	FN1658-S	Single Base Substitution	Chr5	13436916	G>T	Homozygous
	FN1658-S	Single Base Substitution	Chr8	7109349	G>A	Homozygous
	FN1658-S	Single Base Substitution	Chr5	3913797	G>C	Heterozygous
	FN1658-S	Single Base Substitution	Chr10	10556292	T>A	Homozygous
	FN1658-S	Single Base Substitution	Chr7	22073714	C>T	Homozygous
	FN1658-S	Single Base Substitution	Chr1	25469575	G>A	Heterozygous
	FN1658-S	Single Base Substitution	Chr10	2479073	C>T	Heterozygous
	FN1658-S	Single Base Substitution	Chr10	18799365	G>A	Homozygous
	FN1658-S	Single Base Substitution	Chr1	16779637	T>G	Heterozygous
	FN1658-S	Single Base Substitution	Chr2	15157284	G>T	Heterozygous
	FN1658-S	Single Base Substitution	Chr7	19065535	C>A	Homozygous
	FN1658-S	Single Base Substitution	Chr3	15243749	A>T	Homozygous
	FN1658-S	Single Base Substitution	Chr5	259852	T>C	Homozygous
	FN1658-S	Single Base Substitution	Chr6	13895693	C>T	Heterozygous
	FN1658-S	Single Base Substitution	Chr12	13311053	C>A	Heterozygous
	FN1658-S	Single Base Substitution	Chr10	19201891	T>C	Homozygous
	FN1658-S	Single Base Substitution	Chr3	19971746	A>G	Heterozygous
	FN1658-S	Single Base Substitution	Chr7	19065533	G>A	Homozygous
	FN1658-S	Single Base Substitution	Chr1	23558315	G>A	Homozygous
	FN1658-S	Single Base Substitution	Chr2	18057874	C>G	Heterozygous
	FN1658-S	Single Base Substitution	Chr7	15237861	G>A	Homozygous
	FN1658-S	Single Base Substitution	Chr2	4168161	T>C	Homozygous
	FN1658-S	Single Base Substitution	Chr10	2479074	G>T	Heterozygous
	FN1658-S	Single Base Substitution	Chr6	16196322	A>T	Heterozygous
	FN1666-S	Single Base Substitution	Chr3	5602995	T>G	Heterozygous
	FN1666-S	Single Base Substitution	Chr11	7548442	C>T	Heterozygous
	FN1666-S	Single Base Substitution	Chr1	41013360	C>T	Heterozygous
	FN1666-S	Single Base Substitution	Chr4	12529557	G>A	Heterozygous
	FN1666-S	Single Base Substitution	Chr12	5516099	A>T	Homozygous
	FN1666-S	Single Base Substitution	Chr4	26540190	T>A	Heterozygous
	FN1666-S	Single Base Substitution	Chr7	12537579	A>G	Heterozygous
	FN1666-S	Single Base Substitution	Chr4	27525153	A>G	Heterozygous
	FN1666-S	Single Base Substitution	Chr8	17268919	C>T	Heterozygous
	FN1666-S	Single Base Substitution	Chr11	19330294	G>A	Heterozygous
	FN1666-S	Single Base Substitution	Chr8	19980036	G>T	Heterozygous
	FN1666-S	Single Base Substitution	Chr3	22438855	C>T	Heterozygous
	FN1666-S	Single Base Substitution	Chr11	17100299	G>A	Homozygous
	FN1666-S	Single Base Substitution	Chr11	20448659	T>A	Heterozygous
	FN1666-S	Single Base Substitution	Chr5	22754655	A>G	Heterozygous
	FN1666-S	Single Base Substitution	Chr3	9319193	A>G	Heterozygous
	FN1666-S	Single Base Substitution	Chr3	33272976	C>T	Heterozygous
	FN1666-S	Single Base Substitution	Chr4	26109894	G>A	Heterozygous
	FN1666-S	Single Base Substitution	Chr8	8903194	C>G	Heterozygous
	FN1666-S	Single Base Substitution	Chr3	9770980	C>A	Heterozygous
	FN1666-S	Single Base Substitution	Chr3	11876441	A>T	Heterozygous
	FN1666-S	Single Base Substitution	Chr8	5744942	G>A	Heterozygous
	FN1666-S	Single Base Substitution	Chr2	21195008	C>G	Homozygous
	FN1666-S	Single Base Substitution	Chr8	11482183	G>A	Heterozygous
	FN1666-S	Single Base Substitution	Chr11	7066489	T>C	Heterozygous
	FN1666-S	Single Base Substitution	Chr4	27576975	A>G	Heterozygous
	FN1667-S	Single Base Substitution	Chr10	5947027	G>A	Heterozygous
	FN1667-S	Single Base Substitution	Chr11	21713821	C>G	Heterozygous
	FN1667-S	Single Base Substitution	Chr8	25718786	A>T	Homozygous
	FN1667-S	Single Base Substitution	Chr12	20226347	T>G	Heterozygous
	FN1667-S	Single Base Substitution	Chr4	35388011	G>C	Homozygous
	FN1667-S	Single Base Substitution	Chr8	25473788	T>C	Homozygous
	FN1667-S	Single Base Substitution	Chr11	19027786	T>C	Homozygous
	FN1667-S	Single Base Substitution	Chr12	10507509	G>A	Heterozygous
	FN1667-S	Single Base Substitution	Chr9	13477872	C>T	Homozygous
	FN1667-S	Single Base Substitution	Chr7	739180	T>A	Heterozygous
	FN1667-S	Single Base Substitution	Chr3	24822203	A>T	Heterozygous
	FN1667-S	Single Base Substitution	Chr6	29144215	C>A	Heterozygous
	FN1667-S	Single Base Substitution	Chr12	18085312	T>G	Heterozygous
	FN1667-S	Single Base Substitution	Chr12	22748940	A>C	Heterozygous
	FN1667-S	Single Base Substitution	Chr9	8417618	T>C	Homozygous
	FN1667-S	Single Base Substitution	Chr6	6913132	G>A	Homozygous
	FN1667-S	Single Base Substitution	Chr12	8176219	C>T	Heterozygous
	FN1667-S	Single Base Substitution	Chr12	11958299	T>A	Heterozygous
	FN1667-S	Single Base Substitution	Chr4	7279312	G>A	Heterozygous
	FN1667-S	Single Base Substitution	Chr12	10507518	C>A	Heterozygous
	FN1667-S	Single Base Substitution	Chr6	29144214	T>A	Heterozygous
	FN1667-S	Single Base Substitution	Chr6	2902684	C>T	Homozygous
	FN1667-S	Single Base Substitution	Chr12	18085313	G>A	Heterozygous
	FN1667-S	Single Base Substitution	Chr9	6549343	A>T	Homozygous
	FN1667-S	Single Base Substitution	Chr1	2968189	A>G	Heterozygous
	FN1667-S	Single Base Substitution	Chr6	6286774	G>A	Homozygous
	FN1667-S	Single Base Substitution	Chr6	3645997	A>G	Homozygous
	FN1667-S	Single Base Substitution	Chr9	3243758	C>T	Homozygous
	FN1667-S	Single Base Substitution	Chr6	616296	C>T	Homozygous
	FN1667-S	Single Base Substitution	Chr6	456619	T>C	Homozygous
	FN1667-S	Single Base Substitution	Chr1	21855993	A>T	Homozygous
	FN1667-S	Single Base Substitution	Chr12	11958298	G>T	Heterozygous
	FN1668-S	Single Base Substitution	Chr1	22663640	C>T	Heterozygous
	FN1668-S	Single Base Substitution	Chr7	8099578	C>T	Homozygous
	FN1668-S	Single Base Substitution	Chr1	1075552	G>A	Heterozygous
	FN1668-S	Single Base Substitution	Chr5	12178208	C>A	Heterozygous
	FN1668-S	Single Base Substitution	Chr3	25939135	C>G	Heterozygous
	FN1668-S	Single Base Substitution	Chr3	5532446	C>T	Homozygous
	FN1668-S	Single Base Substitution	Chr6	3716104	T>A	Homozygous
	FN1668-S	Single Base Substitution	Chr9	16648204	C>T	Heterozygous
	FN1668-S	Single Base Substitution	Chr2	335824	T>A	Heterozygous
	FN1668-S	Single Base Substitution	Chr11	4370091	A>G	Homozygous
	FN1668-S	Single Base Substitution	Chr5	15700821	T>C	Heterozygous
	FN1668-S	Single Base Substitution	Chr1	22498714	C>T	Homozygous
	FN1668-S	Single Base Substitution	Chr1	34083549	A>C	Heterozygous
	FN1668-S	Single Base Substitution	Chr4	34157473	G>A	Heterozygous
	FN1668-S	Single Base Substitution	Chr3	29588685	G>A	Heterozygous
	FN1668-S	Single Base Substitution	Chr11	17531808	G>A	Homozygous
	FN1668-S	Single Base Substitution	Chr3	13938504	A>G	Homozygous
	FN1668-S	Single Base Substitution	Chr5	7536407	A>T	Heterozygous
	FN1668-S	Single Base Substitution	Chr9	19867417	C>T	Heterozygous
	FN1668-S	Single Base Substitution	Chr1	33991436	G>A	Heterozygous
	FN1668-S	Single Base Substitution	Chr2	13868016	G>T	Heterozygous
	FN1668-S	Single Base Substitution	Chr1	19616858	G>A	Homozygous
	FN1668-S	Single Base Substitution	Chr8	2001589	C>A	Homozygous
	FN1668-S	Single Base Substitution	Chr7	23020871	G>T	Heterozygous
	FN1668-S	Single Base Substitution	Chr2	16818781	G>A	Heterozygous
	FN1668-S	Single Base Substitution	Chr10	5924411	T>G	Heterozygous
	FN1668-S	Single Base Substitution	Chr2	31055631	T>A	Homozygous
	FN1669-S	Single Base Substitution	Chr4	32899185	G>T	Heterozygous
	FN1669-S	Single Base Substitution	Chr2	2677785	C>T	Homozygous
	FN1669-S	Single Base Substitution	Chr8	7270493	A>T	Homozygous
	FN1669-S	Single Base Substitution	Chr4	7346744	C>T	Heterozygous
	FN1669-S	Single Base Substitution	Chr3	7557776	A>G	Homozygous
	FN1669-S	Single Base Substitution	Chr12	22929920	C>T	Heterozygous
	FN1669-S	Single Base Substitution	Chr10	10600041	G>T	Homozygous
	FN1669-S	Single Base Substitution	Chr11	11037880	C>T	Homozygous
	FN1669-S	Single Base Substitution	Chr7	25010996	G>A	Heterozygous
	FN1669-S	Single Base Substitution	Chr1	8088859	A>T	Heterozygous
	FN1669-S	Single Base Substitution	Chr4	33608480	G>T	Heterozygous
	FN1669-S	Single Base Substitution	Chr10	15398045	G>A	Homozygous
	FN1669-S	Single Base Substitution	Chr1	11086863	C>A	Heterozygous
	FN1669-S	Single Base Substitution	Chr2	15428227	C>T	Heterozygous
	FN1669-S	Single Base Substitution	Chr11	13740429	C>T	Heterozygous
	FN1669-S	Single Base Substitution	Chr12	23443526	G>T	Heterozygous
	FN1669-S	Single Base Substitution	Chr3	19367332	G>T	Homozygous
	FN1669-S	Single Base Substitution	Chr12	24450866	G>C	Homozygous
	FN1669-S	Single Base Substitution	Chr8	23088073	T>A	Homozygous
	FN1669-S	Single Base Substitution	Chr4	7150768	A>T	Heterozygous
	FN1669-S	Single Base Substitution	Chr1	27979975	G>T	Homozygous
	FN1669-S	Single Base Substitution	Chr3	35072705	G>T	Heterozygous
	FN1669-S	Single Base Substitution	Chr3	9926848	G>A	Homozygous
	FN1669-S	Single Base Substitution	Chr5	27261187	G>T	Heterozygous
	FN1669-S	Single Base Substitution	Chr11	23229216	A>C	Heterozygous
	FN1670-S	Single Base Substitution	Chr12	25498097	G>T	Heterozygous
	FN1670-S	Single Base Substitution	Chr4	6147210	A>T	Homozygous
	FN1670-S	Single Base Substitution	Chr10	12401341	A>T	Heterozygous
	FN1670-S	Single Base Substitution	Chr3	33784799	A>G	Homozygous
	FN1670-S	Single Base Substitution	Chr8	1816990	G>A	Homozygous
	FN1670-S	Single Base Substitution	Chr3	13502297	G>A	Homozygous
	FN1670-S	Single Base Substitution	Chr6	16600237	G>T	Heterozygous
	FN1670-S	Single Base Substitution	Chr1	20425251	T>C	Heterozygous
	FN1670-S	Single Base Substitution	Chr12	25200231	A>G	Heterozygous
	FN1670-S	Single Base Substitution	Chr2	34697555	A>G	Heterozygous
	FN1670-S	Single Base Substitution	Chr8	15390867	G>A	Homozygous
	FN1670-S	Single Base Substitution	Chr4	1369685	C>T	Homozygous
	FN1670-S	Single Base Substitution	Chr12	2347223	C>T	Heterozygous
	FN1670-S	Single Base Substitution	Chr2	5720184	G>A	Heterozygous
	FN1670-S	Single Base Substitution	Chr3	5353286	G>A	Homozygous
	FN1670-S	Single Base Substitution	Chr4	22072944	G>A	Homozygous
	FN1670-S	Single Base Substitution	Chr11	14681783	C>A	Homozygous
	FN1670-S	Single Base Substitution	Chr6	10029465	A>G	Heterozygous
	FN1670-S	Single Base Substitution	Chr1	13122309	G>C	Heterozygous
	FN1670-S	Single Base Substitution	Chr4	31116973	C>T	Heterozygous
	FN1670-S	Single Base Substitution	Chr12	9957165	G>A	Heterozygous
	FN1670-S	Single Base Substitution	Chr3	7248609	A>C	Homozygous
	FN1670-S	Single Base Substitution	Chr8	11781362	C>T	Homozygous
	FN1670-S	Single Base Substitution	Chr10	12213495	G>A	Heterozygous
	FN1670-S	Single Base Substitution	Chr1	25204192	A>T	Heterozygous
	FN1670-S	Single Base Substitution	Chr3	19844415	C>T	Homozygous
	FN1670-S	Single Base Substitution	Chr9	15787703	C>T	Heterozygous
	FN1673-S	Single Base Substitution	Chr4	29288240	A>T	Heterozygous
	FN1673-S	Single Base Substitution	Chr7	5070103	G>A	Heterozygous
	FN1673-S	Single Base Substitution	Chr11	25325916	C>T	Heterozygous
	FN1673-S	Single Base Substitution	Chr10	6273699	T>C	Heterozygous
	FN1673-S	Single Base Substitution	Chr8	18648931	G>T	Homozygous
	FN1673-S	Single Base Substitution	Chr12	15369562	G>A	Heterozygous
	FN1673-S	Single Base Substitution	Chr7	28169912	G>A	Homozygous
	FN1673-S	Single Base Substitution	Chr12	9861313	G>C	Homozygous
	FN1673-S	Single Base Substitution	Chr10	9616775	T>C	Heterozygous
	FN1673-S	Single Base Substitution	Chr5	1698941	G>A	Homozygous
	FN1673-S	Single Base Substitution	Chr12	20056351	G>C	Heterozygous
	FN1673-S	Single Base Substitution	Chr11	22325834	A>T	Heterozygous
	FN1673-S	Single Base Substitution	Chr8	18816420	C>T	Heterozygous
	FN1673-S	Single Base Substitution	Chr4	33844670	C>A	Heterozygous
	FN1673-S	Single Base Substitution	Chr2	7752463	C>T	Homozygous
	FN1673-S	Single Base Substitution	Chr1	41882440	C>A	Homozygous
	FN1673-S	Single Base Substitution	Chr2	3435837	C>T	Homozygous
	FN1673-S	Single Base Substitution	Chr3	11767528	T>C	Homozygous
	FN1673-S	Single Base Substitution	Chr4	4590964	G>C	Heterozygous
	FN1673-S	Single Base Substitution	Chr9	3814981	T>A	Heterozygous
	FN1673-S	Single Base Substitution	Chr5	10481370	C>T	Heterozygous
	FN1673-S	Single Base Substitution	Chr1	4726471	A>G	Homozygous
	FN1673-S	Single Base Substitution	Chr7	9832506	A>T	Heterozygous
	FN1673-S	Single Base Substitution	Chr3	30604640	A>G	Heterozygous
	FN1673-S	Single Base Substitution	Chr10	14484236	T>A	Heterozygous
	FN1673-S	Single Base Substitution	Chr10	7102613	C>T	Heterozygous
	FN1673-S	Single Base Substitution	Chr5	4794471	C>T	Heterozygous
	FN1673-S	Single Base Substitution	Chr3	27624294	G>A	Heterozygous
	FN1673-S	Single Base Substitution	Chr10	9478117	A>G	Heterozygous
	FN1673-S	Single Base Substitution	Chr11	4630666	A>C	Homozygous
	FN1673-S	Single Base Substitution	Chr4	4909660	C>T	Heterozygous
	FN1673-S	Single Base Substitution	Chr9	9473036	T>C	Heterozygous
	FN1673-S	Single Base Substitution	Chr1	28822695	G>A	Heterozygous
	FN1674-S	Single Base Substitution	Chr11	9271414	A>C	Homozygous
	FN1674-S	Single Base Substitution	Chr8	2983294	A>T	Heterozygous
	FN1674-S	Single Base Substitution	Chr2	12833640	G>A	Heterozygous
	FN1674-S	Single Base Substitution	Chr1	7733737	C>A	Heterozygous
	FN1674-S	Single Base Substitution	Chr4	23664046	C>T	Homozygous
	FN1674-S	Single Base Substitution	Chr8	8274837	G>A	Heterozygous
	FN1674-S	Single Base Substitution	Chr2	35073305	C>A	Homozygous
	FN1674-S	Single Base Substitution	Chr7	6120400	A>G	Homozygous
	FN1674-S	Single Base Substitution	Chr4	1973077	T>A	Homozygous
	FN1674-S	Single Base Substitution	Chr4	11112479	G>A	Homozygous
	FN1674-S	Single Base Substitution	Chr11	158192	T>G	Heterozygous
	FN1674-S	Single Base Substitution	Chr1	39559333	C>T	Heterozygous
	FN1674-S	Single Base Substitution	Chr9	14633705	C>T	Homozygous
	FN1674-S	Single Base Substitution	Chr3	17319480	G>A	Heterozygous
	FN1674-S	Single Base Substitution	Chr2	14693630	A>G	Heterozygous
	FN1674-S	Single Base Substitution	Chr11	17006177	C>T	Heterozygous
	FN1674-S	Single Base Substitution	Chr8	4291613	A>T	Heterozygous
	FN1674-S	Single Base Substitution	Chr7	24569108	A>C	Heterozygous
	FN1674-S	Single Base Substitution	Chr4	34829683	A>G	Heterozygous
	FN1675-S	Single Base Substitution	Chr11	10379172	T>A	Heterozygous
	FN1675-S	Single Base Substitution	Chr9	5365438	T>G	Heterozygous
	FN1675-S	Single Base Substitution	Chr2	28892913	C>T	Homozygous
	FN1675-S	Single Base Substitution	Chr4	31317162	T>C	Heterozygous
	FN1675-S	Single Base Substitution	Chr10	1095189	T>C	Heterozygous
	FN1675-S	Single Base Substitution	Chr4	22710374	C>T	Heterozygous
	FN1675-S	Single Base Substitution	Chr4	4205111	C>T	Homozygous
	FN1675-S	Single Base Substitution	Chr2	15857991	G>T	Homozygous
	FN1675-S	Single Base Substitution	Chr6	2349528	G>C	Heterozygous
	FN1675-S	Single Base Substitution	Chr6	19552656	C>T	Heterozygous
	FN1675-S	Single Base Substitution	Chr6	19852834	G>A	Heterozygous
	FN1675-S	Single Base Substitution	Chr1	11123062	T>C	Homozygous
	FN1675-S	Single Base Substitution	Chr2	20017975	G>A	Homozygous
	FN1675-S	Single Base Substitution	Chr6	9413863	C>T	Heterozygous
	FN1675-S	Single Base Substitution	Chr1	2549452	C>T	Homozygous
	FN1675-S	Single Base Substitution	Chr5	2592313	A>G	Homozygous
	FN1675-S	Single Base Substitution	Chr8	23425091	G>A	Heterozygous
	FN1675-S	Single Base Substitution	Chr3	6805782	C>T	Homozygous
	FN1675-S	Single Base Substitution	Chr10	8441129	C>G	Heterozygous
	FN1675-S	Single Base Substitution	Chr2	31840754	G>A	Homozygous
	FN1675-S	Single Base Substitution	Chr6	9413862	G>A	Heterozygous
	FN1675-S	Single Base Substitution	Chr10	18307964	G>A	Heterozygous
	FN1675-S	Single Base Substitution	Chr11	18617774	G>T	Homozygous
	FN1675-S	Single Base Substitution	Chr11	8252707	C>G	Heterozygous
	FN1675-S	Single Base Substitution	Chr4	4205110	G>T	Homozygous
	FN1675-S	Single Base Substitution	Chr1	13410720	G>A	Heterozygous
	FN1675-S	Single Base Substitution	Chr7	15078794	T>A	Heterozygous
	FN1677-S	Single Base Substitution	Chr5	18260672	C>T	Heterozygous
	FN1677-S	Single Base Substitution	Chr9	6546439	A>C	Homozygous
	FN1677-S	Single Base Substitution	Chr1	24502428	T>C	Heterozygous
	FN1677-S	Single Base Substitution	Chr3	9943044	C>T	Homozygous
	FN1677-S	Single Base Substitution	Chr6	15524044	G>A	Homozygous
	FN1677-S	Single Base Substitution	Chr3	26515209	A>T	Homozygous
	FN1677-S	Single Base Substitution	Chr7	1139147	G>A	Heterozygous
	FN1677-S	Single Base Substitution	Chr3	26515208	A>T	Homozygous
	FN1677-S	Single Base Substitution	Chr10	5268249	A>T	Heterozygous
	FN1677-S	Single Base Substitution	Chr5	23935384	T>C	Heterozygous
	FN1677-S	Single Base Substitution	Chr10	13964478	G>C	Heterozygous
	FN1677-S	Single Base Substitution	Chr2	21838376	C>T	Heterozygous
	FN1677-S	Single Base Substitution	Chr11	13826884	C>A	Heterozygous
	FN1677-S	Single Base Substitution	Chr8	21422967	A>G	Heterozygous
	FN1677-S	Single Base Substitution	Chr9	20374238	T>C	Heterozygous
	FN1677-S	Single Base Substitution	Chr9	22897682	G>A	Heterozygous
	FN1678-S	Single Base Substitution	Chr2	13215596	C>T	Homozygous
	FN1678-S	Single Base Substitution	Chr1	36623301	T>C	Heterozygous
	FN1678-S	Single Base Substitution	Chr9	6900597	G>A	Homozygous
	FN1678-S	Single Base Substitution	Chr2	5601268	T>C	Heterozygous
	FN1678-S	Single Base Substitution	Chr4	7040184	G>A	Heterozygous
	FN1678-S	Single Base Substitution	Chr5	8619562	C>A	Heterozygous
	FN1678-S	Single Base Substitution	Chr8	11535452	T>C	Heterozygous
	FN1678-S	Single Base Substitution	Chr7	21525558	A>C	Heterozygous
	FN1678-S	Single Base Substitution	Chr7	14013103	G>C	Heterozygous
	FN1678-S	Single Base Substitution	Chr1	15894342	A>T	Homozygous
	FN1678-S	Single Base Substitution	Chr7	12102637	C>G	Heterozygous
	FN1679-S	Single Base Substitution	Chr7	14347612	G>C	Homozygous
	FN1679-S	Single Base Substitution	Chr8	10866412	T>C	Heterozygous
	FN1679-S	Single Base Substitution	Chr1	16181107	A>G	Heterozygous
	FN1679-S	Single Base Substitution	Chr9	12522160	G>A	Heterozygous
	FN1679-S	Single Base Substitution	Chr4	5822614	T>C	Homozygous
	FN1679-S	Single Base Substitution	Chr7	8585143	A>C	Homozygous
	FN1679-S	Single Base Substitution	Chr7	22804080	T>A	Heterozygous
	FN1679-S	Single Base Substitution	Chr2	26419856	A>G	Heterozygous
	FN1679-S	Single Base Substitution	Chr7	26539910	G>A	Heterozygous
	FN1679-S	Single Base Substitution	Chr4	23304507	C>A	Homozygous
	FN1679-S	Single Base Substitution	Chr11	23101178	G>A	Homozygous
	FN1679-S	Single Base Substitution	Chr5	28785601	A>T	Homozygous
	FN1679-S	Single Base Substitution	Chr7	27673686	G>A	Heterozygous
	FN1679-S	Single Base Substitution	Chr6	21700344	T>C	Homozygous
	FN1679-S	Single Base Substitution	Chr10	6406642	G>C	Homozygous
	FN1679-S	Single Base Substitution	Chr3	27909180	C>T	Heterozygous
	FN1679-S	Single Base Substitution	Chr9	17866125	A>C	Heterozygous
	FN1679-S	Single Base Substitution	Chr5	16008844	G>A	Homozygous
	FN1679-S	Single Base Substitution	Chr8	19947571	G>A	Heterozygous
	FN1679-S	Single Base Substitution	Chr8	18526655	C>T	Homozygous
	FN1679-S	Single Base Substitution	Chr1	174845	G>A	Heterozygous
	FN1679-S	Single Base Substitution	Chr1	17054878	A>G	Homozygous
	FN1679-S	Single Base Substitution	Chr5	23493360	G>T	Homozygous
	FN1679-S	Single Base Substitution	Chr11	16012961	A>C	Homozygous
	FN1679-S	Single Base Substitution	Chr5	12508210	C>A	Heterozygous
	FN1679-S	Single Base Substitution	Chr7	26539916	C>A	Heterozygous
	FN1679-S	Single Base Substitution	Chr5	7397978	T>C	Homozygous
	FN1679-S	Single Base Substitution	Chr5	10729452	G>A	Homozygous
	FN1679-S	Single Base Substitution	Chr10	3758576	A>T	Homozygous
	FN1680-S	Single Base Substitution	Chr9	14308998	G>A	Heterozygous
	FN1680-S	Single Base Substitution	Chr2	17908923	G>T	Heterozygous
	FN1680-S	Single Base Substitution	Chr1	8730591	T>A	Heterozygous
	FN1680-S	Single Base Substitution	Chr12	11954397	A>T	Homozygous
	FN1680-S	Single Base Substitution	Chr4	30843748	C>A	Homozygous
	FN1680-S	Single Base Substitution	Chr6	4064207	G>A	Homozygous
	FN1680-S	Single Base Substitution	Chr1	34021115	C>T	Heterozygous
	FN1680-S	Single Base Substitution	Chr6	7852831	C>T	Heterozygous
	FN1680-S	Single Base Substitution	Chr12	22477118	G>A	Homozygous
	FN1680-S	Single Base Substitution	Chr4	15029845	A>G	Heterozygous
	FN1680-S	Single Base Substitution	Chr4	30843749	T>A	Homozygous
	FN1680-S	Single Base Substitution	Chr5	21463281	T>G	Heterozygous
	FN1680-S	Single Base Substitution	Chr1	28238740	C>T	Heterozygous
	FN1680-S	Single Base Substitution	Chr10	16866461	G>T	Homozygous
	FN1680-S	Single Base Substitution	Chr7	20756646	C>A	Heterozygous
	FN1680-S	Single Base Substitution	Chr11	13925178	G>T	Heterozygous
	FN1680-S	Single Base Substitution	Chr4	30843747	T>A	Homozygous
	FN1680-S	Single Base Substitution	Chr8	3327057	G>A	Homozygous
	FN1680-S	Single Base Substitution	Chr1	35719501	G>A	Heterozygous
	FN1680-S	Single Base Substitution	Chr7	19719253	C>T	Homozygous
	FN1680-S	Single Base Substitution	Chr8	3327053	A>G	Homozygous
	FN1680-S	Single Base Substitution	Chr9	9078997	T>G	Homozygous
	FN1680-S	Single Base Substitution	Chr11	4363704	A>T	Heterozygous
	FN1680-S	Single Base Substitution	Chr6	7852832	A>T	Heterozygous
	FN1681-S	Single Base Substitution	Chr6	13992667	C>A	Heterozygous
	FN1681-S	Single Base Substitution	Chr6	25334967	C>A	Homozygous
	FN1681-S	Single Base Substitution	Chr5	8468542	C>G	Homozygous
	FN1681-S	Single Base Substitution	Chr5	818597	A>T	Homozygous
	FN1681-S	Single Base Substitution	Chr4	13564858	G>A	Homozygous
	FN1681-S	Single Base Substitution	Chr1	30731820	C>T	Homozygous
	FN1681-S	Single Base Substitution	Chr3	7796573	T>A	Homozygous
	FN1681-S	Single Base Substitution	Chr9	16905094	A>T	Homozygous
	FN1681-S	Single Base Substitution	Chr4	19777305	T>C	Homozygous
	FN1681-S	Single Base Substitution	Chr3	21813942	C>T	Homozygous
	FN1681-S	Single Base Substitution	Chr3	20440096	C>T	Homozygous
	FN1681-S	Single Base Substitution	Chr10	22014883	C>A	Homozygous
	FN1681-S	Single Base Substitution	Chr6	1721917	T>C	Homozygous
	FN1682-S	Single Base Substitution	Chr1	9698984	G>A	Homozygous
	FN1682-S	Single Base Substitution	Chr1	20067010	C>G	Homozygous
	FN1682-S	Single Base Substitution	Chr2	21516441	G>A	Heterozygous
	FN1682-S	Single Base Substitution	Chr5	11756860	A>T	Homozygous
	FN1682-S	Single Base Substitution	Chr1	36553653	T>G	Heterozygous
	FN1682-S	Single Base Substitution	Chr12	19777964	G>A	Heterozygous
	FN1682-S	Single Base Substitution	Chr2	7398698	A>T	Heterozygous
	FN1682-S	Single Base Substitution	Chr2	35730277	G>A	Heterozygous
	FN1682-S	Single Base Substitution	Chr7	2944810	G>A	Heterozygous
	FN1682-S	Single Base Substitution	Chr11	26424943	T>G	Homozygous
	FN1682-S	Single Base Substitution	Chr12	24231420	A>G	Heterozygous
	FN1682-S	Single Base Substitution	Chr11	26033199	C>T	Homozygous
	FN1682-S	Single Base Substitution	Chr9	12084427	G>A	Heterozygous
	FN1682-S	Single Base Substitution	Chr3	27042018	G>C	Heterozygous
	FN1682-S	Single Base Substitution	Chr4	25464346	C>A	Heterozygous
	FN1682-S	Single Base Substitution	Chr11	5991981	C>T	Heterozygous
	FN1682-S	Single Base Substitution	Chr11	16432706	G>T	Heterozygous
	FN1682-S	Single Base Substitution	Chr2	15745078	T>A	Heterozygous
	FN1682-S	Single Base Substitution	Chr12	16374022	A>T	Heterozygous
	FN1682-S	Single Base Substitution	Chr4	29757853	G>A	Heterozygous
	FN1682-S	Single Base Substitution	Chr4	22189773	G>A	Heterozygous
	FN1682-S	Single Base Substitution	Chr12	10996863	C>T	Heterozygous
	FN1682-S	Single Base Substitution	Chr10	949666	T>G	Homozygous
	FN1682-S	Single Base Substitution	Chr10	10682534	A>T	Heterozygous
	FN1682-S	Single Base Substitution	Chr10	5660099	T>C	Heterozygous
	FN1682-S	Single Base Substitution	Chr11	27588440	G>C	Heterozygous
	FN1682-S	Single Base Substitution	Chr12	25414268	A>T	Heterozygous
	FN1682-S	Single Base Substitution	Chr11	24327170	A>T	Homozygous
	FN1682-S	Single Base Substitution	Chr12	10996862	G>T	Heterozygous
	FN1682-S	Single Base Substitution	Chr10	11494534	C>T	Heterozygous
	FN1682-S	Single Base Substitution	Chr1	15522155	C>G	Heterozygous
	FN1682-S	Single Base Substitution	Chr7	28433068	G>C	Homozygous
	FN1682-S	Single Base Substitution	Chr9	17863237	C>T	Homozygous
	FN1682-S	Single Base Substitution	Chr12	9988447	G>A	Heterozygous
	FN1682-S	Single Base Substitution	Chr12	19197557	T>C	Heterozygous
	FN1682-S	Single Base Substitution	Chr3	34610581	C>A	Heterozygous
	FN1682-S	Single Base Substitution	Chr11	5804643	G>T	Heterozygous
	FN1682-S	Single Base Substitution	Chr9	7032672	T>A	Homozygous
	FN1684-S	Single Base Substitution	Chr6	22872651	C>T	Heterozygous
	FN1684-S	Single Base Substitution	Chr5	8408972	G>T	Heterozygous
	FN1684-S	Single Base Substitution	Chr3	4118953	G>A	Heterozygous
	FN1684-S	Single Base Substitution	Chr2	30171544	G>T	Heterozygous
	FN1684-S	Single Base Substitution	Chr4	16980654	G>A	Homozygous
	FN1684-S	Single Base Substitution	Chr3	3670556	A>T	Heterozygous
	FN1684-S	Single Base Substitution	Chr1	23831281	C>A	Homozygous
	FN1684-S	Single Base Substitution	Chr11	23686632	G>A	Heterozygous
	FN1684-S	Single Base Substitution	Chr9	11264984	A>G	Heterozygous
	FN1684-S	Single Base Substitution	Chr6	27963151	A>C	Homozygous
	FN1684-S	Single Base Substitution	Chr7	8507019	C>T	Homozygous
	FN1684-S	Single Base Substitution	Chr4	714545	C>T	Heterozygous
	FN1684-S	Single Base Substitution	Chr5	8408973	A>T	Heterozygous
	FN1684-S	Single Base Substitution	Chr12	25261065	G>T	Homozygous
	FN1684-S	Single Base Substitution	Chr4	7237537	C>T	Heterozygous
	FN1684-S	Single Base Substitution	Chr8	8809525	G>C	Homozygous
	FN1684-S	Single Base Substitution	Chr4	20628290	G>T	Homozygous
	FN1684-S	Single Base Substitution	Chr5	3708097	T>A	Homozygous
	FN1684-S	Single Base Substitution	Chr2	20219669	C>G	Homozygous
	FN1684-S	Single Base Substitution	Chr9	2363449	G>T	Homozygous
	FN1684-S	Single Base Substitution	Chr6	27963152	G>T	Homozygous
	FN1684-S	Single Base Substitution	Chr2	29665276	G>A	Heterozygous
	FN1684-S	Single Base Substitution	Chr1	14704418	C>T	Heterozygous
	FN1685-S	Single Base Substitution	Chr7	16770342	C>T	Heterozygous
	FN1685-S	Single Base Substitution	Chr5	3444666	T>C	Heterozygous
	FN1685-S	Single Base Substitution	Chr1	5471281	G>A	Heterozygous
	FN1685-S	Single Base Substitution	Chr12	11333335	C>G	Heterozygous
	FN1685-S	Single Base Substitution	Chr3	3032084	T>A	Heterozygous
	FN1685-S	Single Base Substitution	Chr12	16730583	C>T	Heterozygous
	FN1685-S	Single Base Substitution	Chr6	29719473	C>T	Heterozygous
	FN1685-S	Single Base Substitution	Chr2	8278734	G>A	Heterozygous
	FN1685-S	Single Base Substitution	Chr8	137802	A>T	Heterozygous
	FN1685-S	Single Base Substitution	Chr12	3902740	G>A	Heterozygous
	FN1685-S	Single Base Substitution	Chr12	1581585	G>A	Heterozygous
	FN1685-S	Single Base Substitution	Chr4	33432018	G>C	Heterozygous
	FN1685-S	Single Base Substitution	Chr6	27964030	A>C	Heterozygous
	FN1685-S	Single Base Substitution	Chr1	33436845	T>G	Heterozygous
	FN1685-S	Single Base Substitution	Chr7	8113450	C>T	Heterozygous
	FN1685-S	Single Base Substitution	Chr2	29754800	G>T	Heterozygous
	FN1685-S	Single Base Substitution	Chr5	11406703	A>G	Heterozygous
	FN1685-S	Single Base Substitution	Chr3	30554146	A>G	Heterozygous
	FN1685-S	Single Base Substitution	Chr3	16933776	A>G	Heterozygous
	FN1685-S	Single Base Substitution	Chr5	10492031	C>T	Homozygous
	FN1685-S	Single Base Substitution	Chr7	27576931	A>T	Heterozygous
	FN1685-S	Single Base Substitution	Chr4	23923775	G>C	Heterozygous
	FN1685-S	Single Base Substitution	Chr11	23402606	T>C	Heterozygous
	FN1685-S	Single Base Substitution	Chr4	15404558	A>G	Heterozygous
	FN1685-S	Single Base Substitution	Chr7	4836439	G>T	Heterozygous
	FN1685-S	Single Base Substitution	Chr3	35490320	A>T	Heterozygous
	FN1685-S	Single Base Substitution	Chr6	28341322	G>A	Heterozygous
	FN1685-S	Single Base Substitution	Chr1	5471282	C>A	Heterozygous
	FN1685-S	Single Base Substitution	Chr6	28092340	A>G	Heterozygous
	FN1685-S	Single Base Substitution	Chr8	25008761	C>A	Heterozygous
	FN1685-S	Single Base Substitution	Chr7	29153524	T>A	Heterozygous
	FN1685-S	Single Base Substitution	Chr7	23798865	T>C	Heterozygous
	FN1685-S	Single Base Substitution	Chr4	2125955	C>T	Heterozygous
	FN1685-S	Single Base Substitution	Chr9	7362807	C>T	Heterozygous
	FN1686-S	Single Base Substitution	Chr4	33997299	G>T	Heterozygous
	FN1686-S	Single Base Substitution	Chr2	15923141	T>A	Heterozygous
	FN1686-S	Single Base Substitution	Chr8	6551618	G>C	Heterozygous
	FN1686-S	Single Base Substitution	Chr8	28220187	C>T	Heterozygous
	FN1686-S	Single Base Substitution	Chr7	13632673	C>T	Heterozygous
	FN1686-S	Single Base Substitution	Chr12	21567611	C>T	Heterozygous
	FN1686-S	Single Base Substitution	Chr2	32437411	C>T	Homozygous
	FN1686-S	Single Base Substitution	Chr8	2629601	A>T	Homozygous
	FN1686-S	Single Base Substitution	Chr6	20564015	G>A	Homozygous
	FN1686-S	Single Base Substitution	Chr8	28220186	G>T	Heterozygous
	FN1686-S	Single Base Substitution	Chr2	28969382	C>A	Homozygous
	FN1686-S	Single Base Substitution	Chr11	24846925	T>A	Heterozygous
	FN1686-S	Single Base Substitution	Chr5	21929367	A>T	Homozygous
	FN1686-S	Single Base Substitution	Chr5	21929368	A>T	Homozygous
	FN1686-S	Single Base Substitution	Chr1	11113743	T>C	Homozygous
	FN1686-S	Single Base Substitution	Chr4	31939684	C>T	Heterozygous
	FN1686-S	Single Base Substitution	Chr2	30918847	T>C	Homozygous
	FN1686-S	Single Base Substitution	Chr5	23707047	G>T	Homozygous
	FN1686-S	Single Base Substitution	Chr11	641217	C>T	Heterozygous
	FN1686-S	Single Base Substitution	Chr1	24830824	G>A	Heterozygous
	FN1686-S	Single Base Substitution	Chr4	14319894	A>T	Heterozygous
	FN1686-S	Single Base Substitution	Chr10	15157922	G>T	Heterozygous
	FN1686-S	Single Base Substitution	Chr7	794170	C>A	Heterozygous
	FN1686-S	Single Base Substitution	Chr12	13335636	T>A	Heterozygous
	FN1686-S	Single Base Substitution	Chr6	15041005	C>A	Homozygous
	FN1686-S	Single Base Substitution	Chr7	11155021	C>G	Homozygous
	FN1686-S	Single Base Substitution	Chr10	13007890	G>T	Heterozygous
	FN1686-S	Single Base Substitution	Chr4	10416415	G>C	Heterozygous
	FN1686-S	Single Base Substitution	Chr3	11897644	T>C	Heterozygous
	FN1686-S	Single Base Substitution	Chr12	11694756	G>C	Heterozygous
	FN1686-S	Single Base Substitution	Chr5	21929379	C>T	Homozygous
	FN1686-S	Single Base Substitution	Chr4	23746182	C>T	Heterozygous
	FN1686-S	Single Base Substitution	Chr7	3852334	T>G	Heterozygous
	FN1686-S	Single Base Substitution	Chr7	12986790	G>C	Heterozygous
	FN1686-S	Single Base Substitution	Chr12	24044074	G>A	Homozygous
	FN1686-S	Single Base Substitution	Chr2	5604034	G>A	Heterozygous
	FN1687-S	Single Base Substitution	Chr2	22578662	T>A	Heterozygous
	FN1687-S	Single Base Substitution	Chr2	19731330	T>C	Heterozygous
	FN1687-S	Single Base Substitution	Chr8	3048443	C>G	Heterozygous
	FN1687-S	Single Base Substitution	Chr9	8864101	T>C	Heterozygous
	FN1687-S	Single Base Substitution	Chr11	4554506	G>A	Heterozygous
	FN1687-S	Single Base Substitution	Chr8	23485989	A>T	Heterozygous
	FN1687-S	Single Base Substitution	Chr12	8638802	C>T	Heterozygous
	FN1687-S	Single Base Substitution	Chr3	15094405	C>T	Heterozygous
	FN1687-S	Single Base Substitution	Chr12	14506743	G>A	Heterozygous
	FN1687-S	Single Base Substitution	Chr4	16820297	A>G	Heterozygous
	FN1687-S	Single Base Substitution	Chr3	29642638	G>A	Homozygous
	FN1687-S	Single Base Substitution	Chr5	6075717	A>G	Heterozygous
	FN1687-S	Single Base Substitution	Chr1	42432788	G>T	Heterozygous
	FN1687-S	Single Base Substitution	Chr5	1876793	T>C	Heterozygous
	FN1687-S	Single Base Substitution	Chr6	7370931	A>G	Homozygous
	FN1687-S	Single Base Substitution	Chr2	22578663	C>A	Heterozygous
	FN1687-S	Single Base Substitution	Chr10	14244659	T>A	Heterozygous
	FN1687-S	Single Base Substitution	Chr3	20098964	G>A	Heterozygous
	FN1687-S	Single Base Substitution	Chr9	11224402	G>C	Homozygous
	FN1687-S	Single Base Substitution	Chr10	9008793	G>C	Heterozygous
	FN1687-S	Single Base Substitution	Chr7	4239555	C>T	Heterozygous
	FN1687-S	Single Base Substitution	Chr6	22968830	T>A	Homozygous
	FN1687-S	Single Base Substitution	Chr11	7957205	G>A	Heterozygous
	FN1687-S	Single Base Substitution	Chr10	22343670	T>C	Heterozygous
	FN1687-S	Single Base Substitution	Chr10	15088067	G>T	Heterozygous
	FN1688-S	Single Base Substitution	Chr7	9864602	C>T	Heterozygous
	FN1688-S	Single Base Substitution	Chr6	9932238	G>T	Heterozygous
	FN1688-S	Single Base Substitution	Chr4	16395776	C>A	Heterozygous
	FN1688-S	Single Base Substitution	Chr2	17724778	G>A	Homozygous
	FN1688-S	Single Base Substitution	Chr4	17145082	G>A	Homozygous
	FN1688-S	Single Base Substitution	Chr11	10667584	G>A	Homozygous
	FN1688-S	Single Base Substitution	Chr2	5358135	C>T	Heterozygous
	FN1688-S	Single Base Substitution	Chr9	9236679	G>C	Homozygous
	FN1688-S	Single Base Substitution	Chr6	31117763	G>C	Heterozygous
	FN1688-S	Single Base Substitution	Chr6	19830610	T>A	Homozygous
	FN1688-S	Single Base Substitution	Chr10	4044443	G>T	Homozygous
	FN1688-S	Single Base Substitution	Chr10	12378243	C>G	Homozygous
	FN1688-S	Single Base Substitution	Chr6	27935055	A>T	Heterozygous
	FN1688-S	Single Base Substitution	Chr2	32568860	T>C	Heterozygous
	FN1688-S	Single Base Substitution	Chr5	23691738	G>A	Heterozygous
	FN1688-S	Single Base Substitution	Chr11	5366296	C>G	Heterozygous
	FN1688-S	Single Base Substitution	Chr6	27940488	G>C	Heterozygous
	FN1688-S	Single Base Substitution	Chr11	5366297	T>A	Heterozygous
	FN1688-S	Single Base Substitution	Chr8	636823	A>T	Homozygous
	FN1688-S	Single Base Substitution	Chr7	16118449	G>A	Homozygous
	FN1688-S	Single Base Substitution	Chr4	23095280	C>A	Heterozygous
	FN1688-S	Single Base Substitution	Chr11	2964000	G>A	Heterozygous
	FN1688-S	Single Base Substitution	Chr11	11157493	T>A	Heterozygous
	FN1688-S	Single Base Substitution	Chr4	11267763	T>A	Heterozygous
	FN1688-S	Single Base Substitution	Chr4	33299498	T>C	Heterozygous
	FN1688-S	Single Base Substitution	Chr11	11157494	C>A	Heterozygous
	FN1688-S	Single Base Substitution	Chr1	723072	T>A	Heterozygous
	FN1689-S	Single Base Substitution	Chr11	24807137	G>A	Homozygous
	FN1689-S	Single Base Substitution	Chr5	5612094	C>A	Heterozygous
	FN1689-S	Single Base Substitution	Chr9	14289902	A>G	Heterozygous
	FN1689-S	Single Base Substitution	Chr7	12780794	A>G	Homozygous
	FN1689-S	Single Base Substitution	Chr10	1357310	G>A	Heterozygous
	FN1689-S	Single Base Substitution	Chr11	17532948	G>T	Heterozygous
	FN1689-S	Single Base Substitution	Chr7	7223584	T>C	Homozygous
	FN1689-S	Single Base Substitution	Chr7	22110246	C>T	Heterozygous
	FN1689-S	Single Base Substitution	Chr11	5553139	T>G	Heterozygous
	FN1689-S	Single Base Substitution	Chr6	10202955	G>C	Homozygous
	FN1689-S	Single Base Substitution	Chr6	12614931	G>C	Homozygous
	FN1689-S	Single Base Substitution	Chr7	26830567	C>T	Homozygous
	FN1689-S	Single Base Substitution	Chr2	3317437	A>C	Heterozygous
	FN1689-S	Single Base Substitution	Chr6	8901917	A>T	Homozygous
	FN1689-S	Single Base Substitution	Chr8	8807498	C>T	Homozygous
	FN1689-S	Single Base Substitution	Chr5	26427888	A>G	Heterozygous
	FN1689-S	Single Base Substitution	Chr6	18214126	G>A	Homozygous
	FN1689-S	Single Base Substitution	Chr3	24114005	C>T	Heterozygous
	FN1689-S	Single Base Substitution	Chr6	28034932	G>A	Homozygous
	FN1689-S	Single Base Substitution	Chr10	700692	C>T	Heterozygous
	FN1689-S	Single Base Substitution	Chr11	24998811	C>T	Homozygous
	FN1689-S	Single Base Substitution	Chr4	23194148	C>T	Heterozygous
	FN1689-S	Single Base Substitution	Chr4	33702928	G>T	Heterozygous
	FN1689-S	Single Base Substitution	Chr12	14198530	G>T	Heterozygous
	FN1689-S	Single Base Substitution	Chr3	7835897	A>T	Heterozygous
	FN1689-S	Single Base Substitution	Chr3	7835899	A>T	Heterozygous
	FN1690-S	Single Base Substitution	Chr4	24928817	T>C	Heterozygous
	FN1690-S	Single Base Substitution	Chr6	9536934	C>T	Heterozygous
	FN1690-S	Single Base Substitution	Chr2	5510396	A>T	Heterozygous
	FN1690-S	Single Base Substitution	Chr6	13937349	T>G	Heterozygous
	FN1690-S	Single Base Substitution	Chr7	25880579	G>A	Heterozygous
	FN1690-S	Single Base Substitution	Chr1	23705725	A>G	Heterozygous
	FN1690-S	Single Base Substitution	Chr11	14780607	T>C	Heterozygous
	FN1690-S	Single Base Substitution	Chr5	29715159	T>G	Heterozygous
	FN1690-S	Single Base Substitution	Chr12	9221276	C>T	Heterozygous
	FN1690-S	Single Base Substitution	Chr12	2192875	G>T	Heterozygous
	FN1690-S	Single Base Substitution	Chr2	10782180	T>C	Heterozygous
	FN1690-S	Single Base Substitution	Chr2	7237161	A>G	Heterozygous
	FN1690-S	Single Base Substitution	Chr4	19584222	A>C	Heterozygous
	FN1690-S	Single Base Substitution	Chr3	9360203	A>G	Heterozygous
	FN1690-S	Single Base Substitution	Chr2	9213368	C>T	Heterozygous
	FN1690-S	Single Base Substitution	Chr7	15523331	C>T	Homozygous
	FN1690-S	Single Base Substitution	Chr5	23780553	G>A	Heterozygous
	FN1690-S	Single Base Substitution	Chr4	4502866	T>C	Heterozygous
	FN1690-S	Single Base Substitution	Chr3	10280830	G>T	Heterozygous
	FN1690-S	Single Base Substitution	Chr12	13198287	T>A	Heterozygous
	FN1690-S	Single Base Substitution	Chr3	23914236	G>A	Heterozygous
	FN1690-S	Single Base Substitution	Chr11	23083481	A>T	Heterozygous
	FN1690-S	Single Base Substitution	Chr7	13198919	G>A	Heterozygous
	FN1690-S	Single Base Substitution	Chr2	17754896	G>A	Heterozygous
	FN1690-S	Single Base Substitution	Chr9	17333540	A>T	Heterozygous
	FN1690-S	Single Base Substitution	Chr2	32278526	T>C	Heterozygous
	FN1692-S	Single Base Substitution	Chr4	34838182	T>C	Homozygous
	FN1692-S	Single Base Substitution	Chr9	4123649	A>G	Heterozygous
	FN1692-S	Single Base Substitution	Chr10	8968926	A>G	Homozygous
	FN1692-S	Single Base Substitution	Chr5	16438164	A>G	Homozygous
	FN1692-S	Single Base Substitution	Chr4	5467693	G>T	Homozygous
	FN1692-S	Single Base Substitution	Chr2	6718073	C>T	Heterozygous
	FN1692-S	Single Base Substitution	Chr1	26969670	T>C	Homozygous
	FN1692-S	Single Base Substitution	Chr6	29505563	G>A	Homozygous
	FN1692-S	Single Base Substitution	Chr7	14638762	G>A	Heterozygous
	FN1692-S	Single Base Substitution	Chr1	37468334	T>C	Heterozygous
	FN1692-S	Single Base Substitution	Chr6	10796976	C>G	Heterozygous
	FN1692-S	Single Base Substitution	Chr1	8675229	G>A	Heterozygous
	FN1692-S	Single Base Substitution	Chr1	40472533	C>A	Homozygous
	FN1692-S	Single Base Substitution	Chr10	21435650	G>A	Heterozygous
	FN1692-S	Single Base Substitution	Chr9	7889393	T>G	Homozygous
	FN1692-S	Single Base Substitution	Chr1	34119152	C>G	Homozygous
	FN1692-S	Single Base Substitution	Chr4	14860190	A>G	Heterozygous
	FN1692-S	Single Base Substitution	Chr7	21046659	G>A	Heterozygous
	FN1692-S	Single Base Substitution	Chr1	26113390	A>T	Homozygous
	FN1692-S	Single Base Substitution	Chr11	10286058	G>A	Homozygous
	FN1692-S	Single Base Substitution	Chr4	5467694	T>C	Homozygous
	FN1692-S	Single Base Substitution	Chr3	35717388	T>A	Heterozygous
	FN1692-S	Single Base Substitution	Chr2	1784543	G>T	Heterozygous
	FN1692-S	Single Base Substitution	Chr7	18632102	A>C	Heterozygous
	FN1692-S	Single Base Substitution	Chr1	22213372	C>G	Homozygous
	FN1693-S	Single Base Substitution	Chr4	10720978	A>T	Homozygous
	FN1693-S	Single Base Substitution	Chr8	13369756	T>C	Homozygous
	FN1693-S	Single Base Substitution	Chr6	24636507	A>T	Homozygous
	FN1693-S	Single Base Substitution	Chr4	12568938	C>A	Homozygous
	FN1693-S	Single Base Substitution	Chr3	34079740	A>T	Homozygous
	FN1693-S	Single Base Substitution	Chr3	34000664	G>A	Homozygous
	FN1693-S	Single Base Substitution	Chr3	5823053	C>T	Homozygous
	FN1693-S	Single Base Substitution	Chr11	16749525	G>A	Homozygous
	FN1693-S	Single Base Substitution	Chr1	21142225	C>T	Homozygous
	FN1693-S	Single Base Substitution	Chr8	13504233	T>G	Heterozygous
	FN1693-S	Single Base Substitution	Chr2	6178762	G>A	Heterozygous
	FN1693-S	Single Base Substitution	Chr4	17056925	T>G	Heterozygous
	FN1693-S	Single Base Substitution	Chr5	20779103	C>T	Homozygous
	FN1693-S	Single Base Substitution	Chr12	12175371	C>T	Homozygous
	FN1693-S	Single Base Substitution	Chr8	13504242	G>T	Homozygous
	FN1693-S	Single Base Substitution	Chr8	8073141	A>G	Heterozygous
	FN1693-S	Single Base Substitution	Chr11	23679491	G>T	Heterozygous
	FN1693-S	Single Base Substitution	Chr4	17714037	T>G	Heterozygous
	FN1693-S	Single Base Substitution	Chr3	34079738	G>A	Homozygous
	FN1693-S	Single Base Substitution	Chr3	11988939	G>A	Homozygous
	FN1693-S	Single Base Substitution	Chr5	9776752	G>A	Homozygous
	FN1693-S	Single Base Substitution	Chr8	22962738	T>A	Heterozygous
	FN1695-S	Single Base Substitution	Chr10	18240056	C>T	Heterozygous
	FN1695-S	Single Base Substitution	Chr3	25083002	C>T	Heterozygous
	FN1695-S	Single Base Substitution	Chr9	14149779	A>T	Heterozygous
	FN1695-S	Single Base Substitution	Chr4	7119154	G>A	Homozygous
	FN1695-S	Single Base Substitution	Chr5	19022410	C>T	Heterozygous
	FN1695-S	Single Base Substitution	Chr9	15725157	T>A	Heterozygous
	FN1695-S	Single Base Substitution	Chr7	2771398	G>A	Homozygous
	FN1695-S	Single Base Substitution	Chr6	21876903	T>A	Homozygous
	FN1695-S	Single Base Substitution	Chr3	25083001	A>T	Heterozygous
	FN1695-S	Single Base Substitution	Chr8	17498743	G>A	Homozygous
	FN1695-S	Single Base Substitution	Chr1	38938733	T>C	Heterozygous
	FN1695-S	Single Base Substitution	Chr3	26624724	A>T	Heterozygous
	FN1695-S	Single Base Substitution	Chr3	6072578	T>G	Homozygous
	FN1695-S	Single Base Substitution	Chr6	11938735	G>A	Homozygous
	FN1695-S	Single Base Substitution	Chr12	11358181	G>A	Homozygous
	FN1695-S	Single Base Substitution	Chr8	6857496	C>T	Heterozygous
	FN1695-S	Single Base Substitution	Chr7	19800118	C>A	Homozygous
	FN1695-S	Single Base Substitution	Chr2	7900884	C>T	Homozygous
	FN1695-S	Single Base Substitution	Chr1	38062970	A>C	Heterozygous
	FN1696-S	Single Base Substitution	Chr2	30815803	C>T	Homozygous
	FN1696-S	Single Base Substitution	Chr6	14750062	G>A	Heterozygous
	FN1696-S	Single Base Substitution	Chr10	14413720	A>T	Homozygous
	FN1696-S	Single Base Substitution	Chr10	769901	T>C	Heterozygous
	FN1696-S	Single Base Substitution	Chr1	7597705	T>C	Heterozygous
	FN1696-S	Single Base Substitution	Chr1	3254152	T>A	Homozygous
	FN1696-S	Single Base Substitution	Chr12	14157867	A>G	Homozygous
	FN1696-S	Single Base Substitution	Chr7	8946346	T>G	Homozygous
	FN1696-S	Single Base Substitution	Chr7	11202462	C>T	Heterozygous
	FN1696-S	Single Base Substitution	Chr2	8105163	T>A	Homozygous
	FN1696-S	Single Base Substitution	Chr2	30815804	C>T	Homozygous
	FN1696-S	Single Base Substitution	Chr4	34960699	G>A	Heterozygous
	FN1696-S	Single Base Substitution	Chr2	22645524	G>A	Heterozygous
	FN1696-S	Single Base Substitution	Chr7	23902626	A>G	Heterozygous
	FN1696-S	Single Base Substitution	Chr10	7537848	C>T	Heterozygous
	FN1696-S	Single Base Substitution	Chr12	20323249	T>A	Homozygous
	FN1696-S	Single Base Substitution	Chr3	16899076	T>A	Heterozygous
	FN1696-S	Single Base Substitution	Chr1	10661256	G>A	Homozygous
	FN1696-S	Single Base Substitution	Chr5	16313729	C>T	Heterozygous
	FN1696-S	Single Base Substitution	Chr1	13070472	C>T	Homozygous
	FN1696-S	Single Base Substitution	Chr2	22645525	A>T	Heterozygous
	FN1696-S	Single Base Substitution	Chr1	9880508	T>G	Heterozygous
	FN1696-S	Single Base Substitution	Chr11	8249352	G>T	Heterozygous
	FN1696-S	Single Base Substitution	Chr1	39293393	G>T	Homozygous
	FN1696-S	Single Base Substitution	Chr1	23935720	T>G	Heterozygous
	FN1696-S	Single Base Substitution	Chr10	3183612	C>A	Heterozygous
	FN1697-S	Single Base Substitution	Chr8	23680304	A>G	Heterozygous
	FN1697-S	Single Base Substitution	Chr11	15732030	G>C	Heterozygous
	FN1697-S	Single Base Substitution	Chr7	8970228	A>G	Heterozygous
	FN1697-S	Single Base Substitution	Chr12	25473382	T>A	Heterozygous
	FN1697-S	Single Base Substitution	Chr3	25374096	T>G	Heterozygous
	FN1697-S	Single Base Substitution	Chr6	23354319	A>T	Heterozygous
	FN1697-S	Single Base Substitution	Chr2	22289326	A>T	Heterozygous
	FN1697-S	Single Base Substitution	Chr8	19869715	C>G	Heterozygous
	FN1697-S	Single Base Substitution	Chr1	16117194	A>T	Heterozygous
	FN1697-S	Single Base Substitution	Chr8	27377576	G>A	Heterozygous
	FN1697-S	Single Base Substitution	Chr4	10792584	C>T	Homozygous
	FN1697-S	Single Base Substitution	Chr12	15338502	T>G	Heterozygous
	FN1697-S	Single Base Substitution	Chr1	3766090	A>G	Heterozygous
	FN1697-S	Single Base Substitution	Chr1	21561525	A>T	Heterozygous
	FN1697-S	Single Base Substitution	Chr11	4316109	G>A	Heterozygous
	FN1697-S	Single Base Substitution	Chr8	15815596	C>T	Heterozygous
	FN1697-S	Single Base Substitution	Chr4	7710204	C>T	Heterozygous
	FN1697-S	Single Base Substitution	Chr7	10211462	C>T	Heterozygous
	FN1697-S	Single Base Substitution	Chr2	16201766	A>T	Heterozygous
	FN1697-S	Single Base Substitution	Chr1	15288532	T>A	Heterozygous
	FN1697-S	Single Base Substitution	Chr9	12879232	A>T	Homozygous
	FN1697-S	Single Base Substitution	Chr2	20660831	T>C	Heterozygous
	FN1697-S	Single Base Substitution	Chr6	3112379	C>T	Heterozygous
	FN1697-S	Single Base Substitution	Chr12	19383944	C>T	Heterozygous
	FN1697-S	Single Base Substitution	Chr2	7911521	G>T	Heterozygous
	FN1697-S	Single Base Substitution	Chr8	12833719	G>A	Heterozygous
	FN1697-S	Single Base Substitution	Chr9	4743356	T>G	Heterozygous
	FN1697-S	Single Base Substitution	Chr6	11367176	G>C	Heterozygous
	FN1697-S	Single Base Substitution	Chr12	8954890	G>T	Homozygous
	FN1697-S	Single Base Substitution	Chr12	19520105	A>T	Heterozygous
	FN1697-S	Single Base Substitution	Chr1	11401579	A>T	Heterozygous
	FN1697-S	Single Base Substitution	Chr7	14026266	C>T	Homozygous
	FN1697-S	Single Base Substitution	Chr2	31190242	A>C	Heterozygous
	FN1697-S	Single Base Substitution	Chr8	28197871	A>C	Heterozygous
	FN1697-S	Single Base Substitution	Chr6	1506600	G>A	Heterozygous
	FN1697-S	Single Base Substitution	Chr3	30192078	G>A	Heterozygous
	FN1697-S	Single Base Substitution	Chr9	2151298	A>C	Heterozygous
	FN1697-S	Single Base Substitution	Chr6	1506601	A>T	Heterozygous
	FN1697-S	Single Base Substitution	Chr1	40685653	T>A	Homozygous
	FN1697-S	Single Base Substitution	Chr12	19383942	G>T	Heterozygous
	FN1697-S	Single Base Substitution	Chr9	15022546	G>A	Heterozygous
	FN1697-S	Single Base Substitution	Chr8	11012988	C>T	Heterozygous
	FN1697-S	Single Base Substitution	Chr9	2149952	C>T	Heterozygous
	FN1697-S	Single Base Substitution	Chr5	15419560	C>G	Heterozygous
	FN1697-S	Single Base Substitution	Chr7	9334975	T>C	Heterozygous
	FN1697-S	Single Base Substitution	Chr10	5486005	T>A	Homozygous
	FN1697-S	Single Base Substitution	Chr12	19383943	G>T	Heterozygous
	FN1697-S	Single Base Substitution	Chr6	143738	G>T	Heterozygous
	FN1698-S	Single Base Substitution	Chr11	18949767	C>A	Homozygous
	FN1698-S	Single Base Substitution	Chr10	12847527	T>A	Homozygous
	FN1698-S	Single Base Substitution	Chr2	9188733	C>T	Homozygous
	FN1698-S	Single Base Substitution	Chr11	19908862	G>A	Homozygous
	FN1698-S	Single Base Substitution	Chr8	17109559	A>G	Heterozygous
	FN1698-S	Single Base Substitution	Chr11	8609245	A>T	Heterozygous
	FN1698-S	Single Base Substitution	Chr10	7493438	G>A	Heterozygous
	FN1698-S	Single Base Substitution	Chr6	20900352	A>C	Homozygous
	FN1698-S	Single Base Substitution	Chr9	850925	G>A	Heterozygous
	FN1698-S	Single Base Substitution	Chr4	10571851	G>A	Heterozygous
	FN1698-S	Single Base Substitution	Chr10	4769534	G>A	Homozygous
	FN1698-S	Single Base Substitution	Chr5	23034158	G>A	Homozygous
	FN1698-S	Single Base Substitution	Chr3	26127923	G>A	Heterozygous
	FN1698-S	Single Base Substitution	Chr1	38878551	T>A	Heterozygous
	FN1698-S	Single Base Substitution	Chr2	24034448	C>A	Heterozygous
	FN1698-S	Single Base Substitution	Chr3	31723710	G>A	Heterozygous
	FN1698-S	Single Base Substitution	Chr8	19381757	G>T	Heterozygous
	FN1698-S	Single Base Substitution	Chr4	33190145	A>G	Heterozygous
	FN1699-S	Single Base Substitution	Chr10	20624597	T>C	Heterozygous
	FN1699-S	Single Base Substitution	Chr1	39128664	C>T	Heterozygous
	FN1699-S	Single Base Substitution	Chr2	22656911	G>A	Heterozygous
	FN1699-S	Single Base Substitution	Chr4	18222631	A>C	Homozygous
	FN1699-S	Single Base Substitution	Chr9	15185791	A>G	Heterozygous
	FN1700-S	Single Base Substitution	Chr5	29083723	A>G	Heterozygous
	FN1700-S	Single Base Substitution	Chr2	12221423	C>G	Heterozygous
	FN1700-S	Single Base Substitution	Chr10	1098374	T>C	Heterozygous
	FN1700-S	Single Base Substitution	Chr6	13974272	T>C	Heterozygous
	FN1700-S	Single Base Substitution	Chr6	15601023	G>A	Heterozygous
	FN1700-S	Single Base Substitution	Chr5	19283975	A>G	Heterozygous
	FN1700-S	Single Base Substitution	Chr5	13454900	A>G	Homozygous
	FN1700-S	Single Base Substitution	Chr3	4971393	C>T	Heterozygous
	FN1700-S	Single Base Substitution	Chr1	3253628	A>T	Heterozygous
	FN1700-S	Single Base Substitution	Chr3	11444354	C>T	Heterozygous
	FN1700-S	Single Base Substitution	Chr3	33569556	T>C	Homozygous
	FN1700-S	Single Base Substitution	Chr1	42253912	C>T	Homozygous
	FN1700-S	Single Base Substitution	Chr1	21243364	G>A	Homozygous
	FN1700-S	Single Base Substitution	Chr11	10437843	C>A	Homozygous
	FN1700-S	Single Base Substitution	Chr6	15987257	G>A	Heterozygous
	FN1700-S	Single Base Substitution	Chr5	21348813	C>A	Heterozygous
	FN1700-S	Single Base Substitution	Chr3	16268702	A>C	Homozygous
	FN1700-S	Single Base Substitution	Chr12	24865141	G>A	Heterozygous
	FN1700-S	Single Base Substitution	Chr5	26676871	T>G	Heterozygous
	FN1700-S	Single Base Substitution	Chr8	9944986	C>G	Homozygous
	FN1700-S	Single Base Substitution	Chr12	8844058	G>A	Homozygous
	FN1701-S	Single Base Substitution	Chr11	9051547	A>G	Heterozygous
	FN1701-S	Single Base Substitution	Chr11	8239495	C>T	Heterozygous
	FN1701-S	Single Base Substitution	Chr2	4760785	G>C	Heterozygous
	FN1701-S	Single Base Substitution	Chr8	19432988	C>T	Homozygous
	FN1701-S	Single Base Substitution	Chr7	11898290	G>A	Heterozygous
	FN1701-S	Single Base Substitution	Chr11	6236790	G>A	Heterozygous
	FN1701-S	Single Base Substitution	Chr1	5471860	T>A	Heterozygous
	FN1701-S	Single Base Substitution	Chr7	1437986	G>C	Homozygous
	FN1701-S	Single Base Substitution	Chr6	26834277	A>C	Heterozygous
	FN1701-S	Single Base Substitution	Chr9	2328259	G>A	Heterozygous
	FN1701-S	Single Base Substitution	Chr7	27004255	A>G	Homozygous
	FN1701-S	Single Base Substitution	Chr3	8601876	G>T	Heterozygous
	FN1701-S	Single Base Substitution	Chr4	26938486	G>A	Homozygous
	FN1701-S	Single Base Substitution	Chr1	5135358	G>T	Heterozygous
	FN1701-S	Single Base Substitution	Chr2	31095157	T>A	Heterozygous
	FN1701-S	Single Base Substitution	Chr6	26854310	G>A	Heterozygous
	FN1701-S	Single Base Substitution	Chr11	24057930	T>A	Heterozygous
	FN1701-S	Single Base Substitution	Chr6	14437342	G>A	Heterozygous
	FN1701-S	Single Base Substitution	Chr12	14444676	C>A	Homozygous
	FN1701-S	Single Base Substitution	Chr3	4086272	G>A	Heterozygous
	FN1701-S	Single Base Substitution	Chr12	14177672	G>A	Heterozygous
	FN1701-S	Single Base Substitution	Chr1	7774823	T>A	Heterozygous
	FN1701-S	Single Base Substitution	Chr1	5463610	T>G	Heterozygous
	FN1701-S	Single Base Substitution	Chr4	11119938	G>A	Homozygous
	FN1701-S	Single Base Substitution	Chr5	12806642	G>T	Homozygous
	FN1702-S	Single Base Substitution	Chr1	13747885	T>G	Heterozygous
	FN1702-S	Single Base Substitution	Chr9	4107808	C>G	Heterozygous
	FN1702-S	Single Base Substitution	Chr4	29166109	C>T	Heterozygous
	FN1702-S	Single Base Substitution	Chr6	27545017	C>T	Heterozygous
	FN1702-S	Single Base Substitution	Chr4	21117514	G>C	Heterozygous
	FN1702-S	Single Base Substitution	Chr1	37032141	G>A	Homozygous
	FN1702-S	Single Base Substitution	Chr9	9271864	C>T	Heterozygous
	FN1702-S	Single Base Substitution	Chr5	11899467	T>A	Homozygous
	FN1702-S	Single Base Substitution	Chr1	1421935	T>A	Homozygous
	FN1702-S	Single Base Substitution	Chr2	1083313	T>G	Homozygous
	FN1702-S	Single Base Substitution	Chr7	28664299	C>T	Heterozygous
	FN1702-S	Single Base Substitution	Chr10	4584825	C>A	Homozygous
	FN1702-S	Single Base Substitution	Chr12	3956908	G>T	Heterozygous
	FN1702-S	Single Base Substitution	Chr10	1315227	C>G	Heterozygous
	FN1702-S	Single Base Substitution	Chr11	5695385	A>G	Heterozygous
	FN1702-S	Single Base Substitution	Chr9	9640482	A>G	Heterozygous
	FN1702-S	Single Base Substitution	Chr2	6579241	T>C	Homozygous
	FN1702-S	Single Base Substitution	Chr4	16635416	T>C	Heterozygous
	FN1702-S	Single Base Substitution	Chr6	28634829	C>T	Heterozygous
	FN1702-S	Single Base Substitution	Chr1	36548485	C>A	Homozygous
	FN1702-S	Single Base Substitution	Chr4	29994212	T>G	Heterozygous
	FN1702-S	Single Base Substitution	Chr4	13423776	C>A	Heterozygous
	FN1702-S	Single Base Substitution	Chr6	13575565	G>A	Heterozygous
	FN1702-S	Single Base Substitution	Chr12	4150126	G>C	Heterozygous
	FN1702-S	Single Base Substitution	Chr1	10444620	G>C	Heterozygous
	FN1703-S	Single Base Substitution	Chr11	22961382	C>A	Heterozygous
	FN1703-S	Single Base Substitution	Chr4	1971643	C>T	Homozygous
	FN1703-S	Single Base Substitution	Chr3	7321207	A>G	Heterozygous
	FN1703-S	Single Base Substitution	Chr4	1971650	A>G	Homozygous
	FN1703-S	Single Base Substitution	Chr7	1978566	A>G	Heterozygous
	FN1703-S	Single Base Substitution	Chr8	15910403	T>C	Heterozygous
	FN1703-S	Single Base Substitution	Chr8	23664592	A>G	Homozygous
	FN1703-S	Single Base Substitution	Chr10	5393004	A>T	Homozygous
	FN1703-S	Single Base Substitution	Chr1	28056993	G>A	Heterozygous
	FN1703-S	Single Base Substitution	Chr4	6959755	C>T	Homozygous
	FN1703-S	Single Base Substitution	Chr4	1971646	C>G	Homozygous
	FN1703-S	Single Base Substitution	Chr7	27808674	G>T	Heterozygous
	FN1703-S	Single Base Substitution	Chr6	12440578	A>T	Homozygous
	FN1703-S	Single Base Substitution	Chr3	5848050	T>A	Heterozygous
	FN1703-S	Single Base Substitution	Chr9	4413723	T>A	Heterozygous
	FN1703-S	Single Base Substitution	Chr2	1057536	A>T	Heterozygous
	FN1703-S	Single Base Substitution	Chr8	23950858	G>A	Heterozygous
	FN1703-S	Single Base Substitution	Chr2	11741964	C>T	Homozygous
	FN1703-S	Single Base Substitution	Chr1	28056994	T>A	Heterozygous
	FN1703-S	Single Base Substitution	Chr6	6712706	C>A	Homozygous
	FN1703-S	Single Base Substitution	Chr10	5392997	A>G	Homozygous
	FN1703-S	Single Base Substitution	Chr12	25604127	G>A	Homozygous
	FN1703-S	Single Base Substitution	Chr10	1895170	G>A	Homozygous
	FN1703-S	Single Base Substitution	Chr3	5021303	A>G	Heterozygous
	FN1703-S	Single Base Substitution	Chr7	596157	G>A	Heterozygous
	FN1703-S	Single Base Substitution	Chr6	14891183	C>T	Homozygous
	FN1703-S	Single Base Substitution	Chr3	13864560	G>A	Heterozygous
	FN1703-S	Single Base Substitution	Chr3	26452293	G>A	Heterozygous
	FN1703-S	Single Base Substitution	Chr6	26320541	G>A	Homozygous
	FN1703-S	Single Base Substitution	Chr10	19840084	T>C	Homozygous
	FN1703-S	Single Base Substitution	Chr7	22710315	G>A	Heterozygous
	FN1704-S	Single Base Substitution	Chr3	16934121	G>A	Homozygous
	FN1704-S	Single Base Substitution	Chr3	27295303	C>T	Homozygous
	FN1704-S	Single Base Substitution	Chr7	18226425	G>A	Homozygous
	FN1704-S	Single Base Substitution	Chr3	30779147	T>G	Homozygous
	FN1704-S	Single Base Substitution	Chr3	6606580	T>G	Homozygous
	FN1704-S	Single Base Substitution	Chr6	22818941	G>A	Heterozygous
	FN1704-S	Single Base Substitution	Chr2	29976584	C>T	Heterozygous
	FN1704-S	Single Base Substitution	Chr1	20040811	T>G	Heterozygous
	FN1704-S	Single Base Substitution	Chr1	32100807	A>T	Heterozygous
	FN1704-S	Single Base Substitution	Chr7	11203831	T>C	Heterozygous
	FN1704-S	Single Base Substitution	Chr12	3637628	A>T	Heterozygous
	FN1704-S	Single Base Substitution	Chr4	32631724	T>A	Heterozygous
	FN1704-S	Single Base Substitution	Chr1	13467976	G>A	Homozygous
	FN1704-S	Single Base Substitution	Chr10	12407415	C>T	Homozygous
	FN1704-S	Single Base Substitution	Chr9	2589108	G>C	Homozygous
	FN1704-S	Single Base Substitution	Chr5	27400839	G>A	Homozygous
	FN1704-S	Single Base Substitution	Chr6	3347030	C>T	Heterozygous
	FN1704-S	Single Base Substitution	Chr1	26237448	C>A	Heterozygous
	FN1704-S	Single Base Substitution	Chr11	11179822	G>A	Homozygous
	FN1704-S	Single Base Substitution	Chr2	7504218	A>G	Heterozygous
	FN1704-S	Single Base Substitution	Chr7	24785889	T>C	Homozygous
	FN1704-S	Single Base Substitution	Chr9	14407758	G>A	Heterozygous
	FN1704-S	Single Base Substitution	Chr3	30768804	G>A	Homozygous
	FN1704-S	Single Base Substitution	Chr11	19943510	G>A	Heterozygous
	FN1704-S	Single Base Substitution	Chr10	13742240	G>A	Heterozygous
	FN1704-S	Single Base Substitution	Chr8	12078965	T>C	Homozygous
	FN1707-S	Single Base Substitution	Chr1	38209651	C>T	Heterozygous
	FN1707-S	Single Base Substitution	Chr4	15057041	C>A	Heterozygous
	FN1707-S	Single Base Substitution	Chr7	6568810	C>T	Homozygous
	FN1707-S	Single Base Substitution	Chr10	17518125	A>G	Heterozygous
	FN1707-S	Single Base Substitution	Chr5	13873790	A>C	Heterozygous
	FN1707-S	Single Base Substitution	Chr11	1180964	A>C	Heterozygous
	FN1707-S	Single Base Substitution	Chr7	7402342	C>T	Homozygous
	FN1707-S	Single Base Substitution	Chr4	13888214	G>A	Heterozygous
	FN1707-S	Single Base Substitution	Chr10	13865606	C>T	Heterozygous
	FN1707-S	Single Base Substitution	Chr3	13281132	G>T	Heterozygous
	FN1707-S	Single Base Substitution	Chr3	7129959	C>T	Homozygous
	FN1707-S	Single Base Substitution	Chr3	36180413	G>A	Heterozygous
	FN1707-S	Single Base Substitution	Chr7	22489359	G>A	Heterozygous
	FN1707-S	Single Base Substitution	Chr8	20488083	A>G	Heterozygous
	FN1707-S	Single Base Substitution	Chr2	32320025	G>C	Homozygous
	FN1707-S	Single Base Substitution	Chr8	27837595	C>T	Heterozygous
	FN1707-S	Single Base Substitution	Chr2	11990543	G>A	Heterozygous
	FN1707-S	Single Base Substitution	Chr12	26067283	C>A	Heterozygous
	FN1707-S	Single Base Substitution	Chr6	11510531	G>A	Heterozygous
	FN1707-S	Single Base Substitution	Chr7	22489357	G>A	Heterozygous
	FN1707-S	Single Base Substitution	Chr4	20930398	G>A	Homozygous
	FN1707-S	Single Base Substitution	Chr12	19792060	G>A	Heterozygous
	FN1707-S	Single Base Substitution	Chr4	31335479	A>T	Homozygous
	FN1707-S	Single Base Substitution	Chr4	31335478	G>A	Homozygous
	FN1707-S	Single Base Substitution	Chr8	26776968	A>G	Heterozygous
	FN1707-S	Single Base Substitution	Chr7	23482033	T>A	Heterozygous
	FN1707-S	Single Base Substitution	Chr1	3237224	A>G	Heterozygous
	FN1707-S	Single Base Substitution	Chr11	14036685	A>C	Heterozygous
	FN1707-S	Single Base Substitution	Chr7	11936205	C>T	Homozygous
	FN1707-S	Single Base Substitution	Chr12	16992700	G>A	Heterozygous
	FN1707-S	Single Base Substitution	Chr5	23474715	C>T	Heterozygous
	FN1707-S	Single Base Substitution	Chr12	11500530	A>G	Homozygous
	FN1707-S	Single Base Substitution	Chr2	16022315	G>A	Heterozygous
	FN1707-S	Single Base Substitution	Chr1	24292437	C>T	Homozygous
	FN1707-S	Single Base Substitution	Chr11	14100823	T>C	Homozygous
	FN1707-S	Single Base Substitution	Chr3	30759476	T>G	Heterozygous
	FN1707-S	Single Base Substitution	Chr10	12525436	C>T	Heterozygous
	FN1707-S	Single Base Substitution	Chr8	20521717	G>A	Heterozygous
	FN1707-S	Single Base Substitution	Chr11	25441397	G>T	Heterozygous
	FN1707-S	Single Base Substitution	Chr4	10541021	T>C	Heterozygous
	FN1707-S	Single Base Substitution	Chr12	19792104	T>A	Heterozygous
	FN1707-S	Single Base Substitution	Chr3	29220457	A>G	Heterozygous
	FN1707-S	Single Base Substitution	Chr6	23731232	G>T	Heterozygous
	FN1707-S	Single Base Substitution	Chr9	9838272	T>A	Heterozygous
	FN1707-S	Single Base Substitution	Chr2	34901839	T>C	Homozygous
	FN1707-S	Single Base Substitution	Chr11	20783228	T>A	Homozygous
	FN1707-S	Single Base Substitution	Chr5	1965199	A>G	Homozygous
	FN1707-S	Single Base Substitution	Chr5	25725566	T>C	Homozygous
	FN1707-S	Single Base Substitution	Chr5	3733716	T>C	Heterozygous
	FN1707-S	Single Base Substitution	Chr11	9600557	G>T	Heterozygous
	FN1707-S	Single Base Substitution	Chr4	27441010	G>T	Homozygous
	FN1707-S	Single Base Substitution	Chr12	17384071	A>C	Heterozygous
	FN1707-S	Single Base Substitution	Chr10	18838180	G>A	Heterozygous
	FN1707-S	Single Base Substitution	Chr5	20860796	C>T	Homozygous
	FN1707-S	Single Base Substitution	Chr1	7661998	G>A	Homozygous
	FN1707-S	Single Base Substitution	Chr6	21858413	T>A	Heterozygous
	FN1707-S	Single Base Substitution	Chr6	25369291	C>A	Heterozygous
	FN1708-S	Single Base Substitution	Chr9	21959251	C>G	Heterozygous
	FN1708-S	Single Base Substitution	Chr5	6031046	G>C	Heterozygous
	FN1708-S	Single Base Substitution	Chr12	23305993	C>T	Heterozygous
	FN1708-S	Single Base Substitution	Chr6	20446734	C>A	Heterozygous
	FN1708-S	Single Base Substitution	Chr6	17721311	G>C	Heterozygous
	FN1708-S	Single Base Substitution	Chr10	18046167	G>A	Homozygous
	FN1708-S	Single Base Substitution	Chr2	9144896	G>T	Heterozygous
	FN1708-S	Single Base Substitution	Chr5	13966291	G>A	Heterozygous
	FN1708-S	Single Base Substitution	Chr7	7444214	C>T	Homozygous
	FN1708-S	Single Base Substitution	Chr4	27776567	A>T	Homozygous
	FN1708-S	Single Base Substitution	Chr4	26810722	C>A	Homozygous
	FN1708-S	Single Base Substitution	Chr5	12763083	G>A	Heterozygous
	FN1708-S	Single Base Substitution	Chr3	33962905	C>T	Heterozygous
	FN1708-S	Single Base Substitution	Chr11	13265586	G>T	Heterozygous
	FN1708-S	Single Base Substitution	Chr9	10178731	C>T	Heterozygous
	FN1708-S	Single Base Substitution	Chr6	25534039	T>G	Heterozygous
	FN1708-S	Single Base Substitution	Chr11	25612310	C>T	Heterozygous
	FN1708-S	Single Base Substitution	Chr12	21762713	G>A	Heterozygous
	FN1708-S	Single Base Substitution	Chr2	29558680	A>G	Homozygous
	FN1708-S	Single Base Substitution	Chr1	7698780	A>G	Heterozygous
	FN1708-S	Single Base Substitution	Chr10	12480324	G>A	Homozygous
	FN1708-S	Single Base Substitution	Chr4	35089772	T>A	Homozygous
	FN1708-S	Single Base Substitution	Chr12	23305998	T>C	Heterozygous
	FN1709-S	Single Base Substitution	Chr4	19692472	G>A	Homozygous
	FN1709-S	Single Base Substitution	Chr10	11557286	T>A	Homozygous
	FN1709-S	Single Base Substitution	Chr10	22767030	G>T	Heterozygous
	FN1709-S	Single Base Substitution	Chr8	16117429	G>T	Heterozygous
	FN1709-S	Single Base Substitution	Chr3	4549721	A>G	Heterozygous
	FN1709-S	Single Base Substitution	Chr5	16189655	G>T	Heterozygous
	FN1709-S	Single Base Substitution	Chr2	10656464	G>A	Heterozygous
	FN1709-S	Single Base Substitution	Chr12	10148236	A>G	Heterozygous
	FN1709-S	Single Base Substitution	Chr2	6841754	G>A	Heterozygous
	FN1709-S	Single Base Substitution	Chr4	7105600	C>T	Heterozygous
	FN1709-S	Single Base Substitution	Chr2	20195155	A>G	Heterozygous
	FN1709-S	Single Base Substitution	Chr1	34149424	C>T	Homozygous
	FN1709-S	Single Base Substitution	Chr8	12587533	G>A	Heterozygous
	FN1709-S	Single Base Substitution	Chr4	31961960	C>T	Heterozygous
	FN1709-S	Single Base Substitution	Chr5	1813905	C>T	Heterozygous
	FN1709-S	Single Base Substitution	Chr5	29781798	C>T	Homozygous
	FN1709-S	Single Base Substitution	Chr7	23665848	G>A	Homozygous
	FN1709-S	Single Base Substitution	Chr4	7201639	G>A	Heterozygous
	FN1709-S	Single Base Substitution	Chr11	14156723	C>T	Heterozygous
	FN1709-S	Single Base Substitution	Chr3	25680471	C>T	Homozygous
	FN1709-S	Single Base Substitution	Chr10	6183740	C>G	Homozygous
	FN1709-S	Single Base Substitution	Chr12	15752614	A>G	Heterozygous
	FN1709-S	Single Base Substitution	Chr7	11692435	C>T	Homozygous
	FN1709-S	Single Base Substitution	Chr5	13920851	T>A	Heterozygous
	FN1709-S	Single Base Substitution	Chr2	18866167	T>C	Heterozygous
	FN1709-S	Single Base Substitution	Chr7	12487321	A>G	Heterozygous
	FN1709-S	Single Base Substitution	Chr3	35487584	C>T	Heterozygous
	FN1709-S	Single Base Substitution	Chr3	21593437	C>T	Heterozygous
	FN1709-S	Single Base Substitution	Chr4	2647560	A>T	Heterozygous
	FN1709-S	Single Base Substitution	Chr3	36221114	G>A	Heterozygous
	FN1709-S	Single Base Substitution	Chr9	19375717	G>A	Heterozygous
	FN1711-S	Single Base Substitution	Chr1	20277536	C>T	Homozygous
	FN1711-S	Single Base Substitution	Chr3	28020159	T>C	Homozygous
	FN1711-S	Single Base Substitution	Chr4	20307467	T>A	Heterozygous
	FN1711-S	Single Base Substitution	Chr12	3594599	T>C	Homozygous
	FN1711-S	Single Base Substitution	Chr12	15968799	G>A	Homozygous
	FN1711-S	Single Base Substitution	Chr1	38935564	C>T	Homozygous
	FN1711-S	Single Base Substitution	Chr3	18850269	G>A	Homozygous
	FN1711-S	Single Base Substitution	Chr4	28257061	T>A	Heterozygous
	FN1711-S	Single Base Substitution	Chr11	13611962	G>A	Heterozygous
	FN1711-S	Single Base Substitution	Chr9	3142643	A>T	Homozygous
	FN1711-S	Single Base Substitution	Chr4	26937139	G>A	Heterozygous
	FN1711-S	Single Base Substitution	Chr5	21351688	C>T	Heterozygous
	FN1711-S	Single Base Substitution	Chr1	13863189	G>A	Heterozygous
	FN1711-S	Single Base Substitution	Chr10	3227548	G>T	Heterozygous
	FN1711-S	Single Base Substitution	Chr10	14262416	A>T	Homozygous
	FN1711-S	Single Base Substitution	Chr10	14262417	T>G	Homozygous
	FN1711-S	Single Base Substitution	Chr8	22895222	T>C	Heterozygous
	FN1711-S	Single Base Substitution	Chr7	28801994	C>T	Heterozygous
	FN1711-S	Single Base Substitution	Chr1	9693635	C>T	Homozygous
	FN1711-S	Single Base Substitution	Chr4	21187441	C>T	Heterozygous
	FN1711-S	Single Base Substitution	Chr1	1921970	G>A	Heterozygous
	FN1711-S	Single Base Substitution	Chr5	27244615	G>A	Heterozygous
	FN1711-S	Single Base Substitution	Chr8	12488246	C>A	Heterozygous
	FN1711-S	Single Base Substitution	Chr3	20036888	C>T	Homozygous
	FN1711-S	Single Base Substitution	Chr2	9164128	G>A	Homozygous
	FN1711-S	Single Base Substitution	Chr7	11096126	C>T	Homozygous
	FN1711-S	Single Base Substitution	Chr10	20369834	T>G	Homozygous
	FN1711-S	Single Base Substitution	Chr3	15444097	A>C	Heterozygous
	FN1711-S	Single Base Substitution	Chr5	3814180	T>C	Heterozygous
	FN1711-S	Single Base Substitution	Chr4	33224183	A>G	Heterozygous
	FN1711-S	Single Base Substitution	Chr8	790221	C>T	Heterozygous
	FN1712-S	Single Base Substitution	Chr2	27711966	C>T	Heterozygous
	FN1712-S	Single Base Substitution	Chr9	8585599	C>A	Heterozygous
	FN1712-S	Single Base Substitution	Chr4	20366406	A>T	Heterozygous
	FN1712-S	Single Base Substitution	Chr11	10335076	G>A	Heterozygous
	FN1712-S	Single Base Substitution	Chr8	12298412	T>A	Heterozygous
	FN1712-S	Single Base Substitution	Chr11	10449326	G>T	Homozygous
	FN1712-S	Single Base Substitution	Chr12	26806715	A>G	Heterozygous
	FN1712-S	Single Base Substitution	Chr7	14166307	T>C	Heterozygous
	FN1712-S	Single Base Substitution	Chr7	9069206	A>T	Heterozygous
	FN1712-S	Single Base Substitution	Chr7	20345274	A>T	Heterozygous
	FN1712-S	Single Base Substitution	Chr8	14581206	C>T	Heterozygous
	FN1712-S	Single Base Substitution	Chr11	17947347	C>T	Homozygous
	FN1712-S	Single Base Substitution	Chr4	22642831	C>T	Homozygous
	FN1712-S	Single Base Substitution	Chr3	35515810	T>C	Heterozygous
	FN1712-S	Single Base Substitution	Chr4	7420905	C>T	Homozygous
	FN1712-S	Single Base Substitution	Chr10	22686574	G>A	Heterozygous
	FN1712-S	Single Base Substitution	Chr11	17947349	G>T	Homozygous
	FN1712-S	Single Base Substitution	Chr2	1498633	T>C	Heterozygous
	FN1712-S	Single Base Substitution	Chr4	32747762	G>A	Homozygous
	FN1712-S	Single Base Substitution	Chr8	6968369	C>T	Heterozygous
	FN1712-S	Single Base Substitution	Chr11	10030050	T>C	Heterozygous
	FN1712-S	Single Base Substitution	Chr7	8022812	A>G	Heterozygous
	FN1713-S	Single Base Substitution	Chr5	29401164	C>T	Homozygous
	FN1713-S	Single Base Substitution	Chr1	21442377	G>A	Homozygous
	FN1713-S	Single Base Substitution	Chr4	7411300	C>T	Heterozygous
	FN1713-S	Single Base Substitution	Chr9	12211579	G>C	Heterozygous
	FN1713-S	Single Base Substitution	Chr2	14034171	G>A	Heterozygous
	FN1713-S	Single Base Substitution	Chr12	22896969	G>A	Heterozygous
	FN1713-S	Single Base Substitution	Chr8	13392751	A>G	Heterozygous
	FN1713-S	Single Base Substitution	Chr8	18833586	G>A	Heterozygous
	FN1713-S	Single Base Substitution	Chr7	9373592	A>C	Homozygous
	FN1713-S	Single Base Substitution	Chr3	3518366	T>A	Heterozygous
	FN1713-S	Single Base Substitution	Chr5	18778379	C>T	Homozygous
	FN1713-S	Single Base Substitution	Chr10	22602572	C>T	Heterozygous
	FN1713-S	Single Base Substitution	Chr5	3701079	C>T	Homozygous
	FN1713-S	Single Base Substitution	Chr4	10822030	G>T	Heterozygous
	FN1713-S	Single Base Substitution	Chr9	16915288	G>C	Heterozygous
	FN1713-S	Single Base Substitution	Chr8	6159750	G>A	Heterozygous
	FN1713-S	Single Base Substitution	Chr8	25006860	T>C	Homozygous
	FN1715-S	Single Base Substitution	Chr11	23816458	G>A	Homozygous
	FN1715-S	Single Base Substitution	Chr11	7969526	G>A	Homozygous
	FN1715-S	Single Base Substitution	Chr6	21295954	T>C	Homozygous
	FN1715-S	Single Base Substitution	Chr9	5790927	G>A	Heterozygous
	FN1715-S	Single Base Substitution	Chr6	2795088	T>G	Homozygous
	FN1715-S	Single Base Substitution	Chr3	10591478	G>T	Heterozygous
	FN1715-S	Single Base Substitution	Chr9	21768669	G>T	Homozygous
	FN1715-S	Single Base Substitution	Chr8	20155932	T>A	Homozygous
	FN1715-S	Single Base Substitution	Chr2	10702143	A>T	Homozygous
	FN1715-S	Single Base Substitution	Chr5	22507263	A>C	Heterozygous
	FN1715-S	Single Base Substitution	Chr9	11371373	C>T	Homozygous
	FN1715-S	Single Base Substitution	Chr1	233467	C>T	Heterozygous
	FN1715-S	Single Base Substitution	Chr6	14761706	A>T	Homozygous
	FN1715-S	Single Base Substitution	Chr2	26048389	C>A	Homozygous
	FN1715-S	Single Base Substitution	Chr4	2548767	C>T	Heterozygous
	FN1715-S	Single Base Substitution	Chr2	16619728	A>T	Heterozygous
	FN1715-S	Single Base Substitution	Chr5	5936897	A>T	Heterozygous
	FN1715-S	Single Base Substitution	Chr4	32930490	G>A	Homozygous
	FN1716-S	Single Base Substitution	Chr4	6481301	G>A	Homozygous
	FN1716-S	Single Base Substitution	Chr3	19373317	C>G	Heterozygous
	FN1716-S	Single Base Substitution	Chr11	27161207	C>T	Homozygous
	FN1716-S	Single Base Substitution	Chr8	21990713	T>G	Heterozygous
	FN1716-S	Single Base Substitution	Chr1	36424168	G>A	Homozygous
	FN1716-S	Single Base Substitution	Chr4	7289247	G>T	Homozygous
	FN1716-S	Single Base Substitution	Chr6	21707894	T>C	Heterozygous
	FN1716-S	Single Base Substitution	Chr10	5979367	G>A	Heterozygous
	FN1716-S	Single Base Substitution	Chr12	14650916	C>T	Homozygous
	FN1716-S	Single Base Substitution	Chr1	15733317	T>A	Homozygous
	FN1716-S	Single Base Substitution	Chr11	11689475	T>C	Heterozygous
	FN1716-S	Single Base Substitution	Chr3	18699629	G>C	Homozygous
	FN1716-S	Single Base Substitution	Chr9	2498389	A>T	Homozygous
	FN1716-S	Single Base Substitution	Chr4	4897738	T>A	Homozygous
	FN1716-S	Single Base Substitution	Chr10	19757207	G>C	Homozygous
	FN1716-S	Single Base Substitution	Chr9	5031651	T>C	Homozygous
	FN1716-S	Single Base Substitution	Chr2	20361754	G>A	Heterozygous
	FN1716-S	Single Base Substitution	Chr8	3222971	A>G	Heterozygous
	FN1716-S	Single Base Substitution	Chr7	2354578	G>A	Homozygous
	FN1716-S	Single Base Substitution	Chr12	23663360	G>T	Homozygous
	FN1716-S	Single Base Substitution	Chr6	17856260	T>C	Heterozygous
	FN1716-S	Single Base Substitution	Chr7	23086665	T>C	Heterozygous
	FN1716-S	Single Base Substitution	Chr10	3223204	C>T	Heterozygous
	FN1716-S	Single Base Substitution	Chr6	8013584	C>A	Homozygous
	FN1716-S	Single Base Substitution	Chr11	24288890	G>C	Heterozygous
	FN1716-S	Single Base Substitution	Chr11	16839146	T>G	Heterozygous
	FN1716-S	Single Base Substitution	Chr4	448327	T>C	Homozygous
	FN1716-S	Single Base Substitution	Chr6	17856261	C>T	Heterozygous
	FN1716-S	Single Base Substitution	Chr4	13969216	A>T	Homozygous
	FN1717-S	Single Base Substitution	Chr4	7244385	G>T	Heterozygous
	FN1717-S	Single Base Substitution	Chr1	4825496	A>G	Homozygous
	FN1717-S	Single Base Substitution	Chr7	14092835	T>C	Heterozygous
	FN1717-S	Single Base Substitution	Chr7	11130433	G>A	Heterozygous
	FN1717-S	Single Base Substitution	Chr1	15731172	T>G	Heterozygous
	FN1717-S	Single Base Substitution	Chr11	20490071	C>T	Heterozygous
	FN1717-S	Single Base Substitution	Chr3	21969250	C>T	Heterozygous
	FN1717-S	Single Base Substitution	Chr7	11481599	C>T	Heterozygous
	FN1717-S	Single Base Substitution	Chr5	7981388	C>T	Heterozygous
	FN1717-S	Single Base Substitution	Chr5	26321117	G>A	Heterozygous
	FN1717-S	Single Base Substitution	Chr10	2484291	G>A	Homozygous
	FN1717-S	Single Base Substitution	Chr3	16855870	C>G	Homozygous
	FN1717-S	Single Base Substitution	Chr12	14181931	C>T	Homozygous
	FN1717-S	Single Base Substitution	Chr10	1820324	A>T	Heterozygous
	FN1717-S	Single Base Substitution	Chr6	14829148	G>A	Homozygous
	FN1717-S	Single Base Substitution	Chr9	710818	A>G	Homozygous
	FN1717-S	Single Base Substitution	Chr7	10338729	G>A	Heterozygous
	FN1717-S	Single Base Substitution	Chr9	17275343	C>T	Heterozygous
	FN1717-S	Single Base Substitution	Chr2	27044754	C>A	Heterozygous
	FN1717-S	Single Base Substitution	Chr2	26805133	T>G	Heterozygous
	FN1717-S	Single Base Substitution	Chr2	27044753	T>A	Heterozygous
	FN1717-S	Single Base Substitution	Chr11	23814739	G>C	Heterozygous
	FN1717-S	Single Base Substitution	Chr12	6535082	G>A	Heterozygous
	FN1717-S	Single Base Substitution	Chr12	16333744	G>A	Homozygous
	FN1717-S	Single Base Substitution	Chr2	26037899	C>T	Heterozygous
	FN1717-S	Single Base Substitution	Chr2	33766950	T>C	Heterozygous
	FN1717-S	Single Base Substitution	Chr3	25747445	A>G	Homozygous
	FN1717-S	Single Base Substitution	Chr5	13367890	C>T	Heterozygous
	FN1717-S	Single Base Substitution	Chr7	10053712	C>A	Heterozygous
	FN1717-S	Single Base Substitution	Chr11	28695350	A>C	Heterozygous
	FN1717-S	Single Base Substitution	Chr10	4973558	C>G	Heterozygous
	FN1717-S	Single Base Substitution	Chr2	34680453	T>A	Heterozygous
	FN1717-S	Single Base Substitution	Chr11	17833607	G>T	Heterozygous
	FN1717-S	Single Base Substitution	Chr2	7859833	G>C	Heterozygous
	FN1718-S	Single Base Substitution	Chr4	18927731	G>A	Heterozygous
	FN1718-S	Single Base Substitution	Chr6	14890602	A>T	Heterozygous
	FN1718-S	Single Base Substitution	Chr8	21438256	T>A	Homozygous
	FN1718-S	Single Base Substitution	Chr3	487107	C>T	Heterozygous
	FN1718-S	Single Base Substitution	Chr4	17280235	C>T	Homozygous
	FN1718-S	Single Base Substitution	Chr6	23321201	C>G	Heterozygous
	FN1718-S	Single Base Substitution	Chr8	13777220	G>A	Homozygous
	FN1718-S	Single Base Substitution	Chr8	21552484	T>A	Homozygous
	FN1718-S	Single Base Substitution	Chr12	21740254	G>A	Heterozygous
	FN1718-S	Single Base Substitution	Chr6	30436203	G>A	Homozygous
	FN1718-S	Single Base Substitution	Chr6	114449	T>C	Heterozygous
	FN1718-S	Single Base Substitution	Chr3	20667375	A>T	Homozygous
	FN1718-S	Single Base Substitution	Chr12	13221718	T>C	Heterozygous
	FN1718-S	Single Base Substitution	Chr7	28537160	G>A	Homozygous
	FN1718-S	Single Base Substitution	Chr2	9190752	T>C	Heterozygous
	FN1718-S	Single Base Substitution	Chr2	3260165	A>G	Heterozygous
	FN1718-S	Single Base Substitution	Chr2	19133040	C>T	Homozygous
	FN1718-S	Single Base Substitution	Chr9	22684396	C>T	Heterozygous
	FN1718-S	Single Base Substitution	Chr1	25247238	A>T	Homozygous
	FN1718-S	Single Base Substitution	Chr4	19226916	A>G	Homozygous
	FN1718-S	Single Base Substitution	Chr2	9385486	G>A	Heterozygous
	FN1718-S	Single Base Substitution	Chr7	11553443	C>G	Heterozygous
	FN1718-S	Single Base Substitution	Chr1	24523319	G>A	Heterozygous
	FN1718-S	Single Base Substitution	Chr12	13460213	G>A	Heterozygous
	FN1718-S	Single Base Substitution	Chr5	6508795	C>T	Homozygous
	FN1718-S	Single Base Substitution	Chr4	19226925	A>G	Homozygous
	FN1718-S	Single Base Substitution	Chr11	20800372	G>T	Heterozygous
	FN1718-S	Single Base Substitution	Chr8	5844797	T>C	Homozygous
	FN1718-S	Single Base Substitution	Chr10	9472665	G>A	Heterozygous
	FN1718-S	Single Base Substitution	Chr5	22232089	A>C	Homozygous
	FN1718-S	Single Base Substitution	Chr6	3189980	G>A	Heterozygous
	FN1718-S	Single Base Substitution	Chr1	42719341	A>G	Heterozygous
	FN1718-S	Single Base Substitution	Chr1	3393632	G>A	Heterozygous
	FN1718-S	Single Base Substitution	Chr8	317276	A>T	Homozygous
	FN1718-S	Single Base Substitution	Chr7	14603079	C>T	Heterozygous
	FN1718-S	Single Base Substitution	Chr1	10890932	T>G	Heterozygous
	FN1718-S	Single Base Substitution	Chr7	20783800	G>A	Homozygous
	FN1718-S	Single Base Substitution	Chr5	20023406	G>A	Heterozygous
	FN1718-S	Single Base Substitution	Chr1	10236102	G>A	Heterozygous
	FN1718-S	Single Base Substitution	Chr7	13497752	C>T	Heterozygous
	FN1718-S	Single Base Substitution	Chr6	28991696	G>A	Homozygous
	FN1718-S	Single Base Substitution	Chr7	13219120	G>T	Heterozygous
	FN1719-S	Single Base Substitution	Chr3	31182964	C>A	Heterozygous
	FN1719-S	Single Base Substitution	Chr11	7587452	G>A	Heterozygous
	FN1719-S	Single Base Substitution	Chr5	14040072	A>G	Homozygous
	FN1719-S	Single Base Substitution	Chr10	2194088	C>T	Homozygous
	FN1719-S	Single Base Substitution	Chr12	8362675	G>A	Homozygous
	FN1719-S	Single Base Substitution	Chr12	13818680	G>C	Homozygous
	FN1719-S	Single Base Substitution	Chr1	36234889	A>T	Homozygous
	FN1719-S	Single Base Substitution	Chr11	15180057	G>A	Homozygous
	FN1719-S	Single Base Substitution	Chr1	5432574	T>A	Heterozygous
	FN1719-S	Single Base Substitution	Chr1	2665738	C>A	Homozygous
	FN1719-S	Single Base Substitution	Chr6	2421030	C>T	Homozygous
	FN1719-S	Single Base Substitution	Chr2	31832167	A>G	Heterozygous
	FN1719-S	Single Base Substitution	Chr12	14448089	C>T	Homozygous
	FN1719-S	Single Base Substitution	Chr1	19420206	T>A	Heterozygous
	FN1719-S	Single Base Substitution	Chr1	5712164	T>C	Heterozygous
	FN1719-S	Single Base Substitution	Chr1	7612605	A>G	Heterozygous
	FN1719-S	Single Base Substitution	Chr11	18139043	G>A	Heterozygous
	FN1719-S	Single Base Substitution	Chr4	3307334	A>T	Heterozygous
	FN1719-S	Single Base Substitution	Chr11	12866099	C>T	Homozygous
	FN1719-S	Single Base Substitution	Chr9	16039237	T>C	Homozygous
	FN1719-S	Single Base Substitution	Chr1	27468427	C>G	Homozygous
	FN1719-S	Single Base Substitution	Chr3	30740340	G>A	Homozygous
	FN1719-S	Single Base Substitution	Chr2	20991788	T>C	Heterozygous
	FN1719-S	Single Base Substitution	Chr9	4629123	C>A	Heterozygous
	FN1720-S	Single Base Substitution	Chr11	23684821	C>T	Homozygous
	FN1720-S	Single Base Substitution	Chr11	13011144	T>C	Homozygous
	FN1720-S	Single Base Substitution	Chr9	3432699	C>T	Heterozygous
	FN1720-S	Single Base Substitution	Chr4	18652903	C>T	Heterozygous
	FN1720-S	Single Base Substitution	Chr12	5480418	A>T	Homozygous
	FN1720-S	Single Base Substitution	Chr3	23983683	G>A	Heterozygous
	FN1720-S	Single Base Substitution	Chr7	20129219	T>C	Homozygous
	FN1720-S	Single Base Substitution	Chr4	7325159	C>T	Homozygous
	FN1720-S	Single Base Substitution	Chr1	35843453	C>T	Heterozygous
	FN1720-S	Single Base Substitution	Chr2	19498208	C>T	Heterozygous
	FN1720-S	Single Base Substitution	Chr9	19313314	A>T	Heterozygous
	FN1720-S	Single Base Substitution	Chr1	11452618	C>G	Homozygous
	FN1720-S	Single Base Substitution	Chr4	16511171	G>A	Heterozygous
	FN1720-S	Single Base Substitution	Chr11	13769386	G>A	Homozygous
	FN1720-S	Single Base Substitution	Chr4	6179922	T>G	Homozygous
	FN1720-S	Single Base Substitution	Chr12	2703069	A>T	Heterozygous
	FN1720-S	Single Base Substitution	Chr3	20875023	A>G	Heterozygous
	FN1720-S	Single Base Substitution	Chr12	12446415	C>T	Homozygous
	FN1720-S	Single Base Substitution	Chr7	21961296	C>T	Homozygous
	FN1720-S	Single Base Substitution	Chr6	22841109	G>A	Heterozygous
	FN1720-S	Single Base Substitution	Chr3	15403024	C>A	Heterozygous
	FN1720-S	Single Base Substitution	Chr2	407044	G>A	Heterozygous
	FN1720-S	Single Base Substitution	Chr7	8834884	C>T	Homozygous
	FN1720-S	Single Base Substitution	Chr11	18327763	G>A	Heterozygous
	FN1720-S	Single Base Substitution	Chr2	26158459	A>G	Heterozygous
	FN1720-S	Single Base Substitution	Chr10	20894606	G>A	Homozygous
	FN1720-S	Single Base Substitution	Chr3	34161281	C>T	Heterozygous
	FN1720-S	Single Base Substitution	Chr7	6368225	C>G	Homozygous
	FN1720-S	Single Base Substitution	Chr1	26257683	G>T	Homozygous
	FN1721-S	Single Base Substitution	Chr9	13506145	C>A	Heterozygous
	FN1721-S	Single Base Substitution	Chr3	1596309	G>A	Homozygous
	FN1721-S	Single Base Substitution	Chr3	1596307	G>A	Homozygous
	FN1721-S	Single Base Substitution	Chr4	20528984	T>C	Heterozygous
	FN1721-S	Single Base Substitution	Chr10	17396598	G>A	Homozygous
	FN1721-S	Single Base Substitution	Chr4	23018922	T>A	Heterozygous
	FN1721-S	Single Base Substitution	Chr6	5439785	A>G	Homozygous
	FN1721-S	Single Base Substitution	Chr11	23998869	G>A	Heterozygous
	FN1721-S	Single Base Substitution	Chr6	29225553	C>T	Heterozygous
	FN1721-S	Single Base Substitution	Chr4	1938709	G>A	Heterozygous
	FN1721-S	Single Base Substitution	Chr7	22689704	G>T	Homozygous
	FN1721-S	Single Base Substitution	Chr3	18857639	G>C	Heterozygous
	FN1721-S	Single Base Substitution	Chr7	9625297	T>A	Homozygous
	FN1721-S	Single Base Substitution	Chr1	22599714	A>G	Homozygous
	FN1721-S	Single Base Substitution	Chr5	20951889	G>A	Homozygous
	FN1721-S	Single Base Substitution	Chr1	34624852	T>C	Heterozygous
	FN1721-S	Single Base Substitution	Chr7	10470037	C>T	Homozygous
	FN1721-S	Single Base Substitution	Chr1	25992713	C>T	Homozygous
	FN1721-S	Single Base Substitution	Chr1	1110367	G>A	Heterozygous
	FN1721-S	Single Base Substitution	Chr1	28683209	A>T	Heterozygous
	FN1721-S	Single Base Substitution	Chr1	12238006	T>C	Homozygous
	FN1721-S	Single Base Substitution	Chr4	15222552	G>A	Heterozygous
	FN1721-S	Single Base Substitution	Chr3	13029375	T>C	Homozygous
	FN1721-S	Single Base Substitution	Chr2	15861152	C>T	Heterozygous
	FN1721-S	Single Base Substitution	Chr2	27943576	G>A	Heterozygous
	FN1721-S	Single Base Substitution	Chr4	5219199	T>A	Homozygous
	FN1721-S	Single Base Substitution	Chr1	7177715	C>A	Heterozygous
	FN1721-S	Single Base Substitution	Chr7	17302413	G>A	Homozygous
	FN1721-S	Single Base Substitution	Chr1	2239544	A>T	Heterozygous
	FN1721-S	Single Base Substitution	Chr2	26024647	T>C	Heterozygous
	FN1721-S	Single Base Substitution	Chr8	628917	G>A	Homozygous
	FN1722-S	Single Base Substitution	Chr8	23008404	G>A	Homozygous
	FN1722-S	Single Base Substitution	Chr11	6295651	C>T	Heterozygous
	FN1722-S	Single Base Substitution	Chr10	4625208	G>A	Heterozygous
	FN1722-S	Single Base Substitution	Chr6	8923229	T>A	Homozygous
	FN1722-S	Single Base Substitution	Chr1	23259270	C>T	Homozygous
	FN1722-S	Single Base Substitution	Chr3	17158642	G>T	Heterozygous
	FN1722-S	Single Base Substitution	Chr11	15648531	G>A	Heterozygous
	FN1722-S	Single Base Substitution	Chr1	13178042	G>C	Heterozygous
	FN1722-S	Single Base Substitution	Chr11	27835446	G>A	Heterozygous
	FN1722-S	Single Base Substitution	Chr9	5449081	T>C	Heterozygous
	FN1722-S	Single Base Substitution	Chr7	16577663	A>C	Heterozygous
	FN1722-S	Single Base Substitution	Chr10	12386668	C>T	Heterozygous
	FN1722-S	Single Base Substitution	Chr11	1044594	G>A	Heterozygous
	FN1722-S	Single Base Substitution	Chr2	6023477	A>C	Heterozygous
	FN1722-S	Single Base Substitution	Chr10	2010528	T>A	Heterozygous
	FN1722-S	Single Base Substitution	Chr3	22858297	T>A	Heterozygous
	FN1722-S	Single Base Substitution	Chr8	8254617	A>G	Heterozygous
	FN1722-S	Single Base Substitution	Chr6	11825294	G>A	Homozygous
	FN1722-S	Single Base Substitution	Chr6	20484510	G>T	Heterozygous
	FN1722-S	Single Base Substitution	Chr7	2069121	C>T	Heterozygous
	FN1722-S	Single Base Substitution	Chr3	35629597	A>G	Heterozygous
	FN1722-S	Single Base Substitution	Chr8	8774924	G>T	Heterozygous
	FN1722-S	Single Base Substitution	Chr4	1432329	A>G	Homozygous
	FN1722-S	Single Base Substitution	Chr6	20484512	C>G	Heterozygous
	FN1722-S	Single Base Substitution	Chr4	3101846	C>T	Heterozygous
	FN1722-S	Single Base Substitution	Chr6	3661683	C>A	Heterozygous
	FN1722-S	Single Base Substitution	Chr3	7579543	C>T	Heterozygous
	FN1722-S	Single Base Substitution	Chr5	12611974	A>T	Heterozygous
	FN1722-S	Single Base Substitution	Chr2	1186988	C>T	Heterozygous
	FN1723-S	Single Base Substitution	Chr2	5868940	G>A	Heterozygous
	FN1723-S	Single Base Substitution	Chr7	25248300	A>G	Heterozygous
	FN1723-S	Single Base Substitution	Chr5	4179237	G>T	Heterozygous
	FN1723-S	Single Base Substitution	Chr2	7393273	A>G	Heterozygous
	FN1723-S	Single Base Substitution	Chr3	12564636	G>A	Heterozygous
	FN1723-S	Single Base Substitution	Chr3	31683346	G>T	Heterozygous
	FN1723-S	Single Base Substitution	Chr4	26828095	G>A	Heterozygous
	FN1723-S	Single Base Substitution	Chr5	28600887	T>C	Heterozygous
	FN1723-S	Single Base Substitution	Chr1	3438734	G>T	Heterozygous
	FN1723-S	Single Base Substitution	Chr7	21951901	C>T	Heterozygous
	FN1723-S	Single Base Substitution	Chr7	6547104	T>C	Heterozygous
	FN1723-S	Single Base Substitution	Chr5	11595384	G>A	Heterozygous
	FN1723-S	Single Base Substitution	Chr9	717160	T>G	Homozygous
	FN1723-S	Single Base Substitution	Chr3	11127483	C>T	Heterozygous
	FN1723-S	Single Base Substitution	Chr11	14765388	G>A	Heterozygous
	FN1723-S	Single Base Substitution	Chr7	25248299	C>T	Heterozygous
	FN1723-S	Single Base Substitution	Chr2	29528612	C>T	Homozygous
	FN1723-S	Single Base Substitution	Chr11	13552294	G>A	Heterozygous
	FN1723-S	Single Base Substitution	Chr4	22738480	G>A	Heterozygous
	FN1723-S	Single Base Substitution	Chr11	7480595	G>T	Homozygous
	FN1723-S	Single Base Substitution	Chr10	17221464	T>C	Heterozygous
	FN1723-S	Single Base Substitution	Chr8	15523497	G>A	Homozygous
	FN1723-S	Single Base Substitution	Chr6	20206778	C>T	Homozygous
	FN1723-S	Single Base Substitution	Chr8	5847228	T>C	Heterozygous
	FN1723-S	Single Base Substitution	Chr11	14765389	G>A	Heterozygous
	FN1723-S	Single Base Substitution	Chr12	7685252	A>C	Heterozygous
	FN1723-S	Single Base Substitution	Chr3	2058157	A>G	Homozygous
	FN1723-S	Single Base Substitution	Chr4	23381239	G>A	Heterozygous
	FN1723-S	Single Base Substitution	Chr7	28273264	A>G	Heterozygous
	FN1723-S	Single Base Substitution	Chr4	2420233	G>T	Heterozygous
	FN1723-S	Single Base Substitution	Chr1	3438703	T>C	Heterozygous
	FN1723-S	Single Base Substitution	Chr11	16948558	A>G	Heterozygous
	FN1723-S	Single Base Substitution	Chr2	4225830	G>A	Homozygous
	FN1723-S	Single Base Substitution	Chr5	5154448	C>A	Heterozygous
	FN1724-S	Single Base Substitution	Chr3	12879956	T>C	Homozygous
	FN1724-S	Single Base Substitution	Chr4	7784051	C>T	Homozygous
	FN1724-S	Single Base Substitution	Chr7	15908065	C>G	Homozygous
	FN1724-S	Single Base Substitution	Chr9	5234579	G>A	Heterozygous
	FN1724-S	Single Base Substitution	Chr1	4521761	T>C	Heterozygous
	FN1724-S	Single Base Substitution	Chr5	10516682	A>G	Homozygous
	FN1724-S	Single Base Substitution	Chr6	7231358	G>A	Heterozygous
	FN1724-S	Single Base Substitution	Chr2	4531548	G>A	Heterozygous
	FN1724-S	Single Base Substitution	Chr11	21258125	C>A	Heterozygous
	FN1724-S	Single Base Substitution	Chr10	2213852	T>C	Heterozygous
	FN1724-S	Single Base Substitution	Chr8	20312049	T>C	Homozygous
	FN1724-S	Single Base Substitution	Chr2	30621811	T>C	Heterozygous
	FN1724-S	Single Base Substitution	Chr7	16483592	T>G	Heterozygous
	FN1724-S	Single Base Substitution	Chr12	23212170	A>T	Heterozygous
	FN1724-S	Single Base Substitution	Chr3	18094849	C>T	Homozygous
	FN1724-S	Single Base Substitution	Chr2	6477642	G>A	Heterozygous
	FN1724-S	Single Base Substitution	Chr5	21085222	T>A	Heterozygous
	FN1724-S	Single Base Substitution	Chr11	24974513	C>T	Heterozygous
	FN1724-S	Single Base Substitution	Chr5	17677799	C>A	Heterozygous
	FN1724-S	Single Base Substitution	Chr11	10719913	G>C	Homozygous
	FN1724-S	Single Base Substitution	Chr9	22082422	A>G	Heterozygous
	FN1724-S	Single Base Substitution	Chr5	8180116	C>G	Heterozygous
	FN1724-S	Single Base Substitution	Chr4	11771589	A>T	Homozygous
	FN1724-S	Single Base Substitution	Chr3	29228147	A>T	Heterozygous
	FN1724-S	Single Base Substitution	Chr3	20835896	C>T	Homozygous
	FN1724-S	Single Base Substitution	Chr3	3109330	C>T	Homozygous
	FN1725-S	Single Base Substitution	Chr8	25663810	C>T	Homozygous
	FN1725-S	Single Base Substitution	Chr2	17054934	C>A	Heterozygous
	FN1725-S	Single Base Substitution	Chr2	5699635	C>A	Heterozygous
	FN1725-S	Single Base Substitution	Chr1	40100881	C>A	Heterozygous
	FN1725-S	Single Base Substitution	Chr7	28340584	T>C	Heterozygous
	FN1725-S	Single Base Substitution	Chr8	15200926	G>A	Homozygous
	FN1725-S	Single Base Substitution	Chr3	12389148	T>A	Heterozygous
	FN1725-S	Single Base Substitution	Chr12	20101798	G>T	Heterozygous
	FN1725-S	Single Base Substitution	Chr8	6327740	T>C	Heterozygous
	FN1725-S	Single Base Substitution	Chr10	5582311	C>T	Heterozygous
	FN1725-S	Single Base Substitution	Chr7	6181206	G>A	Heterozygous
	FN1725-S	Single Base Substitution	Chr5	9464667	A>T	Heterozygous
	FN1725-S	Single Base Substitution	Chr5	2441925	G>A	Heterozygous
	FN1725-S	Single Base Substitution	Chr4	25813436	C>T	Heterozygous
	FN1725-S	Single Base Substitution	Chr7	4842602	A>G	Heterozygous
	FN1725-S	Single Base Substitution	Chr5	9464225	T>A	Heterozygous
	FN1725-S	Single Base Substitution	Chr9	20824118	G>A	Heterozygous
	FN1725-S	Single Base Substitution	Chr3	13293487	T>C	Heterozygous
	FN1725-S	Single Base Substitution	Chr2	16339138	A>G	Heterozygous
	FN1725-S	Single Base Substitution	Chr10	22109199	A>T	Heterozygous
	FN1725-S	Single Base Substitution	Chr10	20127937	C>A	Heterozygous
	FN1725-S	Single Base Substitution	Chr6	16128890	A>G	Heterozygous
	FN1725-S	Single Base Substitution	Chr5	9034713	A>T	Heterozygous
	FN1725-S	Single Base Substitution	Chr1	11702985	C>T	Heterozygous
	FN1725-S	Single Base Substitution	Chr4	1599128	A>G	Heterozygous
	FN1725-S	Single Base Substitution	Chr2	19024847	G>A	Heterozygous
	FN1725-S	Single Base Substitution	Chr7	15327560	G>A	Heterozygous
	FN1725-S	Single Base Substitution	Chr11	26720042	G>A	Homozygous
	FN1725-S	Single Base Substitution	Chr6	9253267	G>A	Heterozygous
	FN1725-S	Single Base Substitution	Chr2	30018487	T>C	Heterozygous
	FN1725-S	Single Base Substitution	Chr5	9464224	T>A	Heterozygous
	FN1725-S	Single Base Substitution	Chr6	26931165	T>C	Homozygous
	FN1725-S	Single Base Substitution	Chr4	14696968	C>T	Heterozygous
	FN1725-S	Single Base Substitution	Chr10	1432691	A>T	Heterozygous
	FN1726-S	Single Base Substitution	Chr8	18054338	A>G	Homozygous
	FN1726-S	Single Base Substitution	Chr6	8447650	C>A	Heterozygous
	FN1726-S	Single Base Substitution	Chr2	26304188	T>G	Heterozygous
	FN1726-S	Single Base Substitution	Chr4	32735243	C>G	Heterozygous
	FN1726-S	Single Base Substitution	Chr7	19044128	T>C	Homozygous
	FN1726-S	Single Base Substitution	Chr7	19156138	C>T	Homozygous
	FN1726-S	Single Base Substitution	Chr9	14586701	G>C	Heterozygous
	FN1726-S	Single Base Substitution	Chr3	23112967	C>T	Homozygous
	FN1726-S	Single Base Substitution	Chr8	18679556	A>T	Homozygous
	FN1726-S	Single Base Substitution	Chr11	8415368	A>C	Heterozygous
	FN1726-S	Single Base Substitution	Chr11	25902084	T>A	Heterozygous
	FN1726-S	Single Base Substitution	Chr3	28248556	C>T	Heterozygous
	FN1726-S	Single Base Substitution	Chr5	7560941	G>A	Heterozygous
	FN1726-S	Single Base Substitution	Chr12	2976376	C>T	Homozygous
	FN1726-S	Single Base Substitution	Chr1	32477719	T>G	Heterozygous
	FN1726-S	Single Base Substitution	Chr3	8672382	C>T	Heterozygous
	FN1726-S	Single Base Substitution	Chr4	9627780	C>T	Heterozygous
	FN1727-S	Single Base Substitution	Chr2	12085177	G>A	Heterozygous
	FN1727-S	Single Base Substitution	Chr1	1121447	C>T	Heterozygous
	FN1727-S	Single Base Substitution	Chr6	29658673	C>T	Heterozygous
	FN1727-S	Single Base Substitution	Chr6	702264	A>G	Heterozygous
	FN1727-S	Single Base Substitution	Chr11	26600729	G>A	Heterozygous
	FN1727-S	Single Base Substitution	Chr8	12033638	A>T	Homozygous
	FN1727-S	Single Base Substitution	Chr5	6540528	A>T	Homozygous
	FN1727-S	Single Base Substitution	Chr10	15761109	G>T	Homozygous
	FN1727-S	Single Base Substitution	Chr11	21255017	T>A	Homozygous
	FN1727-S	Single Base Substitution	Chr12	9791088	C>T	Heterozygous
	FN1727-S	Single Base Substitution	Chr3	19953160	A>C	Heterozygous
	FN1727-S	Single Base Substitution	Chr1	40261020	A>G	Heterozygous
	FN1727-S	Single Base Substitution	Chr4	2466664	C>T	Heterozygous
	FN1727-S	Single Base Substitution	Chr4	6709065	C>T	Homozygous
	FN1727-S	Single Base Substitution	Chr9	20382145	C>A	Homozygous
	FN1727-S	Single Base Substitution	Chr4	31401153	C>G	Heterozygous
	FN1727-S	Single Base Substitution	Chr1	12548368	T>C	Heterozygous
	FN1727-S	Single Base Substitution	Chr4	6879045	G>C	Homozygous
	FN1727-S	Single Base Substitution	Chr2	10199560	T>A	Heterozygous
	FN1727-S	Single Base Substitution	Chr11	18804232	G>A	Homozygous
	FN1727-S	Single Base Substitution	Chr11	24758033	G>A	Homozygous
	FN1727-S	Single Base Substitution	Chr4	7087190	G>T	Homozygous
	FN1727-S	Single Base Substitution	Chr10	9303056	C>A	Homozygous
	FN1727-S	Single Base Substitution	Chr8	8444586	C>T	Homozygous
	FN1727-S	Single Base Substitution	Chr8	1554118	C>T	Heterozygous
	FN1727-S	Single Base Substitution	Chr10	7074130	C>T	Heterozygous
	FN1728-S	Single Base Substitution	Chr9	6357635	G>A	Heterozygous
	FN1728-S	Single Base Substitution	Chr3	9740516	G>A	Heterozygous
	FN1728-S	Single Base Substitution	Chr2	6670131	T>A	Heterozygous
	FN1728-S	Single Base Substitution	Chr6	14297448	T>A	Heterozygous
	FN1728-S	Single Base Substitution	Chr10	705045	C>T	Heterozygous
	FN1728-S	Single Base Substitution	Chr1	36308063	G>A	Heterozygous
	FN1728-S	Single Base Substitution	Chr2	10884143	T>G	Homozygous
	FN1728-S	Single Base Substitution	Chr1	28107741	G>A	Heterozygous
	FN1728-S	Single Base Substitution	Chr3	1838424	C>A	Heterozygous
	FN1728-S	Single Base Substitution	Chr12	11624642	G>A	Heterozygous
	FN1728-S	Single Base Substitution	Chr1	28646335	C>A	Heterozygous
	FN1728-S	Single Base Substitution	Chr1	28107703	T>A	Heterozygous
	FN1728-S	Single Base Substitution	Chr7	18745419	G>T	Heterozygous
	FN1728-S	Single Base Substitution	Chr11	16678230	C>T	Heterozygous
	FN1728-S	Single Base Substitution	Chr6	14297447	G>A	Heterozygous
	FN1728-S	Single Base Substitution	Chr6	6626332	C>T	Heterozygous
	FN1728-S	Single Base Substitution	Chr11	16678229	G>T	Heterozygous
	FN1728-S	Single Base Substitution	Chr10	3678479	A>C	Heterozygous
	FN1728-S	Single Base Substitution	Chr3	21400126	C>T	Heterozygous
	FN1728-S	Single Base Substitution	Chr12	14320152	G>A	Heterozygous
	FN1728-S	Single Base Substitution	Chr5	26664665	T>C	Heterozygous
	FN1728-S	Single Base Substitution	Chr7	2103556	C>G	Heterozygous
	FN1730-S	Single Base Substitution	Chr3	25913411	T>C	Heterozygous
	FN1730-S	Single Base Substitution	Chr1	26274235	T>C	Heterozygous
	FN1730-S	Single Base Substitution	Chr12	2004064	C>T	Heterozygous
	FN1730-S	Single Base Substitution	Chr4	12082967	T>G	Heterozygous
	FN1730-S	Single Base Substitution	Chr7	17364106	T>A	Heterozygous
	FN1730-S	Single Base Substitution	Chr7	12629751	T>C	Heterozygous
	FN1730-S	Single Base Substitution	Chr4	34375855	T>G	Heterozygous
	FN1730-S	Single Base Substitution	Chr11	11788190	T>C	Heterozygous
	FN1730-S	Single Base Substitution	Chr5	9926923	C>T	Heterozygous
	FN1730-S	Single Base Substitution	Chr5	25064616	G>A	Heterozygous
	FN1730-S	Single Base Substitution	Chr11	1407695	G>T	Heterozygous
	FN1730-S	Single Base Substitution	Chr8	8639112	C>T	Heterozygous
	FN1730-S	Single Base Substitution	Chr5	19939095	C>T	Heterozygous
	FN1730-S	Single Base Substitution	Chr12	19926937	A>G	Heterozygous
	FN1730-S	Single Base Substitution	Chr2	15475334	C>T	Heterozygous
	FN1730-S	Single Base Substitution	Chr4	5642611	T>A	Homozygous
	FN1730-S	Single Base Substitution	Chr1	3384359	C>T	Heterozygous
	FN1730-S	Single Base Substitution	Chr4	7579943	T>G	Heterozygous
	FN1730-S	Single Base Substitution	Chr9	6795163	C>G	Homozygous
	FN1730-S	Single Base Substitution	Chr6	9172724	T>C	Homozygous
	FN1730-S	Single Base Substitution	Chr5	29504987	A>G	Heterozygous
	FN1731-S	Single Base Substitution	Chr9	6735634	G>C	Homozygous
	FN1731-S	Single Base Substitution	Chr8	9793436	G>C	Heterozygous
	FN1731-S	Single Base Substitution	Chr8	19190054	C>A	Heterozygous
	FN1731-S	Single Base Substitution	Chr6	10973086	T>C	Heterozygous
	FN1731-S	Single Base Substitution	Chr2	11337626	G>C	Homozygous
	FN1731-S	Single Base Substitution	Chr7	12383563	G>A	Heterozygous
	FN1731-S	Single Base Substitution	Chr11	11266808	G>C	Homozygous
	FN1731-S	Single Base Substitution	Chr4	11500778	C>T	Heterozygous
	FN1731-S	Single Base Substitution	Chr6	17773444	A>C	Heterozygous
	FN1731-S	Single Base Substitution	Chr1	40260068	A>G	Heterozygous
	FN1731-S	Single Base Substitution	Chr4	10209059	A>G	Heterozygous
	FN1731-S	Single Base Substitution	Chr4	4240473	A>C	Heterozygous
	FN1731-S	Single Base Substitution	Chr5	22788576	T>C	Heterozygous
	FN1731-S	Single Base Substitution	Chr10	19418877	C>T	Homozygous
	FN1731-S	Single Base Substitution	Chr3	24467278	C>A	Homozygous
	FN1731-S	Single Base Substitution	Chr9	16762492	A>G	Homozygous
	FN1731-S	Single Base Substitution	Chr8	27102891	C>T	Heterozygous
	FN1731-S	Single Base Substitution	Chr4	4740731	G>A	Heterozygous
	FN1731-S	Single Base Substitution	Chr2	30616445	C>T	Heterozygous
	FN1731-S	Single Base Substitution	Chr1	28255900	T>A	Heterozygous
	FN1731-S	Single Base Substitution	Chr3	13209659	G>A	Heterozygous
	FN1731-S	Single Base Substitution	Chr1	4931023	G>A	Heterozygous
	FN1731-S	Single Base Substitution	Chr3	20877082	T>C	Homozygous
	FN1731-S	Single Base Substitution	Chr8	18667313	C>A	Heterozygous
	FN1731-S	Single Base Substitution	Chr7	16738630	G>T	Heterozygous
	FN1731-S	Single Base Substitution	Chr4	11086174	G>A	Heterozygous
	FN1731-S	Single Base Substitution	Chr1	42233095	G>A	Heterozygous
	FN1731-S	Single Base Substitution	Chr5	12095360	G>T	Heterozygous
	FN1731-S	Single Base Substitution	Chr8	13614828	G>T	Heterozygous
	FN1731-S	Single Base Substitution	Chr1	12083133	T>C	Homozygous
	FN1731-S	Single Base Substitution	Chr8	18667314	G>A	Heterozygous
	FN1731-S	Single Base Substitution	Chr7	15051753	G>A	Heterozygous
	FN1732-S	Single Base Substitution	Chr4	14409074	C>G	Homozygous
	FN1732-S	Single Base Substitution	Chr1	37514821	T>A	Heterozygous
	FN1732-S	Single Base Substitution	Chr1	41971434	C>T	Heterozygous
	FN1732-S	Single Base Substitution	Chr11	14153429	G>A	Heterozygous
	FN1732-S	Single Base Substitution	Chr6	5434705	G>T	Heterozygous
	FN1732-S	Single Base Substitution	Chr1	38127055	G>T	Heterozygous
	FN1732-S	Single Base Substitution	Chr1	38127056	A>T	Heterozygous
	FN1732-S	Single Base Substitution	Chr12	26462426	G>A	Homozygous
	FN1732-S	Single Base Substitution	Chr10	9531009	T>C	Heterozygous
	FN1732-S	Single Base Substitution	Chr5	18334481	G>T	Heterozygous
	FN1732-S	Single Base Substitution	Chr5	24448261	G>T	Heterozygous
	FN1732-S	Single Base Substitution	Chr12	15943162	T>G	Homozygous
	FN1732-S	Single Base Substitution	Chr9	11163357	C>T	Homozygous
	FN1732-S	Single Base Substitution	Chr2	28388712	C>G	Heterozygous
	FN1732-S	Single Base Substitution	Chr9	19197664	C>G	Homozygous
	FN1732-S	Single Base Substitution	Chr1	27342952	C>A	Homozygous
	FN1732-S	Single Base Substitution	Chr4	27457457	T>A	Heterozygous
	FN1732-S	Single Base Substitution	Chr2	17877409	C>T	Homozygous
	FN1732-S	Single Base Substitution	Chr3	24955652	G>A	Homozygous
	FN1732-S	Single Base Substitution	Chr8	24221410	G>A	Heterozygous
	FN1732-S	Single Base Substitution	Chr6	6556215	T>A	Heterozygous
	FN1732-S	Single Base Substitution	Chr12	9911182	T>G	Homozygous
	FN1732-S	Single Base Substitution	Chr3	18060948	C>A	Homozygous
	FN1732-S	Single Base Substitution	Chr10	8635110	C>A	Heterozygous
	FN1732-S	Single Base Substitution	Chr7	19377719	G>A	Heterozygous
	FN1732-S	Single Base Substitution	Chr7	26724686	T>G	Heterozygous
	FN1732-S	Single Base Substitution	Chr11	26968522	C>T	Heterozygous
	FN1732-S	Single Base Substitution	Chr1	19647173	G>A	Heterozygous
	FN1732-S	Single Base Substitution	Chr8	21705642	T>C	Heterozygous
	FN1732-S	Single Base Substitution	Chr4	22156746	T>C	Homozygous
	FN1732-S	Single Base Substitution	Chr6	12389967	C>G	Heterozygous
	FN1732-S	Single Base Substitution	Chr6	8902810	A>G	Heterozygous
	FN1732-S	Single Base Substitution	Chr6	2695288	T>C	Heterozygous
	FN1732-S	Single Base Substitution	Chr3	10509087	G>A	Heterozygous
	FN1734-S	Single Base Substitution	Chr2	27272004	C>A	Heterozygous
	FN1734-S	Single Base Substitution	Chr6	18214619	T>A	Heterozygous
	FN1734-S	Single Base Substitution	Chr7	26760017	G>A	Homozygous
	FN1734-S	Single Base Substitution	Chr8	2579479	C>A	Homozygous
	FN1734-S	Single Base Substitution	Chr1	39845783	C>G	Heterozygous
	FN1734-S	Single Base Substitution	Chr4	12754778	G>C	Heterozygous
	FN1734-S	Single Base Substitution	Chr5	11753304	C>G	Homozygous
	FN1734-S	Single Base Substitution	Chr7	5897496	T>A	Homozygous
	FN1734-S	Single Base Substitution	Chr6	17540443	A>T	Heterozygous
	FN1734-S	Single Base Substitution	Chr10	22905633	G>T	Heterozygous
	FN1734-S	Single Base Substitution	Chr9	1334519	C>G	Homozygous
	FN1734-S	Single Base Substitution	Chr6	3088930	G>T	Heterozygous
	FN1734-S	Single Base Substitution	Chr3	20364070	G>A	Heterozygous
	FN1734-S	Single Base Substitution	Chr2	1697287	T>A	Heterozygous
	FN1734-S	Single Base Substitution	Chr6	14548126	T>C	Heterozygous
	FN1734-S	Single Base Substitution	Chr9	17760291	G>A	Homozygous
	FN1734-S	Single Base Substitution	Chr7	5293606	A>G	Homozygous
	FN1734-S	Single Base Substitution	Chr4	8712135	G>C	Heterozygous
	FN1734-S	Single Base Substitution	Chr1	36075788	G>A	Heterozygous
	FN1734-S	Single Base Substitution	Chr5	20214090	G>A	Heterozygous
	FN1734-S	Single Base Substitution	Chr10	21982380	C>G	Heterozygous
	FN1735-S	Single Base Substitution	Chr4	8385329	C>T	Heterozygous
	FN1735-S	Single Base Substitution	Chr10	7130967	G>A	Heterozygous
	FN1735-S	Single Base Substitution	Chr11	8520170	C>T	Heterozygous
	FN1735-S	Single Base Substitution	Chr3	13112463	T>C	Heterozygous
	FN1735-S	Single Base Substitution	Chr3	19834066	G>T	Heterozygous
	FN1735-S	Single Base Substitution	Chr10	12531123	C>T	Homozygous
	FN1735-S	Single Base Substitution	Chr6	17364138	G>A	Homozygous
	FN1735-S	Single Base Substitution	Chr10	413270	G>A	Homozygous
	FN1735-S	Single Base Substitution	Chr6	1764994	T>C	Heterozygous
	FN1735-S	Single Base Substitution	Chr11	7412217	G>A	Heterozygous
	FN1735-S	Single Base Substitution	Chr11	21113191	A>T	Heterozygous
	FN1735-S	Single Base Substitution	Chr12	19221222	C>A	Heterozygous
	FN1735-S	Single Base Substitution	Chr7	21153658	C>T	Heterozygous
	FN1735-S	Single Base Substitution	Chr10	17239467	T>C	Heterozygous
	FN1735-S	Single Base Substitution	Chr2	35542152	T>C	Heterozygous
	FN1735-S	Single Base Substitution	Chr3	7034572	G>A	Homozygous
	FN1735-S	Single Base Substitution	Chr4	4235414	C>G	Heterozygous
	FN1735-S	Single Base Substitution	Chr6	1107683	G>A	Heterozygous
	FN1735-S	Single Base Substitution	Chr3	29750257	C>T	Homozygous
	FN1735-S	Single Base Substitution	Chr4	29361230	T>A	Heterozygous
	FN1735-S	Single Base Substitution	Chr11	5646325	T>A	Heterozygous
	FN1735-S	Single Base Substitution	Chr1	7140538	C>T	Heterozygous
	FN1735-S	Single Base Substitution	Chr2	24157771	G>A	Heterozygous
	FN1735-S	Single Base Substitution	Chr1	27687661	G>T	Heterozygous
	FN1735-S	Single Base Substitution	Chr12	15225537	C>T	Heterozygous
	FN1735-S	Single Base Substitution	Chr8	6685630	T>C	Heterozygous
	FN1735-S	Single Base Substitution	Chr6	30588023	C>T	Heterozygous
	FN1735-S	Single Base Substitution	Chr4	3865011	C>A	Heterozygous
	FN1735-S	Single Base Substitution	Chr3	13113200	G>C	Heterozygous
	FN1735-S	Single Base Substitution	Chr9	2562488	T>A	Heterozygous
	FN1735-S	Single Base Substitution	Chr12	3995526	A>G	Homozygous
	FN1735-S	Single Base Substitution	Chr10	11013703	C>T	Homozygous
	FN1735-S	Single Base Substitution	Chr6	22966454	T>C	Heterozygous
	FN1735-S	Single Base Substitution	Chr10	16316636	A>G	Heterozygous
	FN1735-S	Single Base Substitution	Chr1	32043054	A>G	Heterozygous
	FN1735-S	Single Base Substitution	Chr3	19640645	T>C	Heterozygous
	FN1735-S	Single Base Substitution	Chr4	29314722	C>G	Heterozygous
	FN1735-S	Single Base Substitution	Chr3	15523904	C>T	Heterozygous
	FN1735-S	Single Base Substitution	Chr6	17279524	A>C	Heterozygous
	FN1736-S	Single Base Substitution	Chr1	2113400	T>C	Homozygous
	FN1736-S	Single Base Substitution	Chr7	5676196	G>A	Heterozygous
	FN1736-S	Single Base Substitution	Chr12	8975838	A>G	Heterozygous
	FN1736-S	Single Base Substitution	Chr4	3002231	G>C	Heterozygous
	FN1736-S	Single Base Substitution	Chr2	27901341	C>G	Homozygous
	FN1736-S	Single Base Substitution	Chr1	34506450	G>T	Heterozygous
	FN1736-S	Single Base Substitution	Chr3	14053017	C>T	Homozygous
	FN1736-S	Single Base Substitution	Chr4	1756902	T>G	Heterozygous
	FN1736-S	Single Base Substitution	Chr4	2808644	A>G	Heterozygous
	FN1736-S	Single Base Substitution	Chr7	16619100	T>A	Homozygous
	FN1736-S	Single Base Substitution	Chr7	22264094	C>T	Homozygous
	FN1736-S	Single Base Substitution	Chr2	15108203	T>C	Homozygous
	FN1736-S	Single Base Substitution	Chr8	23134740	G>A	Heterozygous
	FN1736-S	Single Base Substitution	Chr1	35177844	C>T	Heterozygous
	FN1736-S	Single Base Substitution	Chr7	2361023	C>T	Homozygous
	FN1736-S	Single Base Substitution	Chr4	13901420	C>T	Homozygous
	FN1736-S	Single Base Substitution	Chr8	1791463	G>T	Heterozygous
	FN1736-S	Single Base Substitution	Chr1	36431578	G>A	Heterozygous
	FN1736-S	Single Base Substitution	Chr7	14443278	A>C	Heterozygous
	FN1737-S	Single Base Substitution	Chr12	1803336	T>A	Heterozygous
	FN1737-S	Single Base Substitution	Chr11	22222037	G>T	Heterozygous
	FN1737-S	Single Base Substitution	Chr1	5665142	C>T	Heterozygous
	FN1737-S	Single Base Substitution	Chr7	11208368	G>A	Homozygous
	FN1737-S	Single Base Substitution	Chr11	3546879	T>A	Homozygous
	FN1737-S	Single Base Substitution	Chr4	8104219	C>T	Homozygous
	FN1737-S	Single Base Substitution	Chr5	20559590	G>T	Heterozygous
	FN1737-S	Single Base Substitution	Chr12	15098290	C>T	Heterozygous
	FN1737-S	Single Base Substitution	Chr2	13884176	G>A	Homozygous
	FN1737-S	Single Base Substitution	Chr9	13835888	G>A	Heterozygous
	FN1737-S	Single Base Substitution	Chr10	12147670	T>C	Heterozygous
	FN1737-S	Single Base Substitution	Chr2	7566517	C>A	Heterozygous
	FN1737-S	Single Base Substitution	Chr12	1803337	C>T	Heterozygous
	FN1737-S	Single Base Substitution	Chr1	24243844	A>T	Heterozygous
	FN1737-S	Single Base Substitution	Chr8	5194750	G>A	Homozygous
	FN1737-S	Single Base Substitution	Chr6	29131839	G>A	Heterozygous
	FN1737-S	Single Base Substitution	Chr12	25376031	G>A	Heterozygous
	FN1737-S	Single Base Substitution	Chr3	2655683	C>G	Heterozygous
	FN1737-S	Single Base Substitution	Chr1	33099868	G>A	Heterozygous
	FN1737-S	Single Base Substitution	Chr7	25303821	G>A	Heterozygous
	FN1737-S	Single Base Substitution	Chr2	928490	A>G	Homozygous
	FN1737-S	Single Base Substitution	Chr3	28268515	G>A	Heterozygous
	FN1737-S	Single Base Substitution	Chr11	3546876	T>A	Homozygous
	FN1737-S	Single Base Substitution	Chr2	10401778	T>A	Homozygous
	FN1737-S	Single Base Substitution	Chr11	14886998	C>T	Heterozygous
	FN1737-S	Single Base Substitution	Chr4	20146712	C>T	Heterozygous
	FN1737-S	Single Base Substitution	Chr6	12189493	C>T	Heterozygous
	FN1737-S	Single Base Substitution	Chr1	28253484	C>T	Heterozygous
	FN1737-S	Single Base Substitution	Chr9	15733328	G>A	Heterozygous
	FN1737-S	Single Base Substitution	Chr11	3546874	T>A	Homozygous
	FN1737-S	Single Base Substitution	Chr3	7456805	C>T	Heterozygous
	FN1737-S	Single Base Substitution	Chr12	23096761	A>T	Homozygous
	FN1737-S	Single Base Substitution	Chr9	4477862	C>T	Heterozygous
	FN1737-S	Single Base Substitution	Chr9	9744082	G>T	Heterozygous
	FN1737-S	Single Base Substitution	Chr11	14886997	C>T	Heterozygous
	FN1737-S	Single Base Substitution	Chr5	3987987	A>C	Homozygous
	FN1737-S	Single Base Substitution	Chr6	6708126	A>T	Heterozygous
	FN1737-S	Single Base Substitution	Chr2	27580454	T>C	Heterozygous
	FN1737-S	Single Base Substitution	Chr8	11774021	C>T	Homozygous
	FN1737-S	Single Base Substitution	Chr2	4213916	A>G	Heterozygous
	FN1738-S	Single Base Substitution	Chr1	8202017	C>G	Heterozygous
	FN1738-S	Single Base Substitution	Chr1	17782756	G>A	Heterozygous
	FN1738-S	Single Base Substitution	Chr10	14413963	C>T	Heterozygous
	FN1738-S	Single Base Substitution	Chr6	12443632	C>T	Heterozygous
	FN1738-S	Single Base Substitution	Chr5	11483626	C>T	Homozygous
	FN1738-S	Single Base Substitution	Chr4	11951335	C>G	Heterozygous
	FN1738-S	Single Base Substitution	Chr6	13084188	G>A	Heterozygous
	FN1738-S	Single Base Substitution	Chr9	22175779	T>C	Heterozygous
	FN1738-S	Single Base Substitution	Chr10	11852717	C>T	Heterozygous
	FN1738-S	Single Base Substitution	Chr1	4653144	C>T	Heterozygous
	FN1738-S	Single Base Substitution	Chr11	15594534	C>G	Heterozygous
	FN1738-S	Single Base Substitution	Chr1	36731244	C>T	Heterozygous
	FN1739-S	Single Base Substitution	Chr8	10779077	G>A	Heterozygous
	FN1739-S	Single Base Substitution	Chr10	534980	G>A	Heterozygous
	FN1739-S	Single Base Substitution	Chr2	28514415	G>A	Heterozygous
	FN1739-S	Single Base Substitution	Chr9	19950493	C>G	Homozygous
	FN1739-S	Single Base Substitution	Chr5	9584201	A>T	Heterozygous
	FN1739-S	Single Base Substitution	Chr7	7447494	C>G	Heterozygous
	FN1739-S	Single Base Substitution	Chr1	11088201	C>A	Homozygous
	FN1739-S	Single Base Substitution	Chr1	35150823	G>A	Heterozygous
	FN1739-S	Single Base Substitution	Chr6	26922513	T>C	Heterozygous
	FN1739-S	Single Base Substitution	Chr4	10292766	G>A	Homozygous
	FN1739-S	Single Base Substitution	Chr6	6172782	T>A	Heterozygous
	FN1739-S	Single Base Substitution	Chr7	18986813	G>C	Homozygous
	FN1739-S	Single Base Substitution	Chr3	3087048	A>G	Heterozygous
	FN1739-S	Single Base Substitution	Chr6	16716694	G>A	Homozygous
	FN1739-S	Single Base Substitution	Chr11	3901315	T>C	Heterozygous
	FN1739-S	Single Base Substitution	Chr8	8681189	C>T	Heterozygous
	FN1739-S	Single Base Substitution	Chr11	9658132	G>T	Heterozygous
	FN1739-S	Single Base Substitution	Chr7	12542329	T>A	Heterozygous
	FN1739-S	Single Base Substitution	Chr11	1008275	T>C	Heterozygous
	FN1739-S	Single Base Substitution	Chr11	4272875	C>T	Heterozygous
	FN1739-S	Single Base Substitution	Chr6	5918407	G>C	Heterozygous
	FN1739-S	Single Base Substitution	Chr4	33734701	T>G	Heterozygous
	FN1739-S	Single Base Substitution	Chr5	12918775	C>T	Heterozygous
	FN1739-S	Single Base Substitution	Chr11	4440000	T>C	Heterozygous
	FN1739-S	Single Base Substitution	Chr8	2110557	C>T	Heterozygous
	FN1739-S	Single Base Substitution	Chr11	16401321	C>T	Heterozygous
	FN1739-S	Single Base Substitution	Chr12	6775202	G>A	Heterozygous
	FN1740-S	Single Base Substitution	Chr3	23722743	C>T	Heterozygous
	FN1740-S	Single Base Substitution	Chr11	1882589	C>A	Heterozygous
	FN1740-S	Single Base Substitution	Chr4	31130322	T>C	Homozygous
	FN1740-S	Single Base Substitution	Chr6	9220330	G>T	Heterozygous
	FN1740-S	Single Base Substitution	Chr3	28706209	C>T	Heterozygous
	FN1740-S	Single Base Substitution	Chr3	21355093	T>A	Heterozygous
	FN1740-S	Single Base Substitution	Chr10	8468168	C>T	Heterozygous
	FN1740-S	Single Base Substitution	Chr11	27355404	G>C	Heterozygous
	FN1740-S	Single Base Substitution	Chr11	23628011	C>T	Heterozygous
	FN1740-S	Single Base Substitution	Chr9	2570702	C>T	Heterozygous
	FN1740-S	Single Base Substitution	Chr10	3124202	G>A	Heterozygous
	FN1740-S	Single Base Substitution	Chr6	14333153	C>T	Heterozygous
	FN1740-S	Single Base Substitution	Chr3	17003714	T>C	Heterozygous
	FN1740-S	Single Base Substitution	Chr10	351628	T>C	Heterozygous
	FN1740-S	Single Base Substitution	Chr5	12395808	G>T	Homozygous
	FN1740-S	Single Base Substitution	Chr1	33197021	A>G	Homozygous
	FN1740-S	Single Base Substitution	Chr2	28371119	C>A	Heterozygous
	FN1740-S	Single Base Substitution	Chr5	20374247	C>A	Homozygous
	FN1740-S	Single Base Substitution	Chr7	27594717	G>A	Heterozygous
	FN1740-S	Single Base Substitution	Chr5	14171272	G>A	Homozygous
	FN1740-S	Single Base Substitution	Chr10	19977425	C>T	Heterozygous
	FN1740-S	Single Base Substitution	Chr2	14835839	G>A	Heterozygous
	FN1741-S	Single Base Substitution	Chr7	15199943	C>T	Heterozygous
	FN1741-S	Single Base Substitution	Chr3	14266148	T>C	Homozygous
	FN1741-S	Single Base Substitution	Chr9	5820298	C>T	Heterozygous
	FN1741-S	Single Base Substitution	Chr10	9100624	G>A	Heterozygous
	FN1741-S	Single Base Substitution	Chr9	16761418	C>T	Heterozygous
	FN1741-S	Single Base Substitution	Chr5	15415795	T>G	Heterozygous
	FN1741-S	Single Base Substitution	Chr7	7800164	G>A	Heterozygous
	FN1741-S	Single Base Substitution	Chr8	16976001	A>T	Homozygous
	FN1741-S	Single Base Substitution	Chr9	18974737	G>T	Heterozygous
	FN1741-S	Single Base Substitution	Chr7	17957606	G>A	Heterozygous
	FN1741-S	Single Base Substitution	Chr8	75811	C>A	Heterozygous
	FN1741-S	Single Base Substitution	Chr11	14647895	C>T	Heterozygous
	FN1741-S	Single Base Substitution	Chr8	23469169	G>C	Heterozygous
	FN1741-S	Single Base Substitution	Chr5	16888065	C>T	Heterozygous
	FN1741-S	Single Base Substitution	Chr11	2097945	A>T	Homozygous
	FN1741-S	Single Base Substitution	Chr3	3701257	C>A	Homozygous
	FN1741-S	Single Base Substitution	Chr5	7733443	C>G	Heterozygous
	FN1741-S	Single Base Substitution	Chr11	26686658	C>T	Homozygous
	FN1741-S	Single Base Substitution	Chr4	23200508	C>T	Heterozygous
	FN1741-S	Single Base Substitution	Chr5	3675201	A>G	Heterozygous
	FN1742-S	Single Base Substitution	Chr12	23872847	G>T	Heterozygous
	FN1742-S	Single Base Substitution	Chr5	9313388	C>G	Heterozygous
	FN1742-S	Single Base Substitution	Chr12	496706	T>G	Heterozygous
	FN1742-S	Single Base Substitution	Chr11	14134385	A>C	Homozygous
	FN1742-S	Single Base Substitution	Chr5	26579716	T>A	Heterozygous
	FN1742-S	Single Base Substitution	Chr8	11600363	C>T	Heterozygous
	FN1742-S	Single Base Substitution	Chr8	25829092	C>T	Heterozygous
	FN1742-S	Single Base Substitution	Chr6	4027149	C>T	Heterozygous
	FN1742-S	Single Base Substitution	Chr4	34563303	T>A	Homozygous
	FN1742-S	Single Base Substitution	Chr5	29144829	C>T	Heterozygous
	FN1742-S	Single Base Substitution	Chr5	19696309	A>C	Homozygous
	FN1742-S	Single Base Substitution	Chr2	30277452	G>T	Homozygous
	FN1742-S	Single Base Substitution	Chr6	16686291	C>T	Heterozygous
	FN1742-S	Single Base Substitution	Chr1	28124056	G>A	Homozygous
	FN1742-S	Single Base Substitution	Chr12	4117187	G>A	Heterozygous
	FN1742-S	Single Base Substitution	Chr4	15937864	G>A	Heterozygous
	FN1742-S	Single Base Substitution	Chr7	18212445	T>A	Homozygous
	FN1742-S	Single Base Substitution	Chr10	3201738	T>A	Heterozygous
	FN1742-S	Single Base Substitution	Chr5	8299214	A>T	Heterozygous
	FN1742-S	Single Base Substitution	Chr1	17819327	G>C	Heterozygous
	FN1744-S	Single Base Substitution	Chr4	8304933	C>A	Heterozygous
	FN1744-S	Single Base Substitution	Chr11	4190645	G>A	Homozygous
	FN1744-S	Single Base Substitution	Chr9	6090306	G>T	Heterozygous
	FN1744-S	Single Base Substitution	Chr2	25863148	G>A	Homozygous
	FN1744-S	Single Base Substitution	Chr12	22568086	T>C	Heterozygous
	FN1744-S	Single Base Substitution	Chr4	7884879	T>C	Homozygous
	FN1744-S	Single Base Substitution	Chr8	14392053	G>A	Heterozygous
	FN1744-S	Single Base Substitution	Chr1	31719393	T>G	Heterozygous
	FN1744-S	Single Base Substitution	Chr2	31564165	G>A	Heterozygous
	FN1744-S	Single Base Substitution	Chr4	1802870	C>T	Homozygous
	FN1744-S	Single Base Substitution	Chr5	8706149	G>T	Homozygous
	FN1744-S	Single Base Substitution	Chr9	17473367	G>A	Heterozygous
	FN1744-S	Single Base Substitution	Chr12	16061087	T>C	Heterozygous
	FN1744-S	Single Base Substitution	Chr7	27346487	G>A	Heterozygous
	FN1744-S	Single Base Substitution	Chr10	12653341	T>A	Homozygous
	FN1744-S	Single Base Substitution	Chr12	10667817	G>T	Heterozygous
	FN1745-S	Single Base Substitution	Chr5	15305393	G>A	Homozygous
	FN1745-S	Single Base Substitution	Chr12	13587308	G>T	Heterozygous
	FN1745-S	Single Base Substitution	Chr11	24909768	T>C	Homozygous
	FN1745-S	Single Base Substitution	Chr7	3961427	A>T	Heterozygous
	FN1745-S	Single Base Substitution	Chr4	3513493	A>T	Heterozygous
	FN1745-S	Single Base Substitution	Chr10	4409768	C>A	Heterozygous
[truncated: 104,234 more rows]

## Sheet: Nipponbare-Deletion
	Supplementary Table 2. Comprehensive Catalog of Deletion Identified in the Fast-Neutron-Induced Kitaake Rice Mutant Population Aligned to the Nipponbare Reference Genome.​
	Mutant ID	Variant type	Chromosome	Start position	End Position	Size (bp)	Genotype
	FN1052BCF2-34	Deletion	Chr2	30840670	30840671	1	Homozygous
	FN1052BCF2-34	Deletion	Chr6	9384441	9384443	2	Heterozygous
	FN1052BCF2-34	Deletion	Chr1	18391398	18391406	8	Heterozygous
	FN1052BCF2-34	Deletion	Chr6	20971837	20971851	14	Heterozygous
	FN1471-S	Deletion	Chr1	5563089	5563092	3	Homozygous
	FN1471-S	Deletion	Chr1	13246001	13260000	13999	NA
	FN1471-S	Deletion	Chr4	30251001	30259000	7999	NA
	FN1471-S	Deletion	Chr1	22708001	22728000	19999	NA
	FN1471-S	Deletion	Chr4	8312934	8312944	10	Heterozygous
	FN1471-S	Deletion	Chr1	11023001	11038000	14999	NA
	FN1471-S	Deletion	Chr3	9431399	9431401	2	Heterozygous
	FN1471-S	Deletion	Chr12	21652759	21652768	9	Heterozygous
	FN1471-S	Deletion	Chr3	28466294	28466296	2	Heterozygous
	FN1471-S	Deletion	Chr4	30498001	30508000	9999	NA
	FN1471-S	Deletion	Chr7	26253094	26253096	2	Heterozygous
	FN1471-S	Deletion	Chr1	42684326	42684333	7	Homozygous
	FN1471-S	Deletion	Chr3	26906001	26916000	9999	NA
	FN1471-S	Deletion	Chr4	21638586	21638587	1	Heterozygous
	FN1471-S	Deletion	Chr12	18183438	18183440	2	Homozygous
	FN1471-S	Deletion	Chr1	38871188	38871189	1	Heterozygous
	FN1471-S	Deletion	Chr1	9495001	9513000	17999	NA
	FN1471-S	Deletion	Chr6	28208001	28231000	22999	NA
	FN1471-S	Deletion	Chr1	41257001	41265000	7999	NA
	FN1471-S	Deletion	Chr11	2608686	2608687	1	Homozygous
	FN1471-S	Deletion	Chr12	7634001	7642000	7999	NA
	FN1471-S	Deletion	Chr11	26145479	26145492	13	Heterozygous
	FN1471-S	Deletion	Chr6	5988001	5994000	5999	NA
	FN1471-S	Deletion	Chr9	4753131	4753204	73	Heterozygous
	FN1471-S	Deletion	Chr2	23916001	23939000	22999	NA
	FN1471-S	Deletion	Chr1	24834762	24834768	6	Heterozygous
	FN1471-S	Deletion	Chr4	26410001	26417000	6999	NA
	FN1548-S	Deletion	Chr1	9382197	9382198	1	Homozygous
	FN1548-S	Deletion	Chr10	7116559	7116562	3	Homozygous
	FN1548-S	Deletion	Chr9	4587001	4603000	15999	NA
	FN1548-S	Deletion	Chr1	35830526	35830528	2	Heterozygous
	FN1548-S	Deletion	Chr12	12750001	12770000	19999	NA
	FN1548-S	Deletion	Chr9	17710001	17729000	18999	NA
	FN1548-S	Deletion	Chr9	15170001	15202000	31999	NA
	FN1548-S	Deletion	Chr8	24158590	24158592	2	Heterozygous
	FN1548-S	Deletion	Chr12	12920001	12952000	31999	NA
	FN1548-S	Deletion	Chr5	16791001	16813000	21999	NA
	FN1548-S	Deletion	Chr2	15442153	15442154	1	Heterozygous
	FN1548-S	Deletion	Chr9	5932770	5932779	9	Homozygous
	FN1548-S	Deletion	Chr6	27099001	27115000	15999	NA
	FN1548-S	Deletion	Chr12	24882844	24882849	5	Heterozygous
	FN1548-S	Deletion	Chr12	22829315	22829316	1	Heterozygous
	FN1548-S	Deletion	Chr8	11178088	11179083	995	Heterozygous
	FN1548-S	Deletion	Chr5	17023001	17047000	23999	NA
	FN1548-S	Deletion	Chr12	16667842	16667845	3	Heterozygous
	FN1548-S	Deletion	Chr11	2390001	2412000	21999	NA
	FN1548-S	Deletion	Chr9	21971001	21989000	17999	NA
	FN1548-S	Deletion	Chr10	9792773	9792776	3	Homozygous
	FN1548-S	Deletion	Chr10	7766001	7785000	18999	NA
	FN1548-S	Deletion	Chr7	4765001	4810000	44999	NA
	FN1548-S	Deletion	Chr6	4060614	4060621	7	Homozygous
	FN1548-S	Deletion	Chr3	24667001	24693000	25999	NA
	FN1548-S	Deletion	Chr11	10862814	10862818	4	Heterozygous
	FN1548-S	Deletion	Chr10	16383001	16416000	32999	NA
	FN1548-S	Deletion	Chr2	6333331	6333332	1	Heterozygous
	FN1548-S	Deletion	Chr6	21019001	21033000	13999	NA
	FN1548-S	Deletion	Chr8	4205001	4266000	60999	NA
	FN1548-S	Deletion	Chr12	9278001	9294000	15999	NA
	FN1548-S	Deletion	Chr4	480762	480763	1	Heterozygous
	FN1548-S	Deletion	Chr6	3706001	3721000	14999	NA
	FN1548-S	Deletion	Chr2	32029286	32029293	7	Homozygous
	FN1548-S	Deletion	Chr1	2019001	2037000	17999	NA
	FN1548-S	Deletion	Chr5	12550001	12577000	26999	NA
	FN1548-S	Deletion	Chr8	5910928	5910938	10	Heterozygous
	FN1548-S	Deletion	Chr2	20406461	20406484	23	Heterozygous
	FN1548-S	Deletion	Chr5	1564874	1564884	10	Homozygous
	FN1548-S	Deletion	Chr2	5005001	5018000	12999	NA
	FN1548-S	Deletion	Chr9	6321001	6369000	47999	NA
	FN1552-S	Deletion	Chr4	6787465	6787477	12	Heterozygous
	FN1552-S	Deletion	Chr6	15372674	15372676	2	Heterozygous
	FN1552-S	Deletion	Chr12	7407001	7414000	6999	NA
	FN1552-S	Deletion	Chr6	24429001	24448000	18999	NA
	FN1552-S	Deletion	Chr12	19237591	19237593	2	Heterozygous
	FN1552-S	Deletion	Chr11	23956001	23978000	21999	NA
	FN1552-S	Deletion	Chr2	4645001	4697000	51999	NA
	FN1552-S	Deletion	Chr8	16473727	16473728	1	Heterozygous
	FN1552-S	Deletion	Chr6	2534303	2534311	8	Homozygous
	FN1552-S	Deletion	Chr6	6077277	6077279	2	Heterozygous
	FN1552-S	Deletion	Chr11	25784001	25807000	22999	NA
	FN1552-S	Deletion	Chr9	15171001	15202000	30999	NA
	FN1552-S	Deletion	Chr1	36847121	36847122	1	Heterozygous
	FN1552-S	Deletion	Chr11	412144	412152	8	Heterozygous
	FN1552-S	Deletion	Chr12	21093607	21093608	1	Heterozygous
	FN1552-S	Deletion	Chr11	15816001	15838000	21999	NA
	FN1552-S	Deletion	Chr4	23207108	23207109	1	Heterozygous
	FN1552-S	Deletion	Chr6	26197268	26197274	6	Heterozygous
	FN1552-S	Deletion	Chr12	12939001	12956000	16999	NA
	FN1552-S	Deletion	Chr5	21649619	21649624	5	Heterozygous
	FN1552-S	Deletion	Chr10	12560001	12611000	50999	NA
	FN1552-S	Deletion	Chr11	756688	756689	1	Heterozygous
	FN1552-S	Deletion	Chr11	9487615	9487616	1	Heterozygous
	FN1552-S	Deletion	Chr2	21728530	21728533	3	Heterozygous
	FN1552-S	Deletion	Chr7	3623001	3642000	18999	NA
	FN1552-S	Deletion	Chr11	6713565	6714225	660	Heterozygous
	FN1552-S	Deletion	Chr12	23857001	23875000	17999	NA
	FN1552-S	Deletion	Chr6	24312587	24312588	1	Heterozygous
	FN1552-S	Deletion	Chr1	23570392	23570399	7	Heterozygous
	FN1554-M	Deletion	Chr1	38863001	38888000	24999	NA
	FN1626-S	Deletion	Chr2	35710001	35786000	75999	NA
	FN1626-S	Deletion	Chr6	2554725	2554728	3	Heterozygous
	FN1626-S	Deletion	Chr1	28915900	28915902	2	Heterozygous
	FN1626-S	Deletion	Chr9	13753001	13818000	64999	NA
	FN1626-S	Deletion	Chr6	13172166	13172190	24	Homozygous
	FN1626-S	Deletion	Chr1	10088658	10088665	7	Heterozygous
	FN1626-S	Deletion	Chr1	11106837	11106839	2	Heterozygous
	FN1626-S	Deletion	Chr6	20444075	20444079	4	Homozygous
	FN1626-S	Deletion	Chr3	14715603	14715604	1	Heterozygous
	FN1626-S	Deletion	Chr2	2867063	2867080	17	Heterozygous
	FN1626-S	Deletion	Chr9	12085344	12085363	19	Heterozygous
	FN1626-S	Deletion	Chr7	25348094	25348096	2	Homozygous
	FN1626-S	Deletion	Chr6	26051001	26179000	127999	NA
	FN1626-S	Deletion	Chr2	4698001	4784000	85999	NA
	FN1626-S	Deletion	Chr7	3810113	3810114	1	Heterozygous
	FN1626-S	Deletion	Chr1	13831646	13831650	4	Heterozygous
	FN1635-S	Deletion	Chr3	36327826	36327827	1	Heterozygous
	FN1635-S	Deletion	Chr9	13652001	13666000	13999	NA
	FN1635-S	Deletion	Chr12	13244784	13244785	1	Heterozygous
	FN1635-S	Deletion	Chr2	4773001	4807000	33999	NA
	FN1635-S	Deletion	Chr1	8840816	8840817	1	Heterozygous
	FN1635-S	Deletion	Chr11	25683063	25683064	1	Heterozygous
	FN1635-S	Deletion	Chr6	4462687	4462688	1	Heterozygous
	FN1635-S	Deletion	Chr12	5635992	5635993	1	Heterozygous
	FN1635-S	Deletion	Chr10	10900069	10900070	1	Heterozygous
	FN1635-S	Deletion	Chr11	12301248	12301414	166	Heterozygous
	FN1635-S	Deletion	Chr5	19651001	19678000	26999	NA
	FN1635-S	Deletion	Chr6	15480128	15480129	1	Heterozygous
	FN1635-S	Deletion	Chr2	6371205	6371215	10	Heterozygous
	FN1635-S	Deletion	Chr3	31640656	31640677	21	Heterozygous
	FN1635-S	Deletion	Chr3	12686046	12686047	1	Heterozygous
	FN1658-S	Deletion	Chr12	11347039	11347042	3	Homozygous
	FN1658-S	Deletion	Chr1	38522457	38522458	1	Homozygous
	FN1658-S	Deletion	Chr12	13740523	13740529	6	Heterozygous
	FN1658-S	Deletion	Chr6	19806731	19806734	3	Heterozygous
	FN1658-S	Deletion	Chr5	13827323	13827324	1	Homozygous
	FN1658-S	Deletion	Chr7	10225285	10225286	1	Heterozygous
	FN1658-S	Deletion	Chr1	39012022	39012038	16	Heterozygous
	FN1658-S	Deletion	Chr5	4264925	4264939	14	Homozygous
	FN1658-S	Deletion	Chr2	35288623	35288637	14	Homozygous
	FN1658-S	Deletion	Chr9	7253929	7253998	69	Heterozygous
	FN1658-S	Deletion	Chr3	15505561	15505569	8	Homozygous
	FN1658-S	Deletion	Chr5	4283918	4283925	7	Heterozygous
	FN1658-S	Deletion	Chr10	19631559	19631573	14	Homozygous
	FN1658-S	Deletion	Chr5	12489650	12489651	1	Heterozygous
	FN1658-S	Deletion	Chr10	9097300	9097304	4	Homozygous
	FN1666-S	Deletion	Chr1	13822497	13822498	1	Heterozygous
	FN1666-S	Deletion	Chr8	8443080	8443082	2	Heterozygous
	FN1666-S	Deletion	Chr10	3705001	3776000	70999	NA
	FN1666-S	Deletion	Chr1	11585512	11585519	7	Homozygous
	FN1666-S	Deletion	Chr7	14754414	14754415	1	Heterozygous
	FN1666-S	Deletion	Chr6	26095637	26095653	16	Homozygous
	FN1666-S	Deletion	Chr5	18468027	18468033	6	Homozygous
	FN1666-S	Deletion	Chr3	9786218	9786224	6	Heterozygous
	FN1666-S	Deletion	Chr7	18029536	18029540	4	Heterozygous
	FN1666-S	Deletion	Chr5	8355982	8355987	5	Homozygous
	FN1666-S	Deletion	Chr4	588778	588784	6	Heterozygous
	FN1666-S	Deletion	Chr9	19131041	19131048	7	Heterozygous
	FN1666-S	Deletion	Chr10	3351001	3695000	343999	NA
	FN1666-S	Deletion	Chr7	28743391	28743397	6	Heterozygous
	FN1666-S	Deletion	Chr10	2785001	3207000	421999	NA
	FN1666-S	Deletion	Chr10	3214001	3347000	132999	NA
	FN1667-S	Deletion	Chr1	22801267	22801269	2	Heterozygous
	FN1667-S	Deletion	Chr4	30207893	30207899	6	Heterozygous
	FN1667-S	Deletion	Chr3	27399675	27399681	6	Heterozygous
	FN1667-S	Deletion	Chr3	32987875	32987879	4	Heterozygous
	FN1667-S	Deletion	Chr10	356689	356692	3	Homozygous
	FN1667-S	Deletion	Chr8	7274333	7274798	465	Heterozygous
	FN1667-S	Deletion	Chr6	2654678	2654682	4	Heterozygous
	FN1667-S	Deletion	Chr9	8185983	8185987	4	Homozygous
	FN1667-S	Deletion	Chr1	25520454	25520461	7	Homozygous
	FN1667-S	Deletion	Chr10	17598997	17599005	8	Heterozygous
	FN1667-S	Deletion	Chr8	10505891	10505965	74	Heterozygous
	FN1667-S	Deletion	Chr1	17930597	17930600	3	Homozygous
	FN1667-S	Deletion	Chr9	22346707	22346709	2	Homozygous
	FN1668-S	Deletion	Chr2	20486674	20486680	6	Heterozygous
	FN1668-S	Deletion	Chr2	23980292	23980299	7	Homozygous
	FN1668-S	Deletion	Chr12	15699181	15699188	7	Heterozygous
	FN1668-S	Deletion	Chr11	21727809	21727826	17	Heterozygous
	FN1668-S	Deletion	Chr1	19509866	19509870	4	Homozygous
	FN1668-S	Deletion	Chr1	17679312	17679313	1	Homozygous
	FN1668-S	Deletion	Chr6	30346165	30346175	10	Heterozygous
	FN1668-S	Deletion	Chr1	24105065	24105078	13	Homozygous
	FN1668-S	Deletion	Chr2	4513234	4513236	2	Heterozygous
	FN1668-S	Deletion	Chr1	9946691	9946699	8	Heterozygous
	FN1668-S	Deletion	Chr11	10002733	10002734	1	Heterozygous
	FN1668-S	Deletion	Chr11	4373603	4373606	3	Homozygous
	FN1668-S	Deletion	Chr4	10422025	10422026	1	Heterozygous
	FN1668-S	Deletion	Chr9	5084012	5084013	1	Heterozygous
	FN1668-S	Deletion	Chr9	5472348	5472362	14	Homozygous
	FN1668-S	Deletion	Chr6	29458425	29458426	1	Homozygous
	FN1668-S	Deletion	Chr10	17922774	17922778	4	Homozygous
	FN1668-S	Deletion	Chr3	2163415	2163419	4	Homozygous
	FN1668-S	Deletion	Chr6	29078510	29078527	17	Homozygous
	FN1668-S	Deletion	Chr1	23974270	23974285	15	Heterozygous
	FN1668-S	Deletion	Chr9	19832451	19832455	4	Heterozygous
	FN1669-S	Deletion	Chr8	21467812	21467814	2	Heterozygous
	FN1669-S	Deletion	Chr1	17232530	17232531	1	Heterozygous
	FN1669-S	Deletion	Chr8	15839272	15839285	13	Heterozygous
	FN1669-S	Deletion	Chr9	4486862	4486868	6	Homozygous
	FN1669-S	Deletion	Chr1	9032805	9032806	1	Heterozygous
	FN1669-S	Deletion	Chr5	20355402	20355404	2	Heterozygous
	FN1669-S	Deletion	Chr9	17298477	17298478	1	Heterozygous
	FN1669-S	Deletion	Chr4	3552401	3552402	1	Heterozygous
	FN1669-S	Deletion	Chr2	23462995	23462996	1	Heterozygous
	FN1669-S	Deletion	Chr4	4421001	4619000	197999	NA
	FN1669-S	Deletion	Chr10	15568932	15568948	16	Heterozygous
	FN1669-S	Deletion	Chr1	21207069	21207070	1	Heterozygous
	FN1669-S	Deletion	Chr4	4629001	4748000	118999	NA
	FN1670-S	Deletion	Chr8	7726621	7726622	1	Homozygous
	FN1670-S	Deletion	Chr4	9681155	9681159	4	Homozygous
	FN1670-S	Deletion	Chr1	19741641	19741649	8	Heterozygous
	FN1670-S	Deletion	Chr3	7185882	7185885	3	Homozygous
	FN1670-S	Deletion	Chr9	5210843	5210989	146	Heterozygous
	FN1670-S	Deletion	Chr5	21912001	21928000	15999	NA
	FN1670-S	Deletion	Chr11	6449375	6449376	1	Homozygous
	FN1670-S	Deletion	Chr4	6294477	6294478	1	Homozygous
	FN1670-S	Deletion	Chr1	39925003	39925008	5	Homozygous
	FN1670-S	Deletion	Chr10	3350001	3508000	157999	NA
	FN1670-S	Deletion	Chr5	17134767	17134790	23	Homozygous
	FN1673-S	Deletion	Chr9	3422019	3422020	1	Heterozygous
	FN1673-S	Deletion	Chr6	29844888	29844889	1	Homozygous
	FN1673-S	Deletion	Chr8	667393	667394	1	Homozygous
	FN1673-S	Deletion	Chr8	154635	154636	1	Heterozygous
	FN1673-S	Deletion	Chr6	11413627	11413628	1	Heterozygous
	FN1673-S	Deletion	Chr5	4182262	4182263	1	Heterozygous
	FN1673-S	Deletion	Chr3	13731594	13731597	3	Heterozygous
	FN1673-S	Deletion	Chr7	29084931	29084932	1	Homozygous
	FN1673-S	Deletion	Chr3	18031048	18031058	10	Heterozygous
	FN1673-S	Deletion	Chr12	15242005	15242007	2	Heterozygous
	FN1673-S	Deletion	Chr4	17592734	17592735	1	Heterozygous
	FN1673-S	Deletion	Chr6	6019131	6019139	8	Heterozygous
	FN1673-S	Deletion	Chr8	26811510	26811519	9	Homozygous
	FN1674-S	Deletion	Chr2	25307897	25307983	86	Heterozygous
	FN1674-S	Deletion	Chr3	19479407	19479408	1	Heterozygous
	FN1674-S	Deletion	Chr8	12472642	12472645	3	Heterozygous
	FN1674-S	Deletion	Chr7	10377186	10377187	1	Heterozygous
	FN1674-S	Deletion	Chr11	27700601	27700607	6	Homozygous
	FN1674-S	Deletion	Chr9	2440769	2440771	2	Heterozygous
	FN1674-S	Deletion	Chr3	26295885	26295886	1	Heterozygous
	FN1674-S	Deletion	Chr2	31600917	31600918	1	Heterozygous
	FN1674-S	Deletion	Chr3	28461453	28461454	1	Heterozygous
	FN1674-S	Deletion	Chr2	1934754	1934755	1	Heterozygous
	FN1675-S	Deletion	Chr6	14830001	14959000	128999	NA
	FN1675-S	Deletion	Chr8	17868834	17868836	2	Heterozygous
	FN1675-S	Deletion	Chr3	19443001	19464000	20999	NA
	FN1675-S	Deletion	Chr6	11799405	11799406	1	Heterozygous
	FN1675-S	Deletion	Chr6	14971001	15076000	104999	NA
	FN1675-S	Deletion	Chr5	26269001	26365000	95999	NA
	FN1675-S	Deletion	Chr5	25958001	25985000	26999	NA
	FN1675-S	Deletion	Chr5	26015001	26266000	250999	NA
	FN1675-S	Deletion	Chr3	32576738	32576739	1	Homozygous
	FN1675-S	Deletion	Chr10	3104791	3104793	2	Heterozygous
	FN1675-S	Deletion	Chr1	19493984	19493986	2	Heterozygous
	FN1675-S	Deletion	Chr6	19563001	19623000	59999	NA
	FN1675-S	Deletion	Chr1	25908258	25908260	2	Heterozygous
	FN1677-S	Deletion	Chr4	18705832	18705840	8	Homozygous
	FN1677-S	Deletion	Chr8	2797008	2797338	330	Heterozygous
	FN1677-S	Deletion	Chr7	7781417	7781421	4	Homozygous
	FN1677-S	Deletion	Chr5	17193730	17194131	401	Heterozygous
	FN1677-S	Deletion	Chr4	2373001	2384000	10999	NA
	FN1677-S	Deletion	Chr9	18829001	18869000	39999	NA
	FN1677-S	Deletion	Chr9	18914639	18914641	2	Heterozygous
	FN1677-S	Deletion	Chr3	4745751	4745753	2	Heterozygous
	FN1677-S	Deletion	Chr8	14024001	14040000	15999	NA
	FN1677-S	Deletion	Chr4	16981874	16981877	3	Heterozygous
	FN1677-S	Deletion	Chr3	28910880	28910881	1	Homozygous
	FN1677-S	Deletion	Chr4	7019219	7019220	1	Heterozygous
	FN1678-S	Deletion	Chr2	10020001	10037000	16999	NA
	FN1678-S	Deletion	Chr1	7634001	7653000	18999	NA
	FN1678-S	Deletion	Chr3	33387513	33387521	8	Heterozygous
	FN1678-S	Deletion	Chr3	13100385	13100400	15	Heterozygous
	FN1678-S	Deletion	Chr12	25966951	25966956	5	Homozygous
	FN1678-S	Deletion	Chr3	29648360	29648362	2	Heterozygous
	FN1678-S	Deletion	Chr9	9776612	9776617	5	Homozygous
	FN1678-S	Deletion	Chr2	21353744	21353745	1	Heterozygous
	FN1678-S	Deletion	Chr9	18572911	18572915	4	Homozygous
	FN1678-S	Deletion	Chr6	10986253	10986255	2	Heterozygous
	FN1678-S	Deletion	Chr12	27414990	27415311	321	Heterozygous
	FN1678-S	Deletion	Chr8	18488907	18488909	2	Heterozygous
	FN1678-S	Deletion	Chr6	24164740	24164741	1	Heterozygous
	FN1679-S	Deletion	Chr11	22479923	22479928	5	Homozygous
	FN1679-S	Deletion	Chr1	40022824	40022828	4	Heterozygous
	FN1679-S	Deletion	Chr8	25972874	25972890	16	Heterozygous
	FN1679-S	Deletion	Chr2	23925598	23925601	3	Heterozygous
	FN1679-S	Deletion	Chr12	14785741	14785742	1	Heterozygous
	FN1679-S	Deletion	Chr9	3835582	3835585	3	Homozygous
	FN1679-S	Deletion	Chr2	1660892	1660900	8	Heterozygous
	FN1679-S	Deletion	Chr3	14574457	14574477	20	Homozygous
	FN1679-S	Deletion	Chr7	23377643	23377645	2	Heterozygous
	FN1679-S	Deletion	Chr10	19043169	19043175	6	Heterozygous
	FN1679-S	Deletion	Chr3	23762801	23762824	23	Homozygous
	FN1679-S	Deletion	Chr6	12447510	12447520	10	Heterozygous
	FN1679-S	Deletion	Chr9	19479611	19479612	1	Homozygous
	FN1679-S	Deletion	Chr3	18497510	18497517	7	Homozygous
	FN1679-S	Deletion	Chr2	21009364	21009370	6	Heterozygous
	FN1679-S	Deletion	Chr4	12800001	12886000	85999	NA
	FN1679-S	Deletion	Chr6	19630922	19630928	6	Homozygous
	FN1679-S	Deletion	Chr1	8276449	8276457	8	Homozygous
	FN1679-S	Deletion	Chr7	26655546	26655562	16	Heterozygous
	FN1679-S	Deletion	Chr11	16360904	16360914	10	Homozygous
	FN1679-S	Deletion	Chr2	15153001	15189000	35999	NA
	FN1680-S	Deletion	Chr5	1306374	1306379	5	Heterozygous
	FN1680-S	Deletion	Chr10	2749035	2749037	2	Heterozygous
	FN1680-S	Deletion	Chr2	34310324	34310326	2	Homozygous
	FN1680-S	Deletion	Chr7	9755762	9755766	4	Homozygous
	FN1680-S	Deletion	Chr6	29487225	29487233	8	Homozygous
	FN1680-S	Deletion	Chr4	5406611	5406612	1	Heterozygous
	FN1680-S	Deletion	Chr6	30471544	30471550	6	Homozygous
	FN1680-S	Deletion	Chr1	30772735	30772742	7	Heterozygous
	FN1680-S	Deletion	Chr4	15251727	15251731	4	Heterozygous
	FN1680-S	Deletion	Chr7	21829041	21829043	2	Homozygous
	FN1680-S	Deletion	Chr11	24906109	24906114	5	Heterozygous
	FN1680-S	Deletion	Chr11	3715804	3715811	7	Heterozygous
	FN1680-S	Deletion	Chr12	23306904	23306915	11	Homozygous
	FN1681-S	Deletion	Chr8	11181878	11181879	1	Heterozygous
	FN1681-S	Deletion	Chr11	21780483	21780495	12	Heterozygous
	FN1681-S	Deletion	Chr11	11625001	11646000	20999	NA
	FN1681-S	Deletion	Chr6	6964017	6964021	4	Homozygous
	FN1681-S	Deletion	Chr7	14559916	14559920	4	Heterozygous
	FN1681-S	Deletion	Chr3	29057001	29206000	148999	NA
	FN1681-S	Deletion	Chr5	9025758	9025760	2	Heterozygous
	FN1681-S	Deletion	Chr8	2243001	2286000	42999	NA
	FN1681-S	Deletion	Chr8	21430106	21430130	24	Homozygous
	FN1681-S	Deletion	Chr10	22974931	22974946	15	Heterozygous
	FN1681-S	Deletion	Chr10	12601676	12601677	1	Heterozygous
	FN1681-S	Deletion	Chr8	14721641	14721646	5	Homozygous
	FN1682-S	Deletion	Chr9	14481174	14481178	4	Homozygous
	FN1682-S	Deletion	Chr4	24074815	24074816	1	Heterozygous
	FN1682-S	Deletion	Chr8	13520538	13520539	1	Homozygous
	FN1682-S	Deletion	Chr7	10725481	10725490	9	Heterozygous
	FN1682-S	Deletion	Chr3	8909001	8942000	32999	NA
	FN1682-S	Deletion	Chr12	9950956	9950958	2	Heterozygous
	FN1682-S	Deletion	Chr2	16421350	16421352	2	Heterozygous
	FN1682-S	Deletion	Chr5	4212145	4212159	14	Homozygous
	FN1682-S	Deletion	Chr10	746105	746121	16	Homozygous
	FN1682-S	Deletion	Chr8	3553920	3553923	3	Heterozygous
	FN1682-S	Deletion	Chr2	15745173	15745174	1	Heterozygous
	FN1682-S	Deletion	Chr4	4915244	4915246	2	Homozygous
	FN1682-S	Deletion	Chr10	1625187	1625191	4	Heterozygous
	FN1682-S	Deletion	Chr3	24939591	24939604	13	Heterozygous
	FN1682-S	Deletion	Chr1	36614284	36614288	4	Heterozygous
	FN1682-S	Deletion	Chr10	21034001	21061000	26999	NA
	FN1682-S	Deletion	Chr9	15601872	15601881	9	Heterozygous
	FN1682-S	Deletion	Chr9	19573408	19573409	1	Homozygous
	FN1682-S	Deletion	Chr7	4683996	4683998	2	Heterozygous
	FN1682-S	Deletion	Chr3	17450717	17450718	1	Homozygous
	FN1682-S	Deletion	Chr3	33225141	33225147	6	Heterozygous
	FN1682-S	Deletion	Chr4	30807297	30807300	3	Heterozygous
	FN1682-S	Deletion	Chr10	21063001	21199000	135999	NA
	FN1682-S	Deletion	Chr1	9296890	9296893	3	Heterozygous
	FN1684-S	Deletion	Chr4	15370844	15370845	1	Heterozygous
	FN1684-S	Deletion	Chr9	4185045	4185049	4	Homozygous
	FN1684-S	Deletion	Chr3	6172544	6172555	11	Heterozygous
	FN1684-S	Deletion	Chr5	6329356	6329359	3	Heterozygous
	FN1684-S	Deletion	Chr2	17297185	17297188	3	Homozygous
	FN1684-S	Deletion	Chr10	5990001	6132000	141999	NA
	FN1684-S	Deletion	Chr1	14628001	14667000	38999	NA
	FN1684-S	Deletion	Chr12	13064502	13064516	14	Heterozygous
	FN1684-S	Deletion	Chr3	4579949	4579960	11	Heterozygous
	FN1684-S	Deletion	Chr3	27152164	27152167	3	Homozygous
	FN1684-S	Deletion	Chr7	4886149	4886153	4	Homozygous
	FN1684-S	Deletion	Chr3	29371999	29372000	1	Homozygous
	FN1684-S	Deletion	Chr12	14160001	14206000	45999	NA
	FN1684-S	Deletion	Chr9	11337999	11338125	126	Heterozygous
	FN1684-S	Deletion	Chr10	5948001	5980000	31999	NA
	FN1684-S	Deletion	Chr2	20219693	20219702	9	Homozygous
	FN1684-S	Deletion	Chr5	14097629	14097630	1	Heterozygous
	FN1684-S	Deletion	Chr10	5749001	5938000	188999	NA
	FN1684-S	Deletion	Chr3	19563243	19563398	155	Heterozygous
	FN1685-S	Deletion	Chr4	17463186	17463187	1	Heterozygous
	FN1685-S	Deletion	Chr5	23110304	23110307	3	Heterozygous
	FN1685-S	Deletion	Chr3	29035558	29035559	1	Heterozygous
	FN1685-S	Deletion	Chr10	630690	630700	10	Heterozygous
	FN1685-S	Deletion	Chr3	2626127	2626134	7	Heterozygous
	FN1685-S	Deletion	Chr5	15084249	15084253	4	Heterozygous
	FN1685-S	Deletion	Chr4	6883935	6883936	1	Heterozygous
	FN1685-S	Deletion	Chr10	1825338	1825341	3	Heterozygous
	FN1685-S	Deletion	Chr10	9843947	9843952	5	Heterozygous
	FN1685-S	Deletion	Chr10	618067	618073	6	Heterozygous
	FN1685-S	Deletion	Chr2	25196507	25196513	6	Heterozygous
	FN1685-S	Deletion	Chr8	21566307	21566314	7	Heterozygous
	FN1686-S	Deletion	Chr2	31184821	31184823	2	Homozygous
	FN1686-S	Deletion	Chr3	7943427	7943428	1	Heterozygous
	FN1686-S	Deletion	Chr5	21925318	21925321	3	Homozygous
	FN1686-S	Deletion	Chr7	10811001	11140000	328999	NA
	FN1686-S	Deletion	Chr11	1139840	1139844	4	Heterozygous
	FN1686-S	Deletion	Chr3	17220001	17224000	3999	NA
	FN1686-S	Deletion	Chr3	2107204	2107209	5	Homozygous
	FN1686-S	Deletion	Chr1	8502717	8502745	28	Homozygous
	FN1686-S	Deletion	Chr5	29892001	29901000	8999	NA
	FN1686-S	Deletion	Chr12	762571	762572	1	Heterozygous
	FN1686-S	Deletion	Chr8	18906559	18906560	1	Homozygous
	FN1686-S	Deletion	Chr3	23771650	23771654	4	Heterozygous
	FN1686-S	Deletion	Chr11	27182187	27182197	10	Heterozygous
	FN1686-S	Deletion	Chr2	1276435	1276437	2	Homozygous
	FN1686-S	Deletion	Chr10	4782290	4782298	8	Heterozygous
	FN1686-S	Deletion	Chr5	29678001	29804000	125999	NA
	FN1686-S	Deletion	Chr10	10640033	10640043	10	Heterozygous
	FN1686-S	Deletion	Chr1	3951643	3951645	2	Heterozygous
	FN1686-S	Deletion	Chr1	3029062	3029067	5	Heterozygous
	FN1686-S	Deletion	Chr10	11434887	11434888	1	Heterozygous
	FN1686-S	Deletion	Chr7	11401001	11548000	146999	NA
	FN1686-S	Deletion	Chr3	17126874	17126893	19	Heterozygous
	FN1687-S	Deletion	Chr8	3925752	3925757	5	Homozygous
	FN1687-S	Deletion	Chr9	3424058	3424059	1	Heterozygous
	FN1687-S	Deletion	Chr4	29778135	29778145	10	Homozygous
	FN1687-S	Deletion	Chr4	6150854	6150863	9	Heterozygous
	FN1687-S	Deletion	Chr11	21105137	21105138	1	Homozygous
	FN1687-S	Deletion	Chr8	3430050	3430055	5	Heterozygous
	FN1687-S	Deletion	Chr10	21340074	21340075	1	Heterozygous
	FN1687-S	Deletion	Chr6	2514215	2514220	5	Homozygous
	FN1687-S	Deletion	Chr8	3777358	3777360	2	Heterozygous
	FN1687-S	Deletion	Chr3	25749431	25749433	2	Homozygous
	FN1687-S	Deletion	Chr7	11373001	11391000	17999	NA
	FN1688-S	Deletion	Chr9	21660282	21660285	3	Homozygous
	FN1688-S	Deletion	Chr8	5514393	5514401	8	Heterozygous
	FN1688-S	Deletion	Chr7	17374086	17374100	14	Heterozygous
	FN1688-S	Deletion	Chr6	8333545	8333546	1	Heterozygous
	FN1688-S	Deletion	Chr7	15792001	15804000	11999	NA
	FN1689-S	Deletion	Chr3	21141039	21141040	1	Heterozygous
	FN1689-S	Deletion	Chr7	17960280	17960284	4	Heterozygous
	FN1689-S	Deletion	Chr6	24082608	24082611	3	Heterozygous
	FN1689-S	Deletion	Chr12	10308614	10308615	1	Heterozygous
	FN1689-S	Deletion	Chr7	25016124	25016125	1	Heterozygous
	FN1689-S	Deletion	Chr11	5548782	5549201	419	Heterozygous
	FN1689-S	Deletion	Chr11	26659814	26659815	1	Homozygous
	FN1690-S	Deletion	Chr3	6024347	6024349	2	Heterozygous
	FN1690-S	Deletion	Chr12	17733001	17773000	39999	NA
	FN1690-S	Deletion	Chr7	8794163	8794164	1	Heterozygous
	FN1690-S	Deletion	Chr6	24078001	24105000	26999	NA
	FN1690-S	Deletion	Chr10	3907669	3907671	2	Heterozygous
	FN1690-S	Deletion	Chr3	28141320	28141321	1	Heterozygous
	FN1692-S	Deletion	Chr5	3903561	3903570	9	Homozygous
	FN1692-S	Deletion	Chr7	9381001	9551000	169999	NA
	FN1692-S	Deletion	Chr10	8114382	8114383	1	Heterozygous
	FN1692-S	Deletion	Chr4	8529631	8529634	3	Homozygous
	FN1692-S	Deletion	Chr2	4026906	4026911	5	Heterozygous
	FN1692-S	Deletion	Chr7	9605001	9655000	49999	NA
	FN1692-S	Deletion	Chr5	14839502	14839504	2	Heterozygous
	FN1692-S	Deletion	Chr1	9974285	9974286	1	Heterozygous
	FN1692-S	Deletion	Chr2	9139505	9139653	148	Heterozygous
	FN1692-S	Deletion	Chr7	9553001	9602000	48999	NA
	FN1692-S	Deletion	Chr1	4299116	4299119	3	Heterozygous
	FN1692-S	Deletion	Chr9	19030601	19030602	1	Homozygous
	FN1692-S	Deletion	Chr7	18316285	18316286	1	Heterozygous
	FN1693-S	Deletion	Chr4	28010432	28010447	15	Heterozygous
	FN1693-S	Deletion	Chr8	150900	150901	1	Homozygous
	FN1693-S	Deletion	Chr4	11145276	11145279	3	Heterozygous
	FN1693-S	Deletion	Chr12	26886516	26886530	14	Heterozygous
	FN1693-S	Deletion	Chr1	6678115	6678121	6	Heterozygous
	FN1693-S	Deletion	Chr9	4283540	4283542	2	Homozygous
	FN1693-S	Deletion	Chr7	11986830	11986833	3	Heterozygous
	FN1693-S	Deletion	Chr2	22026852	22026853	1	Heterozygous
	FN1693-S	Deletion	Chr5	10540001	10716000	175999	NA
	FN1693-S	Deletion	Chr12	21110106	21110108	2	Heterozygous
	FN1693-S	Deletion	Chr4	33370183	33370185	2	Heterozygous
	FN1693-S	Deletion	Chr1	17459200	17459204	4	Heterozygous
	FN1693-S	Deletion	Chr7	11154001	11165000	10999	NA
	FN1693-S	Deletion	Chr2	3627805	3627806	1	Heterozygous
	FN1695-S	Deletion	Chr2	1271720	1271722	2	Heterozygous
	FN1695-S	Deletion	Chr11	5329469	5329473	4	Heterozygous
	FN1695-S	Deletion	Chr6	12846313	12846320	7	Heterozygous
	FN1695-S	Deletion	Chr12	21464280	21464284	4	Heterozygous
	FN1695-S	Deletion	Chr10	8107293	8107458	165	Heterozygous
	FN1696-S	Deletion	Chr1	41488314	41488315	1	Heterozygous
	FN1696-S	Deletion	Chr4	25578050	25578052	2	Heterozygous
	FN1696-S	Deletion	Chr2	18483058	18483059	1	Heterozygous
	FN1696-S	Deletion	Chr5	14285671	14285672	1	Heterozygous
	FN1696-S	Deletion	Chr7	9239950	9239959	9	Heterozygous
	FN1696-S	Deletion	Chr4	13943001	13975000	31999	NA
	FN1696-S	Deletion	Chr1	2769374	2769378	4	Heterozygous
	FN1696-S	Deletion	Chr11	20045093	20045098	5	Homozygous
	FN1696-S	Deletion	Chr3	17308988	17308989	1	Heterozygous
	FN1696-S	Deletion	Chr2	1969964	1969966	2	Heterozygous
	FN1697-S	Deletion	Chr9	15679001	15707000	27999	NA
	FN1697-S	Deletion	Chr12	19081555	19081556	1	Heterozygous
	FN1697-S	Deletion	Chr9	9279696	9279703	7	Heterozygous
	FN1697-S	Deletion	Chr6	24100540	24100542	2	Heterozygous
	FN1697-S	Deletion	Chr4	14081001	14091000	9999	NA
	FN1697-S	Deletion	Chr9	3409287	3409289	2	Homozygous
	FN1698-S	Deletion	Chr8	7836567	7836570	3	Homozygous
	FN1698-S	Deletion	Chr7	26050219	26050221	2	Heterozygous
	FN1698-S	Deletion	Chr5	24017850	24017851	1	Heterozygous
	FN1698-S	Deletion	Chr12	23447942	23447964	22	Heterozygous
	FN1698-S	Deletion	Chr7	10862340	10862363	23	Heterozygous
	FN1698-S	Deletion	Chr7	25970125	25970141	16	Heterozygous
	FN1698-S	Deletion	Chr12	11509869	11509870	1	Heterozygous
	FN1699-S	Deletion	Chr9	5020621	5020626	5	Heterozygous
	FN1699-S	Deletion	Chr2	17373714	17373715	1	Heterozygous
	FN1699-S	Deletion	Chr7	5823001	5860000	36999	NA
	FN1699-S	Deletion	Chr11	22525532	22525534	2	Heterozygous
	FN1699-S	Deletion	Chr7	5776001	5811000	34999	NA
	FN1699-S	Deletion	Chr9	18172889	18172890	1	Heterozygous
	FN1699-S	Deletion	Chr7	18184281	18184282	1	Heterozygous
	FN1699-S	Deletion	Chr4	13979884	13979885	1	Heterozygous
	FN1699-S	Deletion	Chr12	4350777	4350800	23	Heterozygous
	FN1699-S	Deletion	Chr8	27040577	27040579	2	Heterozygous
	FN1699-S	Deletion	Chr7	11816206	11816208	2	Heterozygous
	FN1699-S	Deletion	Chr9	20999035	20999038	3	Heterozygous
	FN1700-S	Deletion	Chr3	26901036	26901042	6	Heterozygous
	FN1700-S	Deletion	Chr9	7074001	7090000	15999	NA
	FN1700-S	Deletion	Chr3	36368107	36368110	3	Homozygous
	FN1700-S	Deletion	Chr10	21002404	21002405	1	Heterozygous
	FN1700-S	Deletion	Chr6	13237368	13237371	3	Homozygous
	FN1700-S	Deletion	Chr9	3029982	3029984	2	Heterozygous
	FN1700-S	Deletion	Chr11	12681553	12681559	6	Heterozygous
	FN1700-S	Deletion	Chr12	18018020	18018022	2	Heterozygous
	FN1700-S	Deletion	Chr8	12281802	12281804	2	Homozygous
	FN1700-S	Deletion	Chr11	12180589	12181074	485	Heterozygous
	FN1700-S	Deletion	Chr1	19673470	19673483	13	Homozygous
	FN1701-S	Deletion	Chr10	1220827	1220828	1	Heterozygous
	FN1701-S	Deletion	Chr5	13044471	13044476	5	Homozygous
	FN1701-S	Deletion	Chr6	17647001	17674000	26999	NA
	FN1701-S	Deletion	Chr12	5181138	5181139	1	Heterozygous
	FN1701-S	Deletion	Chr10	8759656	8759659	3	Heterozygous
	FN1701-S	Deletion	Chr10	4083499	4083510	11	Heterozygous
	FN1702-S	Deletion	Chr5	22089731	22089732	1	Heterozygous
	FN1702-S	Deletion	Chr4	19532434	19532435	1	Heterozygous
	FN1702-S	Deletion	Chr12	12560001	12593000	32999	NA
	FN1702-S	Deletion	Chr10	3011994	3012282	288	Heterozygous
	FN1702-S	Deletion	Chr11	24997192	24997199	7	Heterozygous
	FN1702-S	Deletion	Chr3	29441148	29441149	1	Heterozygous
	FN1702-S	Deletion	Chr7	29117784	29117787	3	Heterozygous
	FN1702-S	Deletion	Chr10	5365749	5365751	2	Homozygous
	FN1702-S	Deletion	Chr11	3444008	3444010	2	Heterozygous
	FN1702-S	Deletion	Chr8	11189123	11189124	1	Heterozygous
	FN1702-S	Deletion	Chr3	23038759	23038761	2	Heterozygous
	FN1702-S	Deletion	Chr1	26730938	26730953	15	Heterozygous
	FN1702-S	Deletion	Chr2	30952882	30952886	4	Heterozygous
	FN1702-S	Deletion	Chr11	4780578	4780581	3	Heterozygous
	FN1702-S	Deletion	Chr10	5877890	5877899	9	Heterozygous
	FN1703-S	Deletion	Chr1	42553508	42553512	4	Homozygous
	FN1703-S	Deletion	Chr3	1358513	1358514	1	Heterozygous
	FN1703-S	Deletion	Chr6	12887001	12955000	67999	NA
	FN1703-S	Deletion	Chr3	27725836	27725842	6	Homozygous
	FN1703-S	Deletion	Chr11	12087648	12087651	3	Heterozygous
	FN1703-S	Deletion	Chr4	20234533	20234535	2	Heterozygous
	FN1703-S	Deletion	Chr4	598620	598623	3	Homozygous
	FN1703-S	Deletion	Chr1	1259504	1259923	419	Heterozygous
	FN1703-S	Deletion	Chr9	787958	787959	1	Heterozygous
	FN1703-S	Deletion	Chr8	18763199	18763200	1	Heterozygous
	FN1703-S	Deletion	Chr10	12583910	12583911	1	Heterozygous
	FN1703-S	Deletion	Chr6	15138344	15138345	1	Heterozygous
	FN1703-S	Deletion	Chr4	1614704	1614708	4	Heterozygous
	FN1703-S	Deletion	Chr2	11738340	11738341	1	Homozygous
	FN1703-S	Deletion	Chr6	84604	84958	354	Heterozygous
	FN1703-S	Deletion	Chr8	17051091	17051092	1	Heterozygous
	FN1703-S	Deletion	Chr8	13782176	13782177	1	Heterozygous
	FN1704-S	Deletion	Chr11	15696001	15733000	36999	NA
	FN1704-S	Deletion	Chr7	9747416	9747439	23	Heterozygous
	FN1704-S	Deletion	Chr1	23862630	23862706	76	Heterozygous
	FN1704-S	Deletion	Chr3	27947145	27947146	1	Homozygous
	FN1704-S	Deletion	Chr9	14741583	14741584	1	Heterozygous
	FN1704-S	Deletion	Chr2	24837147	24837157	10	Homozygous
	FN1704-S	Deletion	Chr9	17890348	17890350	2	Heterozygous
	FN1704-S	Deletion	Chr4	4929662	4929672	10	Homozygous
	FN1704-S	Deletion	Chr5	19871481	19871484	3	Homozygous
	FN1704-S	Deletion	Chr5	25798572	25798574	2	Heterozygous
	FN1704-S	Deletion	Chr9	9359184	9359186	2	Heterozygous
	FN1707-S	Deletion	Chr3	27319486	27319489	3	Homozygous
	FN1707-S	Deletion	Chr4	31777307	31777308	1	Homozygous
	FN1707-S	Deletion	Chr12	19514034	19514035	1	Heterozygous
	FN1707-S	Deletion	Chr1	32403175	32403179	4	Heterozygous
	FN1707-S	Deletion	Chr3	20665289	20665290	1	Heterozygous
	FN1707-S	Deletion	Chr2	1489766	1489768	2	Heterozygous
	FN1707-S	Deletion	Chr7	17632100	17632179	79	Heterozygous
	FN1707-S	Deletion	Chr2	17801431	17801432	1	Heterozygous
	FN1707-S	Deletion	Chr10	18838163	18838167	4	Heterozygous
	FN1708-S	Deletion	Chr9	13750392	13750393	1	Heterozygous
	FN1708-S	Deletion	Chr4	9014565	9014574	9	Heterozygous
	FN1708-S	Deletion	Chr3	18215232	18215239	7	Homozygous
	FN1708-S	Deletion	Chr11	27122724	27122731	7	Heterozygous
	FN1708-S	Deletion	Chr6	64116	64470	354	Heterozygous
	FN1708-S	Deletion	Chr1	10178376	10178503	127	Heterozygous
	FN1708-S	Deletion	Chr2	21912720	21912721	1	Heterozygous
	FN1708-S	Deletion	Chr3	18476015	18476023	8	Heterozygous
	FN1708-S	Deletion	Chr8	18147092	18147093	1	Heterozygous
	FN1708-S	Deletion	Chr4	11004137	11004138	1	Heterozygous
	FN1708-S	Deletion	Chr3	19793202	19793203	1	Homozygous
	FN1708-S	Deletion	Chr10	1839448	1839453	5	Heterozygous
	FN1708-S	Deletion	Chr3	22555072	22555076	4	Heterozygous
	FN1709-S	Deletion	Chr3	18002951	18002960	9	Heterozygous
	FN1709-S	Deletion	Chr6	29613694	29613695	1	Heterozygous
	FN1709-S	Deletion	Chr12	11295001	11332000	36999	NA
	FN1709-S	Deletion	Chr12	11414001	11448000	33999	NA
	FN1709-S	Deletion	Chr12	25735822	25735823	1	Heterozygous
	FN1709-S	Deletion	Chr4	20486975	20486980	5	Homozygous
	FN1709-S	Deletion	Chr4	30271001	30310000	38999	NA
	FN1709-S	Deletion	Chr3	33659680	33659681	1	Homozygous
	FN1709-S	Deletion	Chr12	11337001	11409000	71999	NA
	FN1709-S	Deletion	Chr7	12990563	12990570	7	Homozygous
	FN1709-S	Deletion	Chr11	10898934	10898936	2	Heterozygous
	FN1709-S	Deletion	Chr8	10275889	10275891	2	Heterozygous
	FN1709-S	Deletion	Chr12	17232001	17278000	45999	NA
	FN1709-S	Deletion	Chr12	11096001	11274000	177999	NA
	FN1709-S	Deletion	Chr10	8851954	8851955	1	Heterozygous
	FN1711-S	Deletion	Chr8	11742064	11742065	1	Heterozygous
	FN1711-S	Deletion	Chr1	30676623	30676625	2	Homozygous
	FN1711-S	Deletion	Chr4	10244405	10244414	9	Heterozygous
	FN1711-S	Deletion	Chr5	1982332	1982333	1	Heterozygous
	FN1711-S	Deletion	Chr4	2505386	2505397	11	Heterozygous
	FN1711-S	Deletion	Chr3	13953795	13953797	2	Heterozygous
	FN1711-S	Deletion	Chr5	13554097	13554098	1	Heterozygous
	FN1711-S	Deletion	Chr10	15704044	15704051	7	Homozygous
	FN1711-S	Deletion	Chr8	22691968	22691975	7	Heterozygous
	FN1711-S	Deletion	Chr1	38452636	38452642	6	Heterozygous
	FN1712-S	Deletion	Chr2	13504045	13504047	2	Homozygous
	FN1712-S	Deletion	Chr11	17493806	17493808	2	Homozygous
	FN1712-S	Deletion	Chr6	4046643	4046644	1	Homozygous
	FN1712-S	Deletion	Chr3	18442822	18442829	7	Homozygous
	FN1712-S	Deletion	Chr10	20673008	20673011	3	Homozygous
	FN1712-S	Deletion	Chr10	12158976	12158978	2	Heterozygous
	FN1712-S	Deletion	Chr12	7131001	7169000	37999	NA
	FN1712-S	Deletion	Chr2	2583001	2612000	28999	NA
	FN1712-S	Deletion	Chr11	16310558	16310566	8	Homozygous
	FN1712-S	Deletion	Chr3	29508251	29508253	2	Heterozygous
	FN1712-S	Deletion	Chr1	39074960	39074966	6	Heterozygous
	FN1712-S	Deletion	Chr7	20021678	20021682	4	Heterozygous
	FN1712-S	Deletion	Chr8	8316509	8316511	2	Heterozygous
	FN1713-S	Deletion	Chr12	24820635	24820636	1	Heterozygous
	FN1713-S	Deletion	Chr9	20058548	20058549	1	Heterozygous
	FN1713-S	Deletion	Chr10	3821860	3821862	2	Heterozygous
	FN1713-S	Deletion	Chr11	15262552	15262560	8	Homozygous
	FN1713-S	Deletion	Chr3	9643356	9643362	6	Homozygous
	FN1713-S	Deletion	Chr6	25175565	25175569	4	Homozygous
	FN1713-S	Deletion	Chr5	29074081	29074082	1	Homozygous
	FN1713-S	Deletion	Chr7	22111529	22111539	10	Homozygous
	FN1713-S	Deletion	Chr12	13896108	13896114	6	Heterozygous
	FN1713-S	Deletion	Chr8	19090474	19090482	8	Heterozygous
	FN1715-S	Deletion	Chr7	12409197	12409198	1	Homozygous
	FN1715-S	Deletion	Chr2	10869135	10869146	11	Heterozygous
	FN1715-S	Deletion	Chr4	34902234	34902235	1	Heterozygous
	FN1715-S	Deletion	Chr10	8096741	8096742	1	Heterozygous
	FN1715-S	Deletion	Chr7	22977762	22977764	2	Homozygous
	FN1715-S	Deletion	Chr8	18622013	18622014	1	Heterozygous
	FN1715-S	Deletion	Chr9	10992193	10992197	4	Homozygous
	FN1715-S	Deletion	Chr8	19832166	19832177	11	Heterozygous
	FN1715-S	Deletion	Chr5	24025126	24025128	2	Heterozygous
	FN1715-S	Deletion	Chr3	20241428	20241429	1	Heterozygous
	FN1715-S	Deletion	Chr2	8650932	8650941	9	Heterozygous
	FN1715-S	Deletion	Chr6	23326645	23326647	2	Heterozygous
	FN1715-S	Deletion	Chr4	33883845	33883855	10	Heterozygous
	FN1715-S	Deletion	Chr5	18050446	18050453	7	Heterozygous
	FN1716-S	Deletion	Chr7	11086478	11086500	22	Homozygous
	FN1716-S	Deletion	Chr1	21369726	21369743	17	Heterozygous
	FN1716-S	Deletion	Chr7	982971	982976	5	Homozygous
	FN1716-S	Deletion	Chr5	26689205	26689229	24	Heterozygous
	FN1716-S	Deletion	Chr7	21199361	21199362	1	Heterozygous
	FN1716-S	Deletion	Chr8	5406001	5452000	45999	NA
	FN1716-S	Deletion	Chr4	5090553	5090554	1	Homozygous
	FN1716-S	Deletion	Chr1	31285685	31285687	2	Heterozygous
	FN1716-S	Deletion	Chr5	24460047	24460048	1	Homozygous
	FN1716-S	Deletion	Chr4	6345530	6345551	21	Heterozygous
	FN1716-S	Deletion	Chr2	12692379	12692383	4	Heterozygous
	FN1716-S	Deletion	Chr12	23651001	23663000	11999	NA
	FN1716-S	Deletion	Chr9	11152934	11152936	2	Heterozygous
	FN1716-S	Deletion	Chr2	35247233	35247236	3	Homozygous
	FN1716-S	Deletion	Chr11	23933556	23933557	1	Heterozygous
	FN1716-S	Deletion	Chr1	2238550	2238552	2	Heterozygous
	FN1716-S	Deletion	Chr1	32633550	32633555	5	Homozygous
	FN1716-S	Deletion	Chr1	42889149	42889163	14	Heterozygous
	FN1716-S	Deletion	Chr9	21315505	21315510	5	Heterozygous
	FN1716-S	Deletion	Chr10	6086001	6114000	27999	NA
	FN1716-S	Deletion	Chr2	27033842	27033844	2	Heterozygous
	FN1716-S	Deletion	Chr3	9449737	9449738	1	Heterozygous
	FN1717-S	Deletion	Chr6	7587001	7808000	220999	NA
	FN1717-S	Deletion	Chr8	12828520	12828533	13	Heterozygous
	FN1717-S	Deletion	Chr11	10973212	10973213	1	Homozygous
	FN1717-S	Deletion	Chr6	15015050	15015051	1	Homozygous
	FN1717-S	Deletion	Chr9	2737049	2737050	1	Heterozygous
	FN1717-S	Deletion	Chr11	12998861	12998862	1	Heterozygous
	FN1717-S	Deletion	Chr4	19724764	19724765	1	Heterozygous
	FN1717-S	Deletion	Chr5	23690962	23690967	5	Heterozygous
	FN1717-S	Deletion	Chr4	4258155	4258156	1	Heterozygous
	FN1717-S	Deletion	Chr4	22065846	22065849	3	Homozygous
	FN1717-S	Deletion	Chr8	13657970	13657977	7	Homozygous
	FN1717-S	Deletion	Chr10	6016403	6016404	1	Heterozygous
	FN1717-S	Deletion	Chr9	7076010	7076011	1	Heterozygous
	FN1717-S	Deletion	Chr1	23280854	23280858	4	Heterozygous
	FN1717-S	Deletion	Chr5	23828378	23828383	5	Heterozygous
	FN1718-S	Deletion	Chr3	18777922	18777925	3	Homozygous
	FN1718-S	Deletion	Chr5	12482362	12482363	1	Heterozygous
	FN1718-S	Deletion	Chr5	8357888	8357891	3	Homozygous
	FN1718-S	Deletion	Chr3	14288940	14288942	2	Heterozygous
	FN1718-S	Deletion	Chr7	10449516	10449519	3	Heterozygous
	FN1718-S	Deletion	Chr11	7275225	7275226	1	Heterozygous
	FN1718-S	Deletion	Chr9	20235766	20235767	1	Heterozygous
	FN1718-S	Deletion	Chr3	13359225	13359226	1	Heterozygous
	FN1718-S	Deletion	Chr6	77180	77182	2	Heterozygous
	FN1718-S	Deletion	Chr6	16326305	16326307	2	Heterozygous
	FN1718-S	Deletion	Chr5	3659415	3659417	2	Homozygous
	FN1718-S	Deletion	Chr10	1583258	1583260	2	Heterozygous
	FN1718-S	Deletion	Chr9	20600852	20600855	3	Heterozygous
	FN1718-S	Deletion	Chr5	20191191	20191201	10	Homozygous
	FN1718-S	Deletion	Chr6	25279001	25390000	110999	NA
	FN1718-S	Deletion	Chr5	13287153	13287156	3	Heterozygous
	FN1718-S	Deletion	Chr6	17640901	17640913	12	Heterozygous
	FN1719-S	Deletion	Chr7	6649426	6649427	1	Heterozygous
	FN1719-S	Deletion	Chr6	12431663	12431665	2	Heterozygous
	FN1719-S	Deletion	Chr5	17002348	17002357	9	Heterozygous
	FN1719-S	Deletion	Chr4	22407314	22407322	8	Homozygous
	FN1719-S	Deletion	Chr4	7619978	7619979	1	Heterozygous
	FN1719-S	Deletion	Chr6	19850157	19850163	6	Heterozygous
	FN1719-S	Deletion	Chr12	24837001	24883000	45999	NA
	FN1719-S	Deletion	Chr3	799932	799934	2	Heterozygous
	FN1719-S	Deletion	Chr1	33438670	33438671	1	Homozygous
	FN1719-S	Deletion	Chr6	17141107	17141108	1	Homozygous
	FN1719-S	Deletion	Chr7	24144354	24144355	1	Homozygous
	FN1719-S	Deletion	Chr2	10204281	10204286	5	Heterozygous
	FN1719-S	Deletion	Chr4	7997173	7997175	2	Heterozygous
	FN1719-S	Deletion	Chr6	23061685	23061689	4	Heterozygous
	FN1719-S	Deletion	Chr2	34129325	34129332	7	Heterozygous
	FN1719-S	Deletion	Chr7	12971904	12971905	1	Homozygous
	FN1719-S	Deletion	Chr4	26711965	26711981	16	Heterozygous
	FN1719-S	Deletion	Chr2	287439	287452	13	Heterozygous
	FN1720-S	Deletion	Chr6	17691025	17691028	3	Homozygous
	FN1720-S	Deletion	Chr4	11655905	11655906	1	Homozygous
	FN1720-S	Deletion	Chr4	11535148	11535155	7	Homozygous
	FN1720-S	Deletion	Chr6	30296001	30420000	123999	NA
	FN1720-S	Deletion	Chr1	16943512	16943667	155	Heterozygous
	FN1720-S	Deletion	Chr7	16521466	16521474	8	Heterozygous
	FN1720-S	Deletion	Chr12	12005807	12005808	1	Heterozygous
	FN1720-S	Deletion	Chr6	30464001	30501000	36999	NA
	FN1720-S	Deletion	Chr4	5548338	5548339	1	Heterozygous
	FN1720-S	Deletion	Chr11	18303230	18303231	1	Homozygous
	FN1720-S	Deletion	Chr4	14874453	14874463	10	Homozygous
	FN1720-S	Deletion	Chr7	12617990	12617993	3	Heterozygous
	FN1720-S	Deletion	Chr12	578016	578018	2	Heterozygous
	FN1720-S	Deletion	Chr4	14949834	14949836	2	Homozygous
	FN1720-S	Deletion	Chr6	30431001	30459000	27999	NA
	FN1720-S	Deletion	Chr8	18631487	18631488	1	Heterozygous
	FN1720-S	Deletion	Chr6	12784335	12784363	28	Homozygous
	FN1720-S	Deletion	Chr1	33792598	33792599	1	Heterozygous
	FN1720-S	Deletion	Chr2	12399478	12399483	5	Heterozygous
	FN1720-S	Deletion	Chr3	30156671	30156673	2	Heterozygous
	FN1720-S	Deletion	Chr7	14727517	14727530	13	Homozygous
	FN1720-S	Deletion	Chr2	10074660	10074661	1	Heterozygous
	FN1720-S	Deletion	Chr2	18793755	18793881	126	Heterozygous
	FN1720-S	Deletion	Chr11	5533881	5533894	13	Heterozygous
	FN1720-S	Deletion	Chr8	24943645	24943658	13	Homozygous
	FN1720-S	Deletion	Chr12	25219459	25219464	5	Heterozygous
	FN1721-S	Deletion	Chr1	14160523	14160524	1	Homozygous
	FN1721-S	Deletion	Chr7	11119148	11119149	1	Homozygous
	FN1721-S	Deletion	Chr3	15944538	15944539	1	Heterozygous
	FN1721-S	Deletion	Chr12	15142521	15142533	12	Heterozygous
	FN1721-S	Deletion	Chr11	28993873	28993878	5	Heterozygous
	FN1721-S	Deletion	Chr10	9789834	9789956	122	Heterozygous
	FN1721-S	Deletion	Chr10	3832828	3832829	1	Homozygous
	FN1721-S	Deletion	Chr6	8964815	8964816	1	Heterozygous
	FN1721-S	Deletion	Chr1	29609825	29609828	3	Heterozygous
	FN1721-S	Deletion	Chr10	2804167	2804169	2	Heterozygous
	FN1721-S	Deletion	Chr11	13432868	13432869	1	Heterozygous
	FN1721-S	Deletion	Chr1	16191017	16191024	7	Homozygous
	FN1721-S	Deletion	Chr8	3537919	3537925	6	Heterozygous
	FN1721-S	Deletion	Chr9	10802927	10802929	2	Heterozygous
	FN1721-S	Deletion	Chr7	11798568	11798569	1	Heterozygous
	FN1721-S	Deletion	Chr8	23544749	23544750	1	Heterozygous
	FN1722-S	Deletion	Chr8	18117748	18117750	2	Heterozygous
	FN1722-S	Deletion	Chr11	11359563	11359564	1	Heterozygous
	FN1722-S	Deletion	Chr4	17552627	17552632	5	Heterozygous
	FN1722-S	Deletion	Chr2	21412152	21412153	1	Heterozygous
	FN1722-S	Deletion	Chr6	4794812	4794813	1	Homozygous
	FN1722-S	Deletion	Chr12	10060905	10060912	7	Heterozygous
	FN1722-S	Deletion	Chr6	9528654	9528663	9	Heterozygous
	FN1722-S	Deletion	Chr12	14460776	14460778	2	Homozygous
	FN1723-S	Deletion	Chr7	9373866	9373867	1	Heterozygous
	FN1723-S	Deletion	Chr1	27665807	27665809	2	Heterozygous
	FN1723-S	Deletion	Chr3	13809001	13834000	24999	NA
	FN1723-S	Deletion	Chr8	8364104	8364107	3	Heterozygous
	FN1723-S	Deletion	Chr5	21487183	21487188	5	Heterozygous
	FN1723-S	Deletion	Chr6	13377033	13377037	4	Heterozygous
	FN1723-S	Deletion	Chr4	8643807	8643810	3	Heterozygous
	FN1723-S	Deletion	Chr9	1903109	1903128	19	Homozygous
	FN1723-S	Deletion	Chr7	5848058	5848060	2	Heterozygous
	FN1723-S	Deletion	Chr9	8658001	8679000	20999	NA
	FN1723-S	Deletion	Chr3	26036210	26036222	12	Heterozygous
	FN1723-S	Deletion	Chr5	19255759	19255763	4	Heterozygous
	FN1723-S	Deletion	Chr2	13153043	13153046	3	Homozygous
	FN1723-S	Deletion	Chr6	27544001	27620000	75999	NA
	FN1723-S	Deletion	Chr7	7686211	7686213	2	Heterozygous
	FN1723-S	Deletion	Chr9	6163948	6163949	1	Homozygous
	FN1723-S	Deletion	Chr2	27981742	27981749	7	Homozygous
	FN1723-S	Deletion	Chr9	8607303	8607306	3	Homozygous
	FN1723-S	Deletion	Chr6	27503001	27535000	31999	NA
	FN1723-S	Deletion	Chr3	16885951	16885952	1	Heterozygous
	FN1723-S	Deletion	Chr1	24560779	24560782	3	Heterozygous
	FN1723-S	Deletion	Chr10	562993	563001	8	Heterozygous
	FN1723-S	Deletion	Chr5	5400166	5400167	1	Heterozygous
	FN1724-S	Deletion	Chr2	4743465	4743473	8	Heterozygous
	FN1724-S	Deletion	Chr4	25902121	25902122	1	Heterozygous
	FN1724-S	Deletion	Chr5	28810036	28810037	1	Heterozygous
	FN1724-S	Deletion	Chr2	24169914	24169915	1	Heterozygous
	FN1724-S	Deletion	Chr3	14264772	14264791	19	Heterozygous
	FN1724-S	Deletion	Chr3	18183649	18183651	2	Homozygous
	FN1724-S	Deletion	Chr5	21917939	21917947	8	Heterozygous
	FN1725-S	Deletion	Chr5	28675346	28675354	8	Heterozygous
	FN1725-S	Deletion	Chr6	2400540	2400545	5	Homozygous
	FN1725-S	Deletion	Chr3	9457454	9457455	1	Heterozygous
	FN1725-S	Deletion	Chr11	26593001	26618000	24999	NA
	FN1725-S	Deletion	Chr9	14840170	14840171	1	Homozygous
	FN1725-S	Deletion	Chr5	2046737	2046739	2	Heterozygous
	FN1725-S	Deletion	Chr10	717595	717605	10	Heterozygous
	FN1725-S	Deletion	Chr6	3719822	3719823	1	Heterozygous
	FN1725-S	Deletion	Chr3	24211307	24211321	14	Homozygous
	FN1725-S	Deletion	Chr3	2245799	2245802	3	Heterozygous
	FN1725-S	Deletion	Chr3	12680916	12680928	12	Heterozygous
	FN1725-S	Deletion	Chr10	20595635	20595641	6	Heterozygous
	FN1725-S	Deletion	Chr12	1467510	1467513	3	Homozygous
	FN1725-S	Deletion	Chr6	30012876	30012877	1	Heterozygous
	FN1725-S	Deletion	Chr10	11390985	11390986	1	Heterozygous
	FN1725-S	Deletion	Chr5	9833745	9833748	3	Heterozygous
	FN1725-S	Deletion	Chr5	26489299	26489309	10	Heterozygous
	FN1726-S	Deletion	Chr1	6126392	6126393	1	Heterozygous
	FN1726-S	Deletion	Chr5	18706226	18706251	25	Heterozygous
	FN1726-S	Deletion	Chr1	36175064	36175066	2	Heterozygous
	FN1726-S	Deletion	Chr10	12829286	12829288	2	Homozygous
	FN1726-S	Deletion	Chr7	8551787	8551860	73	Heterozygous
	FN1726-S	Deletion	Chr12	22917722	22917736	14	Homozygous
	FN1727-S	Deletion	Chr7	28995505	28995506	1	Heterozygous
	FN1727-S	Deletion	Chr4	7856277	7856280	3	Homozygous
	FN1727-S	Deletion	Chr10	9869261	9869275	14	Homozygous
	FN1727-S	Deletion	Chr2	12138001	12313000	174999	NA
	FN1727-S	Deletion	Chr11	16629562	16629563	1	Heterozygous
	FN1727-S	Deletion	Chr9	3885365	3885367	2	Homozygous
	FN1727-S	Deletion	Chr10	7492270	7492274	4	Homozygous
	FN1727-S	Deletion	Chr3	11657199	11657211	12	Heterozygous
	FN1727-S	Deletion	Chr3	4459429	4459430	1	Heterozygous
	FN1727-S	Deletion	Chr3	2483701	2483703	2	Homozygous
	FN1728-S	Deletion	Chr3	29541110	29541111	1	Homozygous
	FN1728-S	Deletion	Chr1	7572318	7572321	3	Heterozygous
	FN1728-S	Deletion	Chr5	8610001	8649000	38999	NA
	FN1728-S	Deletion	Chr9	6357517	6357530	13	Heterozygous
	FN1728-S	Deletion	Chr6	467147	467148	1	Homozygous
	FN1728-S	Deletion	Chr1	8598088	8598106	18	Heterozygous
	FN1728-S	Deletion	Chr5	8654001	8710000	55999	NA
	FN1728-S	Deletion	Chr12	24374787	24374788	1	Heterozygous
	FN1728-S	Deletion	Chr3	17790813	17790814	1	Heterozygous
	FN1728-S	Deletion	Chr2	18701741	18701753	12	Heterozygous
	FN1728-S	Deletion	Chr3	29547906	29547922	16	Homozygous
	FN1728-S	Deletion	Chr2	25438848	25438852	4	Heterozygous
	FN1728-S	Deletion	Chr5	24884042	24884044	2	Heterozygous
	FN1728-S	Deletion	Chr12	9181385	9181403	18	Heterozygous
	FN1730-S	Deletion	Chr9	1025001	1113000	87999	NA
	FN1730-S	Deletion	Chr12	16716001	16763000	46999	NA
	FN1730-S	Deletion	Chr6	1233449	1233450	1	Heterozygous
	FN1730-S	Deletion	Chr1	24592001	24724000	131999	NA
	FN1730-S	Deletion	Chr12	24664999	24665001	2	Heterozygous
	FN1730-S	Deletion	Chr1	27222274	27222374	100	Heterozygous
	FN1730-S	Deletion	Chr8	6760515	6760516	1	Heterozygous
	FN1730-S	Deletion	Chr8	27827001	27846000	18999	NA
	FN1730-S	Deletion	Chr7	9380475	9380476	1	Heterozygous
	FN1730-S	Deletion	Chr1	25524001	25765000	240999	NA
	FN1730-S	Deletion	Chr12	24684001	25050000	365999	NA
	FN1730-S	Deletion	Chr12	15481839	15481846	7	Heterozygous
	FN1731-S	Deletion	Chr1	27404281	27404301	20	Heterozygous
	FN1731-S	Deletion	Chr10	8093846	8093893	47	Heterozygous
	FN1731-S	Deletion	Chr6	2317182	2317184	2	Heterozygous
	FN1731-S	Deletion	Chr1	7726658	7726659	1	Heterozygous
	FN1731-S	Deletion	Chr8	6810939	6810941	2	Heterozygous
	FN1731-S	Deletion	Chr9	3255701	3255703	2	Homozygous
	FN1731-S	Deletion	Chr10	18804157	18804169	12	Homozygous
	FN1731-S	Deletion	Chr4	11483795	11483801	6	Heterozygous
	FN1732-S	Deletion	Chr8	5334133	5334136	3	Heterozygous
	FN1732-S	Deletion	Chr3	8341343	8341345	2	Heterozygous
	FN1732-S	Deletion	Chr3	24650058	24650067	9	Homozygous
	FN1732-S	Deletion	Chr1	41886920	41886922	2	Homozygous
	FN1732-S	Deletion	Chr2	8638965	8638966	1	Heterozygous
	FN1732-S	Deletion	Chr6	18114166	18114170	4	Heterozygous
	FN1732-S	Deletion	Chr11	10709390	10709393	3	Heterozygous
	FN1732-S	Deletion	Chr10	5270822	5270825	3	Heterozygous
	FN1732-S	Deletion	Chr3	19648163	19648164	1	Heterozygous
	FN1732-S	Deletion	Chr12	17128007	17128008	1	Heterozygous
	FN1732-S	Deletion	Chr8	12301342	12301356	14	Heterozygous
	FN1732-S	Deletion	Chr5	7012683	7012694	11	Homozygous
	FN1732-S	Deletion	Chr7	5301251	5301270	19	Heterozygous
	FN1732-S	Deletion	Chr12	5183669	5183675	6	Heterozygous
	FN1732-S	Deletion	Chr8	5334409	5334411	2	Heterozygous
	FN1732-S	Deletion	Chr9	7517534	7517542	8	Heterozygous
	FN1734-S	Deletion	Chr4	24713489	24713490	1	Heterozygous
	FN1734-S	Deletion	Chr6	29619020	29619021	1	Heterozygous
	FN1734-S	Deletion	Chr8	4028096	4028097	1	Homozygous
	FN1734-S	Deletion	Chr1	17056062	17056088	26	Heterozygous
	FN1734-S	Deletion	Chr4	23252001	23262000	9999	NA
	FN1734-S	Deletion	Chr1	37667001	37678000	10999	NA
	FN1734-S	Deletion	Chr8	20729001	20741000	11999	NA
	FN1734-S	Deletion	Chr5	9017197	9017209	12	Heterozygous
	FN1734-S	Deletion	Chr2	23921001	23940000	18999	NA
	FN1734-S	Deletion	Chr12	10520727	10520728	1	Heterozygous
	FN1734-S	Deletion	Chr9	1344001	1390000	45999	NA
	FN1734-S	Deletion	Chr3	26905001	26916000	10999	NA
	FN1734-S	Deletion	Chr4	11826572	11826573	1	Heterozygous
	FN1734-S	Deletion	Chr2	11964596	11964597	1	Heterozygous
	FN1734-S	Deletion	Chr2	27880120	27880125	5	Heterozygous
	FN1734-S	Deletion	Chr4	9549507	9549509	2	Heterozygous
	FN1734-S	Deletion	Chr4	9576661	9576726	65	Heterozygous
	FN1735-S	Deletion	Chr4	23112158	23112162	4	Heterozygous
	FN1735-S	Deletion	Chr7	17647001	17847000	199999	NA
	FN1735-S	Deletion	Chr12	22162589	22162595	6	Homozygous
	FN1735-S	Deletion	Chr9	2206521	2206522	1	Heterozygous
	FN1735-S	Deletion	Chr8	19206441	19206452	11	Homozygous
	FN1735-S	Deletion	Chr7	17171326	17171329	3	Heterozygous
	FN1735-S	Deletion	Chr2	10194678	10194679	1	Heterozygous
	FN1735-S	Deletion	Chr12	4141398	4141399	1	Homozygous
	FN1735-S	Deletion	Chr12	2739001	2897000	157999	NA
	FN1735-S	Deletion	Chr12	3274288	3274303	15	Heterozygous
	FN1736-S	Deletion	Chr12	20119366	20119367	1	Heterozygous
	FN1736-S	Deletion	Chr12	7786391	7786395	4	Heterozygous
	FN1736-S	Deletion	Chr6	14756001	14764000	7999	NA
	FN1736-S	Deletion	Chr6	26311332	26311340	8	Homozygous
	FN1736-S	Deletion	Chr8	23848012	23848013	1	Heterozygous
	FN1736-S	Deletion	Chr2	6261239	6261244	5	Heterozygous
	FN1736-S	Deletion	Chr2	20418337	20418349	12	Heterozygous
	FN1736-S	Deletion	Chr8	25966611	25966619	8	Heterozygous
	FN1736-S	Deletion	Chr6	11497693	11497716	23	Heterozygous
	FN1736-S	Deletion	Chr2	31754672	31754673	1	Heterozygous
	FN1736-S	Deletion	Chr12	7527931	7527933	2	Heterozygous
	FN1736-S	Deletion	Chr7	16345776	16345777	1	Homozygous
	FN1736-S	Deletion	Chr4	28224821	28224822	1	Homozygous
	FN1736-S	Deletion	Chr5	5218065	5218066	1	Heterozygous
	FN1736-S	Deletion	Chr11	19488207	19488215	8	Homozygous
	FN1736-S	Deletion	Chr7	14959981	14959983	2	Heterozygous
	FN1736-S	Deletion	Chr1	347225	347237	12	Homozygous
	FN1736-S	Deletion	Chr7	12885336	12885337	1	Homozygous
	FN1737-S	Deletion	Chr7	19671630	19671632	2	Heterozygous
	FN1737-S	Deletion	Chr7	10222991	10222992	1	Homozygous
	FN1737-S	Deletion	Chr4	11507508	11507512	4	Homozygous
	FN1737-S	Deletion	Chr8	2503356	2503358	2	Homozygous
	FN1737-S	Deletion	Chr7	2095462	2095463	1	Heterozygous
	FN1737-S	Deletion	Chr10	4089629	4089755	126	Heterozygous
	FN1737-S	Deletion	Chr10	1157217	1157218	1	Heterozygous
	FN1737-S	Deletion	Chr7	29530802	29530820	18	Heterozygous
	FN1737-S	Deletion	Chr2	7764001	7798000	33999	NA
	FN1737-S	Deletion	Chr11	25078001	25272000	193999	NA
	FN1737-S	Deletion	Chr2	21417901	21417902	1	Homozygous
	FN1737-S	Deletion	Chr1	31303814	31303815	1	Homozygous
	FN1737-S	Deletion	Chr5	7263194	7263195	1	Heterozygous
	FN1737-S	Deletion	Chr2	7922833	7922834	1	Homozygous
	FN1737-S	Deletion	Chr10	11619732	11619733	1	Heterozygous
	FN1737-S	Deletion	Chr3	17724083	17724090	7	Heterozygous
	FN1737-S	Deletion	Chr6	5285847	5285859	12	Heterozygous
	FN1737-S	Deletion	Chr11	25032001	25049000	16999	NA
	FN1737-S	Deletion	Chr11	25416001	25766000	349999	NA
	FN1737-S	Deletion	Chr6	26744083	26744084	1	Heterozygous
	FN1737-S	Deletion	Chr2	15964478	15964489	11	Heterozygous
	FN1737-S	Deletion	Chr4	16954093	16954102	9	Heterozygous
	FN1738-S	Deletion	Chr5	17400089	17400090	1	Heterozygous
	FN1738-S	Deletion	Chr3	7267907	7267913	6	Heterozygous
	FN1738-S	Deletion	Chr11	11732240	11732241	1	Heterozygous
	FN1738-S	Deletion	Chr11	28607685	28607686	1	Heterozygous
	FN1738-S	Deletion	Chr2	29853174	29853175	1	Heterozygous
	FN1738-S	Deletion	Chr6	14623495	14623496	1	Heterozygous
	FN1739-S	Deletion	Chr3	3801001	3966000	164999	NA
	FN1739-S	Deletion	Chr10	583828	583833	5	Heterozygous
	FN1739-S	Deletion	Chr11	10810001	10834000	23999	NA
	FN1739-S	Deletion	Chr1	30076812	30076820	8	Homozygous
	FN1739-S	Deletion	Chr12	4273678	4273691	13	Heterozygous
	FN1739-S	Deletion	Chr5	29936290	29936291	1	Heterozygous
	FN1739-S	Deletion	Chr12	471050	471055	5	Heterozygous
	FN1739-S	Deletion	Chr3	6107620	6107740	120	Heterozygous
	FN1739-S	Deletion	Chr10	6257641	6257642	1	Heterozygous
	FN1739-S	Deletion	Chr7	20634374	20634390	16	Heterozygous
	FN1739-S	Deletion	Chr4	18438001	18452000	13999	NA
	FN1739-S	Deletion	Chr7	10071021	10071030	9	Heterozygous
	FN1739-S	Deletion	Chr1	10098199	10098202	3	Heterozygous
	FN1739-S	Deletion	Chr7	27635069	27635070	1	Homozygous
	FN1740-S	Deletion	Chr11	9629149	9629156	7	Heterozygous
	FN1740-S	Deletion	Chr12	26640453	26640455	2	Heterozygous
	FN1740-S	Deletion	Chr7	2789978	2789979	1	Heterozygous
	FN1740-S	Deletion	Chr10	15829476	15829477	1	Homozygous
	FN1740-S	Deletion	Chr6	19486185	19486186	1	Heterozygous
	FN1740-S	Deletion	Chr4	16655304	16655312	8	Heterozygous
	FN1740-S	Deletion	Chr12	11425474	11425489	15	Heterozygous
	FN1740-S	Deletion	Chr1	4665730	4665740	10	Homozygous
	FN1740-S	Deletion	Chr8	12999065	12999068	3	Heterozygous
	FN1740-S	Deletion	Chr12	11357329	11357336	7	Heterozygous
	FN1740-S	Deletion	Chr1	33738768	33738784	16	Heterozygous
	FN1740-S	Deletion	Chr7	20713593	20713605	12	Heterozygous
	FN1740-S	Deletion	Chr5	11159129	11159130	1	Homozygous
	FN1740-S	Deletion	Chr6	29604342	29604343	1	Heterozygous
	FN1740-S	Deletion	Chr4	33402764	33402766	2	Homozygous
	FN1741-S	Deletion	Chr12	23214014	23214015	1	Heterozygous
	FN1741-S	Deletion	Chr3	15377162	15377163	1	Heterozygous
	FN1741-S	Deletion	Chr8	21335756	21335768	12	Heterozygous
	FN1741-S	Deletion	Chr7	6164362	6164380	18	Heterozygous
	FN1741-S	Deletion	Chr7	17111742	17111743	1	Heterozygous
	FN1741-S	Deletion	Chr1	33986494	33986495	1	Heterozygous
	FN1741-S	Deletion	Chr7	206781	206792	11	Heterozygous
	FN1741-S	Deletion	Chr11	5892177	5892184	7	Heterozygous
	FN1741-S	Deletion	Chr12	4133961	4133966	5	Heterozygous
	FN1741-S	Deletion	Chr8	7767628	7767629	1	Homozygous
	FN1741-S	Deletion	Chr6	11011066	11011067	1	Heterozygous
	FN1741-S	Deletion	Chr12	12556379	12556382	3	Heterozygous
	FN1741-S	Deletion	Chr2	23428943	23428944	1	Heterozygous
	FN1741-S	Deletion	Chr2	20056442	20056450	8	Heterozygous
	FN1741-S	Deletion	Chr3	29939491	29939492	1	Homozygous
	FN1741-S	Deletion	Chr2	2208259	2208273	14	Homozygous
	FN1741-S	Deletion	Chr11	2670715	2670716	1	Heterozygous
	FN1741-S	Deletion	Chr6	2169001	2288000	118999	NA
	FN1742-S	Deletion	Chr1	33386365	33386373	8	Homozygous
	FN1742-S	Deletion	Chr1	20823953	20823955	2	Heterozygous
	FN1742-S	Deletion	Chr4	33200	33203	3	Heterozygous
	FN1742-S	Deletion	Chr11	9924050	9924059	9	Heterozygous
	FN1742-S	Deletion	Chr7	19632642	19632651	9	Homozygous
	FN1742-S	Deletion	Chr1	40362001	40380000	17999	NA
	FN1742-S	Deletion	Chr12	5614131	5614132	1	Heterozygous
	FN1742-S	Deletion	Chr11	26529534	26529538	4	Heterozygous
	FN1742-S	Deletion	Chr10	11387839	11387841	2	Heterozygous
	FN1742-S	Deletion	Chr1	39481764	39481765	1	Heterozygous
	FN1742-S	Deletion	Chr12	5613186	5613193	7	Heterozygous
	FN1742-S	Deletion	Chr3	5013164	5013170	6	Heterozygous
	FN1742-S	Deletion	Chr2	6153229	6153230	1	Heterozygous
	FN1742-S	Deletion	Chr7	20340604	20340613	9	Homozygous
	FN1742-S	Deletion	Chr3	8222801	8222802	1	Heterozygous
	FN1742-S	Deletion	Chr10	10832672	10832687	15	Heterozygous
	FN1742-S	Deletion	Chr8	26620581	26620583	2	Heterozygous
	FN1744-S	Deletion	Chr12	11478879	11478881	2	Heterozygous
	FN1744-S	Deletion	Chr8	1078860	1078864	4	Homozygous
	FN1744-S	Deletion	Chr12	22586453	22586455	2	Heterozygous
	FN1744-S	Deletion	Chr4	15257015	15257018	3	Heterozygous
	FN1744-S	Deletion	Chr12	16444986	16444987	1	Heterozygous
	FN1744-S	Deletion	Chr5	24342370	24342372	2	Heterozygous
	FN1744-S	Deletion	Chr9	11090440	11090445	5	Heterozygous
	FN1745-S	Deletion	Chr6	30506747	30506749	2	Homozygous
	FN1745-S	Deletion	Chr6	30184219	30184228	9	Homozygous
	FN1745-S	Deletion	Chr1	35180392	35180397	5	Homozygous
	FN1745-S	Deletion	Chr5	29806517	29806519	2	Heterozygous
	FN1745-S	Deletion	Chr3	30461887	30461888	1	Homozygous
	FN1745-S	Deletion	Chr3	16007766	16007768	2	Heterozygous
	FN1745-S	Deletion	Chr2	17933877	17933882	5	Homozygous
	FN1745-S	Deletion	Chr6	26594184	26594188	4	Heterozygous
	FN1745-S	Deletion	Chr1	41746810	41746812	2	Homozygous
	FN1745-S	Deletion	Chr8	2449093	2449094	1	Heterozygous
	FN1745-S	Deletion	Chr1	36689923	36689927	4	Homozygous
	FN1745-S	Deletion	Chr12	8270209	8270213	4	Heterozygous
	FN1745-S	Deletion	Chr12	20169001	20205000	35999	NA
	FN1746-S	Deletion	Chr12	21105677	21105679	2	Heterozygous
	FN1746-S	Deletion	Chr4	7898054	7898059	5	Heterozygous
	FN1746-S	Deletion	Chr9	14141269	14141272	3	Homozygous
	FN1746-S	Deletion	Chr6	11647912	11647913	1	Heterozygous
	FN1746-S	Deletion	Chr3	18954935	18954938	3	Heterozygous
	FN1746-S	Deletion	Chr8	3260257	3260268	11	Heterozygous
	FN1746-S	Deletion	Chr12	20907697	20907703	6	Heterozygous
	FN1746-S	Deletion	Chr11	24802358	24802359	1	Homozygous
	FN1746-S	Deletion	Chr12	4019824	4019826	2	Heterozygous
	FN1746-S	Deletion	Chr10	5180144	5180147	3	Heterozygous
	FN1746-S	Deletion	Chr1	4473716	4473717	1	Heterozygous
	FN1746-S	Deletion	Chr10	15380928	15380936	8	Heterozygous
	FN1746-S	Deletion	Chr9	2055218	2055219	1	Heterozygous
	FN1746-S	Deletion	Chr1	25494351	25494352	1	Homozygous
	FN1746-S	Deletion	Chr2	14247782	14247783	1	Heterozygous
	FN1748-S	Deletion	Chr5	571001	599000	27999	NA
	FN1748-S	Deletion	Chr4	34068952	34068956	4	Heterozygous
	FN1748-S	Deletion	Chr4	6068925	6068928	3	Heterozygous
	FN1748-S	Deletion	Chr1	5493763	5493765	2	Heterozygous
	FN1748-S	Deletion	Chr1	29773012	29773013	1	Heterozygous
	FN1748-S	Deletion	Chr1	7971764	7971766	2	Heterozygous
	FN1748-S	Deletion	Chr10	7049856	7049857	1	Heterozygous
	FN1748-S	Deletion	Chr2	35484242	35484243	1	Homozygous
	FN1748-S	Deletion	Chr4	4559274	4559281	7	Homozygous
	FN1748-S	Deletion	Chr8	430554	430556	2	Heterozygous
	FN1748-S	Deletion	Chr3	15487607	15487612	5	Homozygous
	FN1748-S	Deletion	Chr4	18103946	18103958	12	Heterozygous
	FN1749-S	Deletion	Chr8	24682897	24682903	6	Heterozygous
	FN1749-S	Deletion	Chr1	36690001	36714000	23999	NA
	FN1749-S	Deletion	Chr4	30055130	30055131	1	Homozygous
	FN1749-S	Deletion	Chr9	683001	701000	17999	NA
	FN1749-S	Deletion	Chr4	25094406	25094412	6	Heterozygous
	FN1749-S	Deletion	Chr1	2109201	2109202	1	Homozygous
	FN1749-S	Deletion	Chr11	19231001	19285000	53999	NA
	FN1749-S	Deletion	Chr12	12933001	12957000	23999	NA
	FN1749-S	Deletion	Chr7	6629001	6660000	30999	NA
	FN1749-S	Deletion	Chr4	4645001	4785000	139999	NA
	FN1749-S	Deletion	Chr2	23880001	23903000	22999	NA
	FN1749-S	Deletion	Chr7	7953256	7953260	4	Heterozygous
	FN1749-S	Deletion	Chr5	13336658	13336698	40	Heterozygous
	FN1749-S	Deletion	Chr9	22472001	22501000	28999	NA
	FN1749-S	Deletion	Chr10	11450689	11450692	3	Homozygous
	FN1749-S	Deletion	Chr4	1683001	2083000	399999	NA
	FN1749-S	Deletion	Chr9	20407001	20497000	89999	NA
	FN1749-S	Deletion	Chr12	21394293	21394294	1	Heterozygous
	FN1749-S	Deletion	Chr12	9275001	9292000	16999	NA
	FN1749-S	Deletion	Chr12	4572001	4612000	39999	NA
	FN1749-S	Deletion	Chr5	2106001	2148000	41999	NA
	FN1749-S	Deletion	Chr1	16567799	16567806	7	Homozygous
	FN1749-S	Deletion	Chr6	24659001	24712000	52999	NA
	FN1749-S	Deletion	Chr1	11530001	11578000	47999	NA
	FN1749-S	Deletion	Chr1	7835878	7835906	28	Heterozygous
	FN1749-S	Deletion	Chr8	24497918	24497919	1	Homozygous
	FN1749-S	Deletion	Chr11	11175126	11175128	2	Homozygous
	FN1749-S	Deletion	Chr5	2278001	2307000	28999	NA
	FN1749-S	Deletion	Chr2	1691001	1724000	32999	NA
	FN1749-S	Deletion	Chr11	11519683	11519701	18	Homozygous
	FN1749-S	Deletion	Chr10	4001001	4017000	15999	NA
	FN1749-S	Deletion	Chr7	6740001	6768000	27999	NA
	FN1749-S	Deletion	Chr7	2822001	2888000	65999	NA
	FN1749-S	Deletion	Chr11	10840001	10852000	11999	NA
	FN1749-S	Deletion	Chr5	14023001	14051000	27999	NA
	FN1749-S	Deletion	Chr12	13505001	13531000	25999	NA
	FN1749-S	Deletion	Chr5	12555001	12581000	25999	NA
	FN1750-S	Deletion	Chr2	26912808	26912897	89	Heterozygous
	FN1750-S	Deletion	Chr2	1975760	1975762	2	Heterozygous
	FN1750-S	Deletion	Chr11	25777949	25777951	2	Homozygous
	FN1750-S	Deletion	Chr8	24159560	24159562	2	Homozygous
	FN1750-S	Deletion	Chr7	13685033	13685042	9	Heterozygous
	FN1750-S	Deletion	Chr8	8251609	8251618	9	Heterozygous
	FN1750-S	Deletion	Chr10	3086853	3086861	8	Homozygous
	FN1750-S	Deletion	Chr8	25008821	25008825	4	Homozygous
	FN1750-S	Deletion	Chr4	23197288	23197290	2	Heterozygous
	FN1750-S	Deletion	Chr1	30293654	30293655	1	Homozygous
	FN1750-S	Deletion	Chr7	21366001	21432000	65999	NA
	FN1750-S	Deletion	Chr6	12678399	12678400	1	Homozygous
	FN1750-S	Deletion	Chr8	289001	311000	21999	NA
	FN1750-S	Deletion	Chr1	38723269	38723270	1	Heterozygous
	FN1751-S	Deletion	Chr6	28206789	28206790	1	Heterozygous
	FN1751-S	Deletion	Chr6	21763224	21763225	1	Heterozygous
	FN1751-S	Deletion	Chr10	16055837	16055848	11	Heterozygous
	FN1751-S	Deletion	Chr3	20150514	20150525	11	Heterozygous
	FN1751-S	Deletion	Chr8	144886	144887	1	Heterozygous
	FN1751-S	Deletion	Chr2	14519494	14519495	1	Heterozygous
	FN1751-S	Deletion	Chr4	30568312	30568313	1	Heterozygous
	FN1751-S	Deletion	Chr1	17852390	17852401	11	Heterozygous
	FN1751-S	Deletion	Chr11	9701675	9701677	2	Heterozygous
	FN1751-S	Deletion	Chr4	15484861	15484862	1	Heterozygous
	FN1751-S	Deletion	Chr1	293270	293277	7	Heterozygous
	FN1751-S	Deletion	Chr2	4407326	4407342	16	Homozygous
	FN1753-S	Deletion	Chr5	21448001	21880000	431999	NA
	FN1753-S	Deletion	Chr4	27295393	27295397	4	Homozygous
	FN1753-S	Deletion	Chr6	12924608	12924610	2	Heterozygous
	FN1753-S	Deletion	Chr9	16116159	16116161	2	Heterozygous
	FN1753-S	Deletion	Chr4	19696281	19696282	1	Heterozygous
	FN1753-S	Deletion	Chr2	7859090	7859094	4	Heterozygous
	FN1753-S	Deletion	Chr10	10039125	10039126	1	Heterozygous
	FN1753-S	Deletion	Chr7	18225670	18225679	9	Heterozygous
	FN1753-S	Deletion	Chr5	16526913	16526918	5	Homozygous
	FN1753-S	Deletion	Chr4	32932250	32932259	9	Homozygous
	FN1753-S	Deletion	Chr10	5661598	5661624	26	Homozygous
	FN1754-S	Deletion	Chr2	19931001	20141000	209999	NA
	FN1754-S	Deletion	Chr10	701702	701703	1	Heterozygous
	FN1754-S	Deletion	Chr5	19781880	19781886	6	Heterozygous
	FN1754-S	Deletion	Chr8	17299048	17299138	90	Heterozygous
	FN1754-S	Deletion	Chr6	19577001	19825000	247999	NA
	FN1754-S	Deletion	Chr2	6430403	6430406	3	Heterozygous
	FN1754-S	Deletion	Chr3	23285253	23285254	1	Heterozygous
	FN1754-S	Deletion	Chr12	5177178	5178097	919	Heterozygous
	FN1755-S	Deletion	Chr7	21482042	21482043	1	Homozygous
	FN1755-S	Deletion	Chr4	6073136	6073137	1	Heterozygous
	FN1755-S	Deletion	Chr8	2760344	2760350	6	Heterozygous
	FN1755-S	Deletion	Chr1	16978784	16978785	1	Heterozygous
	FN1755-S	Deletion	Chr11	24854948	24854953	5	Heterozygous
	FN1755-S	Deletion	Chr5	5762285	5762289	4	Heterozygous
	FN1755-S	Deletion	Chr1	21228167	21228171	4	Heterozygous
	FN1755-S	Deletion	Chr12	9676676	9676687	11	Homozygous
	FN1755-S	Deletion	Chr2	31949733	31949738	5	Heterozygous
	FN1755-S	Deletion	Chr6	23327968	23327969	1	Homozygous
	FN1755-S	Deletion	Chr2	6501128	6501131	3	Homozygous
	FN1755-S	Deletion	Chr2	14999455	14999457	2	Heterozygous
	FN1757-S	Deletion	Chr5	4078398	4078399	1	Homozygous
	FN1757-S	Deletion	Chr7	11300559	11300586	27	Heterozygous
	FN1757-S	Deletion	Chr2	13566359	13566366	7	Heterozygous
	FN1757-S	Deletion	Chr3	35943742	35943743	1	Heterozygous
	FN1757-S	Deletion	Chr9	1621326	1621327	1	Heterozygous
	FN1757-S	Deletion	Chr12	7148001	7169000	20999	NA
	FN1757-S	Deletion	Chr1	17708001	17940000	231999	NA
	FN1758-S	Deletion	Chr9	22222420	22222427	7	Heterozygous
	FN1758-S	Deletion	Chr2	28076839	28076845	6	Heterozygous
	FN1758-S	Deletion	Chr8	14605485	14605486	1	Heterozygous
	FN1758-S	Deletion	Chr1	30746572	30746575	3	Homozygous
	FN1758-S	Deletion	Chr1	31299156	31299160	4	Heterozygous
	FN1758-S	Deletion	Chr4	6323553	6323559	6	Heterozygous
	FN1758-S	Deletion	Chr3	15893650	15893651	1	Heterozygous
	FN1758-S	Deletion	Chr12	11883001	11919000	35999	NA
	FN1758-S	Deletion	Chr4	25253001	25270000	16999	NA
	FN1758-S	Deletion	Chr6	23894001	23909000	14999	NA
	FN1758-S	Deletion	Chr12	6086025	6086026	1	Heterozygous
	FN1758-S	Deletion	Chr1	6404251	6404260	9	Heterozygous
	FN1759-S	Deletion	Chr5	19167931	19167934	3	Heterozygous
	FN1759-S	Deletion	Chr11	7242274	7242327	53	Heterozygous
	FN1759-S	Deletion	Chr11	17402989	17402990	1	Heterozygous
	FN1759-S	Deletion	Chr4	15293681	15293689	8	Homozygous
	FN1759-S	Deletion	Chr11	9586001	9610000	23999	NA
	FN1759-S	Deletion	Chr11	9629001	9686000	56999	NA
	FN1759-S	Deletion	Chr5	15739566	15739567	1	Heterozygous
	FN1759-S	Deletion	Chr12	16318893	16318897	4	Homozygous
	FN1759-S	Deletion	Chr5	1091001	1114000	22999	NA
	FN1759-S	Deletion	Chr3	7442863	7442864	1	Homozygous
	FN1759-S	Deletion	Chr1	22566001	22592000	25999	NA
	FN1759-S	Deletion	Chr1	29479117	29479119	2	Heterozygous
	FN1759-S	Deletion	Chr10	15120558	15120559	1	Heterozygous
	FN1759-S	Deletion	Chr11	9543001	9580000	36999	NA
	FN1759-S	Deletion	Chr4	8504916	8504920	4	Homozygous
	FN1759-S	Deletion	Chr8	2560912	2560913	1	Heterozygous
	FN1759-S	Deletion	Chr12	5142444	5142447	3	Homozygous
	FN1760-S	Deletion	Chr4	23161001	23188000	26999	NA
	FN1760-S	Deletion	Chr2	6620858	6620859	1	Homozygous
	FN1760-S	Deletion	Chr1	12877337	12877346	9	Heterozygous
	FN1760-S	Deletion	Chr5	20839914	20839915	1	Heterozygous
	FN1760-S	Deletion	Chr4	9431433	9431438	5	Homozygous
	FN1760-S	Deletion	Chr5	20982001	21133000	150999	NA
	FN1760-S	Deletion	Chr2	21414878	21414882	4	Heterozygous
	FN1760-S	Deletion	Chr6	16228437	16228443	6	Heterozygous
	FN1760-S	Deletion	Chr9	13855028	13855030	2	Homozygous
	FN1760-S	Deletion	Chr10	20065059	20065066	7	Homozygous
	FN1760-S	Deletion	Chr5	20658001	20954000	295999	NA
	FN1760-S	Deletion	Chr1	12402018	12402022	4	Homozygous
	FN1760-S	Deletion	Chr11	7145183	7145184	1	Heterozygous
	FN1761-S	Deletion	Chr7	12182670	12182671	1	Heterozygous
	FN1761-S	Deletion	Chr10	1802770	1802771	1	Heterozygous
	FN1761-S	Deletion	Chr6	14190001	14255000	64999	NA
	FN1761-S	Deletion	Chr8	5337766	5337767	1	Heterozygous
	FN1761-S	Deletion	Chr6	14966001	15076000	109999	NA
	FN1761-S	Deletion	Chr12	14916489	14916490	1	Heterozygous
	FN1761-S	Deletion	Chr6	6141558	6141559	1	Homozygous
	FN1761-S	Deletion	Chr8	13333994	13334002	8	Heterozygous
	FN1761-S	Deletion	Chr1	10798045	10798046	1	Heterozygous
	FN1761-S	Deletion	Chr8	13342478	13342484	6	Heterozygous
	FN1761-S	Deletion	Chr2	2633762	2633764	2	Heterozygous
	FN1761-S	Deletion	Chr6	14174001	14188000	13999	NA
	FN1762-S	Deletion	Chr7	615001	1232000	616999	NA
	FN1762-S	Deletion	Chr5	7781361	7781362	1	Homozygous
	FN1762-S	Deletion	Chr7	16879644	16879645	1	Heterozygous
	FN1762-S	Deletion	Chr11	13541001	13796000	254999	NA
	FN1762-S	Deletion	Chr5	9145888	9145892	4	Homozygous
	FN1762-S	Deletion	Chr10	20433945	20433947	2	Homozygous
	FN1762-S	Deletion	Chr9	8680202	8680203	1	Homozygous
	FN1762-S	Deletion	Chr8	23045970	23045971	1	Heterozygous
	FN1762-S	Deletion	Chr5	18858298	18858301	3	Heterozygous
	FN1762-S	Deletion	Chr12	16186821	16186822	1	Heterozygous
	FN1762-S	Deletion	Chr7	893932	893942	10	Heterozygous
	FN1762-S	Deletion	Chr12	14089376	14089383	7	Heterozygous
	FN1762-S	Deletion	Chr3	5992371	5992380	9	Homozygous
	FN1762-S	Deletion	Chr1	21193242	21193252	10	Homozygous
	FN1763-S	Deletion	Chr8	17058106	17058156	50	Heterozygous
	FN1763-S	Deletion	Chr10	14213517	14213529	12	Heterozygous
	FN1763-S	Deletion	Chr6	14324826	14324840	14	Heterozygous
	FN1763-S	Deletion	Chr8	4097830	4097831	1	Heterozygous
	FN1763-S	Deletion	Chr11	10229105	10229110	5	Homozygous
	FN1763-S	Deletion	Chr2	27590419	27590421	2	Heterozygous
	FN1763-S	Deletion	Chr2	10513020	10513021	1	Heterozygous
	FN1763-S	Deletion	Chr2	26652147	26652149	2	Heterozygous
	FN1763-S	Deletion	Chr6	4623798	4623801	3	Homozygous
	FN1763-S	Deletion	Chr8	1666886	1666888	2	Heterozygous
	FN1763-S	Deletion	Chr3	3610836	3610837	1	Heterozygous
	FN1763-S	Deletion	Chr7	22905979	22906031	52	Heterozygous
	FN1763-S	Deletion	Chr9	132300	132301	1	Heterozygous
	FN1763-S	Deletion	Chr10	11685946	11685950	4	Heterozygous
	FN1764-S	Deletion	Chr7	15520478	15520482	4	Heterozygous
	FN1764-S	Deletion	Chr6	29213001	29242000	28999	NA
	FN1764-S	Deletion	Chr6	30246933	30246968	35	Heterozygous
	FN1764-S	Deletion	Chr3	7634091	7634099	8	Homozygous
	FN185-2_3_4	Deletion	Chr8	25442942	25442954	12	Heterozygous
	FN185-2_3_4	Deletion	Chr8	10747831	10747940	109	Heterozygous
	FN185-2_3_4	Deletion	Chr7	400637	400648	11	Heterozygous
	FN185-2_3_4	Deletion	Chr12	2497418	2497420	2	Heterozygous
	FN185-2_3_4	Deletion	Chr6	72697	73404	707	Heterozygous
	FN185-2_3_4	Deletion	Chr2	7952350	7952359	9	Heterozygous
	FN185-2_3_4	Deletion	Chr8	3466713	3466714	1	Heterozygous
	FN185-2_3_4	Deletion	Chr5	24486564	24486565	1	Homozygous
	FN185-2_3_4	Deletion	Chr10	18504411	18504412	1	Heterozygous
	FN185-2_3_4	Deletion	Chr1	4453828	4453836	8	Heterozygous
	FN185-2_3_4	Deletion	Chr3	11308835	11308837	2	Heterozygous
	FN185-2/3/4	Deletion	Chr6	20995001	21082000	86999	NA
	FN185-2/3/4	Deletion	Chr12	8019001	8234000	214999	NA
	FN185-2/3/4	Deletion	Chr5	23716001	23749000	32999	NA
	FN185-2/3/4	Deletion	Chr12	8248001	8406000	157999	NA
	FN185-2/3/4	Deletion	Chr4	29656001	29694000	37999	NA
	FN2080-S	Deletion	Chr1	27428083	27428084	1	Heterozygous
	FN2080-S	Deletion	Chr4	16006377	16006378	1	Heterozygous
	FN2080-S	Deletion	Chr7	19189721	19189722	1	Homozygous
	FN2080-S	Deletion	Chr11	13903289	13903291	2	Heterozygous
	FN2080-S	Deletion	Chr7	19157418	19157439	21	Heterozygous
	FN2080-S	Deletion	Chr5	29119186	29119187	1	Heterozygous
	FN2080-S	Deletion	Chr2	10062448	10062449	1	Heterozygous
	FN2080-S	Deletion	Chr4	2878001	2950000	71999	NA
	FN2080-S	Deletion	Chr11	22062022	22062026	4	Homozygous
	FN2080-S	Deletion	Chr11	17839001	18052000	212999	NA
	FN2080-S	Deletion	Chr7	19463606	19463625	19	Heterozygous
	FN2080-S	Deletion	Chr4	2177001	2356000	178999	NA
	FN2080-S	Deletion	Chr4	2585001	2631000	45999	NA
	FN2080-S	Deletion	Chr5	3448903	3448913	10	Heterozygous
	FN2080-S	Deletion	Chr9	16653800	16653806	6	Heterozygous
	FN2080-S	Deletion	Chr4	2439001	2569000	129999	NA
	FN2080-S	Deletion	Chr12	23132001	23146000	13999	NA
	FN2080-S	Deletion	Chr9	2030486	2030490	4	Heterozygous
	FN2080-S	Deletion	Chr4	2072001	2085000	12999	NA
	FN2080-S	Deletion	Chr4	1255020	1255021	1	Heterozygous
	FN2080-S	Deletion	Chr4	2366001	2432000	65999	NA
	FN2081-S	Deletion	Chr6	16130001	16148000	17999	NA
	FN2081-S	Deletion	Chr10	2825766	2825770	4	Heterozygous
	FN2081-S	Deletion	Chr2	10074660	10074661	1	Homozygous
	FN2081-S	Deletion	Chr10	4570001	4614000	43999	NA
	FN2081-S	Deletion	Chr12	2164219	2164221	2	Heterozygous
	FN2081-S	Deletion	Chr4	11145276	11145279	3	Heterozygous
	FN2081-S	Deletion	Chr1	22524450	22524451	1	Heterozygous
	FN2081-S	Deletion	Chr5	3051308	3051321	13	Homozygous
	FN2081-S	Deletion	Chr4	17272001	17287000	14999	NA
	FN2081-S	Deletion	Chr10	4623001	4807000	183999	NA
	FN2081-S	Deletion	Chr10	162206	162207	1	Heterozygous
	FN2081-S	Deletion	Chr7	27070679	27070700	21	Heterozygous
	FN2081-S	Deletion	Chr10	20234187	20234246	59	Heterozygous
	FN2081-S	Deletion	Chr8	8572179	8572181	2	Heterozygous
	FN2081-S	Deletion	Chr5	27949040	27949041	1	Homozygous
	FN2081-S	Deletion	Chr2	1271720	1271722	2	Heterozygous
	FN2081-S	Deletion	Chr2	11409212	11409213	1	Homozygous
	FN2081-S	Deletion	Chr9	7123190	7123191	1	Heterozygous
	FN2081-S	Deletion	Chr12	6289524	6289531	7	Heterozygous
	FN2081-S	Deletion	Chr8	20049400	20049405	5	Heterozygous
	FN2081-S	Deletion	Chr11	9331006	9331009	3	Heterozygous
	FN2081-S	Deletion	Chr3	28365660	28365672	12	Homozygous
	FN2081-S	Deletion	Chr1	7247455	7247459	4	Heterozygous
	FN2081-S	Deletion	Chr7	11273427	11273439	12	Homozygous
	FN2081-S	Deletion	Chr10	3232539	3232540	1	Heterozygous
	FN2082-S	Deletion	Chr7	2950748	2950749	1	Heterozygous
	FN2082-S	Deletion	Chr5	5452772	5452784	12	Homozygous
	FN2082-S	Deletion	Chr10	23027001	23036000	8999	NA
	FN2082-S	Deletion	Chr1	625030	625032	2	Heterozygous
	FN2082-S	Deletion	Chr7	9156962	9156967	5	Heterozygous
	FN2082-S	Deletion	Chr11	2523732	2523736	4	Heterozygous
	FN2082-S	Deletion	Chr11	10304413	10304414	1	Heterozygous
	FN2082-S	Deletion	Chr8	19155815	19155819	4	Homozygous
	FN2082-S	Deletion	Chr6	13134493	13134494	1	Heterozygous
	FN2082-S	Deletion	Chr12	24801001	24881000	79999	NA
	FN2082-S	Deletion	Chr1	40124780	40124787	7	Homozygous
	FN2083-S	Deletion	Chr5	11479466	11479469	3	Heterozygous
	FN2083-S	Deletion	Chr5	6411381	6411382	1	Heterozygous
	FN2083-S	Deletion	Chr11	728595	728604	9	Heterozygous
	FN2083-S	Deletion	Chr10	6077337	6077347	10	Heterozygous
	FN2083-S	Deletion	Chr3	9999454	9999455	1	Homozygous
	FN2083-S	Deletion	Chr11	12088618	12088621	3	Heterozygous
	FN2083-S	Deletion	Chr5	15739566	15739567	1	Heterozygous
	FN2083-S	Deletion	Chr6	12581064	12581065	1	Heterozygous
	FN2083-S	Deletion	Chr8	11741359	11741370	11	Heterozygous
	FN2083-S	Deletion	Chr6	14325014	14325015	1	Heterozygous
	FN2083-S	Deletion	Chr11	12188412	12188567	155	Heterozygous
	FN2083-S	Deletion	Chr7	6159345	6159346	1	Heterozygous
	FN2083-S	Deletion	Chr10	6473780	6473781	1	Heterozygous
	FN2083-S	Deletion	Chr1	13181308	13181325	17	Heterozygous
	FN2083-S	Deletion	Chr1	4473716	4473717	1	Heterozygous
	FN2083-S	Deletion	Chr10	20144770	20144780	10	Heterozygous
	FN2083-S	Deletion	Chr11	12092287	12092290	3	Heterozygous
	FN2083-S	Deletion	Chr1	36315307	36315308	1	Heterozygous
	FN2083-S	Deletion	Chr3	28955933	28955935	2	Heterozygous
	FN2083-S	Deletion	Chr5	11750352	11750353	1	Heterozygous
	FN2083-S	Deletion	Chr11	12280719	12280875	156	Heterozygous
	FN2083-S	Deletion	Chr5	19606250	19606289	39	Heterozygous
	FN2083-S	Deletion	Chr5	12482362	12482363	1	Heterozygous
	FN2083-S	Deletion	Chr4	34401570	34401574	4	Homozygous
	FN2083-S	Deletion	Chr6	15435685	15435840	155	Heterozygous
	FN2083-S	Deletion	Chr7	9592684	9592686	2	Heterozygous
	FN2083-S	Deletion	Chr9	787958	787959	1	Heterozygous
	FN2083-S	Deletion	Chr10	7428310	7428311	1	Homozygous
	FN2083-S	Deletion	Chr12	2055986	2055995	9	Heterozygous
	FN2083-S	Deletion	Chr10	19174111	19174118	7	Homozygous
	FN2083-S	Deletion	Chr11	12114930	12114931	1	Heterozygous
	FN2083-S	Deletion	Chr1	28605757	28605765	8	Heterozygous
	FN2083-S	Deletion	Chr6	25929	25931	2	Heterozygous
	FN2083-S	Deletion	Chr7	10063198	10063200	2	Heterozygous
	FN2083-S	Deletion	Chr4	2571328	2571330	2	Heterozygous
	FN2083-S	Deletion	Chr11	12087648	12087651	3	Heterozygous
	FN2083-S	Deletion	Chr11	12280821	12280831	10	Heterozygous
	FN2083-S	Deletion	Chr12	9384155	9384156	1	Heterozygous
	FN2083-S	Deletion	Chr4	5671722	5671723	1	Homozygous
	FN2083-S	Deletion	Chr11	12998861	12998862	1	Heterozygous
	FN2083-S	Deletion	Chr10	5514218	5514222	4	Heterozygous
	FN2083-S	Deletion	Chr5	6180053	6180068	15	Heterozygous
	FN2083-S	Deletion	Chr5	29913765	29913766	1	Heterozygous
	FN2083-S	Deletion	Chr8	2814424	2814446	22	Heterozygous
	FN2083-S	Deletion	Chr2	33527278	33527287	9	Heterozygous
	FN2083-S	Deletion	Chr4	31506001	31506006	5	Homozygous
	FN2083-S	Deletion	Chr10	17567500	17567501	1	Homozygous
	FN2083-S	Deletion	Chr11	12082915	12082918	3	Heterozygous
	FN2083-S	Deletion	Chr10	1052019	1052020	1	Heterozygous
	FN2083-S	Deletion	Chr8	22383001	22391000	7999	NA
	FN2083-S	Deletion	Chr11	12087324	12087327	3	Heterozygous
	FN2083-S	Deletion	Chr3	9644584	9644588	4	Homozygous
	FN2083-S	Deletion	Chr8	5935232	5935233	1	Heterozygous
	FN2083-S	Deletion	Chr11	12091963	12091966	3	Heterozygous
	FN2083-S	Deletion	Chr1	15131447	15131459	12	Heterozygous
	FN2083-S	Deletion	Chr3	34061067	34061068	1	Heterozygous
	FN2083-S	Deletion	Chr6	61284	61286	2	Heterozygous
	FN2083-S	Deletion	Chr11	12183558	12183723	165	Heterozygous
	FN2083-S	Deletion	Chr11	12185456	12185466	10	Heterozygous
	FN2083-S	Deletion	Chr7	7994878	7994879	1	Heterozygous
	FN2083-S	Deletion	Chr10	9459323	9459326	3	Heterozygous
	FN2083-S	Deletion	Chr11	12090236	12090239	3	Heterozygous
	FN2083-S	Deletion	Chr12	12061684	12061849	165	Heterozygous
	FN2083-S	Deletion	Chr5	27014170	27014171	1	Heterozygous
	FN2083-S	Deletion	Chr6	23589585	23589592	7	Heterozygous
	FN2083-S	Deletion	Chr8	644767	644768	1	Heterozygous
	FN2083-S	Deletion	Chr4	33200	33203	3	Heterozygous
	FN2083-S	Deletion	Chr11	12099993	12099996	3	Heterozygous
	FN2083-S	Deletion	Chr8	16938997	16938998	1	Heterozygous
	FN2083-S	Deletion	Chr10	8107293	8107458	165	Heterozygous
	FN2083-S	Deletion	Chr7	3638240	3638255	15	Homozygous
	FN2083-S	Deletion	Chr6	15472684	15472838	154	Heterozygous
	FN2083-S	Deletion	Chr11	12188803	12188968	165	Heterozygous
	FN2083-S	Deletion	Chr10	19591247	19591248	1	Heterozygous
	FN2083-S	Deletion	Chr7	14230139	14230140	1	Heterozygous
	FN2083-S	Deletion	Chr5	15768844	15768848	4	Heterozygous
	FN2084-S	Deletion	Chr4	3036946	3036948	2	Heterozygous
	FN2084-S	Deletion	Chr11	1219495	1219507	12	Heterozygous
	FN2084-S	Deletion	Chr3	5361001	5375000	13999	NA
	FN2084-S	Deletion	Chr4	32475248	32475249	1	Heterozygous
	FN2084-S	Deletion	Chr8	9744489	9744490	1	Heterozygous
	FN2084-S	Deletion	Chr2	29130148	29130149	1	Heterozygous
	FN2084-S	Deletion	Chr5	7263194	7263195	1	Heterozygous
	FN2084-S	Deletion	Chr7	454332	454333	1	Heterozygous
	FN2084-S	Deletion	Chr2	34540350	34540351	1	Heterozygous
	FN2084-S	Deletion	Chr1	15873776	15873779	3	Heterozygous
	FN2084-S	Deletion	Chr5	7060001	7362000	301999	NA
	FN2084-S	Deletion	Chr4	2215589	2215592	3	Heterozygous
	FN2084-S	Deletion	Chr11	1204001	1213000	8999	NA
	FN2085-S	Deletion	Chr8	6201309	6201490	181	Heterozygous
	FN2085-S	Deletion	Chr3	7877320	7877333	13	Homozygous
	FN2085-S	Deletion	Chr3	16699500	16699519	19	Heterozygous
	FN2085-S	Deletion	Chr7	24780101	24780103	2	Homozygous
	FN2085-S	Deletion	Chr3	13356192	13356194	2	Heterozygous
	FN2085-S	Deletion	Chr1	2330256	2330259	3	Heterozygous
	FN2085-S	Deletion	Chr2	27417641	27417643	2	Homozygous
	FN2085-S	Deletion	Chr3	16744001	16780000	35999	NA
	FN2085-S	Deletion	Chr1	30542967	30542968	1	Heterozygous
	FN2085-S	Deletion	Chr2	26239410	26239419	9	Heterozygous
	FN2085-S	Deletion	Chr5	9578077	9578084	7	Heterozygous
	FN2085-S	Deletion	Chr11	24243978	24243991	13	Homozygous
	FN2086-S	Deletion	Chr7	16646001	16653000	6999	NA
	FN2086-S	Deletion	Chr1	6791229	6791232	3	Heterozygous
	FN2086-S	Deletion	Chr4	29140440	29140453	13	Heterozygous
	FN2086-S	Deletion	Chr3	32117827	32117839	12	Heterozygous
	FN2086-S	Deletion	Chr3	33915588	33915591	3	Heterozygous
	FN2086-S	Deletion	Chr7	13579697	13579698	1	Heterozygous
	FN2086-S	Deletion	Chr3	15922515	15922516	1	Heterozygous
	FN2086-S	Deletion	Chr5	26977635	26977636	1	Homozygous
	FN2086-S	Deletion	Chr3	5382665	5382666	1	Heterozygous
	FN2086-S	Deletion	Chr4	14683328	14683333	5	Heterozygous
	FN2086-S	Deletion	Chr7	6451224	6451225	1	Homozygous
	FN2086-S	Deletion	Chr5	20877264	20877269	5	Heterozygous
	FN2086-S	Deletion	Chr10	246856	246947	91	Heterozygous
	FN2086-S	Deletion	Chr7	16646222	16646223	1	Heterozygous
	FN2086-S	Deletion	Chr3	8565286	8565297	11	Heterozygous
	FN2086-S	Deletion	Chr7	11652348	11652356	8	Homozygous
	FN2086-S	Deletion	Chr9	17627949	17627950	1	Heterozygous
	FN2086-S	Deletion	Chr6	30383402	30383408	6	Heterozygous
	FN2086-S	Deletion	Chr4	13334794	13334795	1	Heterozygous
	FN2086-S	Deletion	Chr6	12545083	12545084	1	Heterozygous
	FN2086-S	Deletion	Chr1	6054091	6054094	3	Homozygous
	FN2088-S	Deletion	Chr4	33848735	33848736	1	Heterozygous
	FN2088-S	Deletion	Chr4	31026519	31026527	8	Homozygous
	FN2088-S	Deletion	Chr7	20657334	20657336	2	Heterozygous
	FN2088-S	Deletion	Chr9	17890348	17890350	2	Heterozygous
	FN2088-S	Deletion	Chr4	30813909	30813915	6	Homozygous
	FN2088-S	Deletion	Chr7	6952568	6952581	13	Heterozygous
	FN2088-S	Deletion	Chr11	22786001	22802000	15999	NA
	FN2088-S	Deletion	Chr2	20373905	20373906	1	Homozygous
	FN2088-S	Deletion	Chr9	9159001	9256000	96999	NA
	FN2088-S	Deletion	Chr5	4995202	4995387	185	Heterozygous
	FN2088-S	Deletion	Chr12	14835345	14835347	2	Homozygous
	FN2089-S	Deletion	Chr10	9157727	9157728	1	Homozygous
	FN2089-S	Deletion	Chr3	21537178	21537179	1	Heterozygous
	FN2089-S	Deletion	Chr6	7878629	7878631	2	Heterozygous
	FN2089-S	Deletion	Chr1	7835369	7835370	1	Heterozygous
	FN2089-S	Deletion	Chr2	19469851	19469852	1	Homozygous
	FN2089-S	Deletion	Chr12	13248561	13248572	11	Heterozygous
	FN2089-S	Deletion	Chr7	22828228	22828229	1	Homozygous
	FN2089-S	Deletion	Chr4	19945001	19964000	18999	NA
	FN2089-S	Deletion	Chr12	4133961	4133966	5	Heterozygous
	FN2089-S	Deletion	Chr1	30925001	31006000	80999	NA
	FN2089-S	Deletion	Chr6	7314100	7314187	87	Heterozygous
	FN2089-S	Deletion	Chr12	12752943	12752950	7	Homozygous
	FN2089-S	Deletion	Chr12	3521190	3521194	4	Heterozygous
	FN2089-S	Deletion	Chr10	3870139	3870147	8	Heterozygous
	FN2089-S	Deletion	Chr11	15112744	15112752	8	Heterozygous
	FN2089-S	Deletion	Chr4	18731681	18731682	1	Heterozygous
	FN2089-S	Deletion	Chr1	40824285	40824286	1	Homozygous
	FN2089-S	Deletion	Chr1	39928941	39928951	10	Homozygous
	FN2089-S	Deletion	Chr10	20422939	20422943	4	Homozygous
	FN2090-S	Deletion	Chr7	21827001	21866000	38999	NA
	FN2090-S	Deletion	Chr9	1557001	1596000	38999	NA
	FN2090-S	Deletion	Chr10	17826001	17847000	20999	NA
	FN2090-S	Deletion	Chr8	27184001	27284000	99999	NA
	FN2090-S	Deletion	Chr8	14332001	14348000	15999	NA
	FN2090-S	Deletion	Chr1	11535001	11583000	47999	NA
	FN2090-S	Deletion	Chr3	16139001	16166000	26999	NA
	FN2090-S	Deletion	Chr9	15176001	15202000	25999	NA
	FN2090-S	Deletion	Chr11	21352001	21362000	9999	NA
	FN2090-S	Deletion	Chr4	18332001	18371000	38999	NA
	FN2090-S	Deletion	Chr8	4216001	4262000	45999	NA
	FN2090-S	Deletion	Chr5	20445001	20546000	100999	NA
	FN2090-S	Deletion	Chr12	23855001	23874000	18999	NA
	FN2090-S	Deletion	Chr12	13495001	13561000	65999	NA
	FN2090-S	Deletion	Chr4	28747001	28769000	21999	NA
	FN2090-S	Deletion	Chr2	28565001	28660000	94999	NA
	FN2090-S	Deletion	Chr3	27316001	27348000	31999	NA
	FN2090-S	Deletion	Chr12	25140001	25163000	22999	NA
	FN2090-S	Deletion	Chr5	577001	596000	18999	NA
	FN2090-S	Deletion	Chr12	22829315	22829316	1	Heterozygous
	FN2090-S	Deletion	Chr12	21505001	21524000	18999	NA
	FN2090-S	Deletion	Chr12	24882001	24905000	22999	NA
	FN2090-S	Deletion	Chr11	2390001	2418000	27999	NA
	FN2090-S	Deletion	Chr9	12681001	12704000	22999	NA
	FN2090-S	Deletion	Chr9	8954001	8966000	11999	NA
	FN2090-S	Deletion	Chr9	17707001	17734000	26999	NA
	FN2090-S	Deletion	Chr7	2765001	2786000	20999	NA
	FN2090-S	Deletion	Chr12	24785001	24838000	52999	NA
	FN2090-S	Deletion	Chr12	17852001	17903000	50999	NA
	FN2090-S	Deletion	Chr11	11574001	11595000	20999	NA
	FN2090-S	Deletion	Chr5	2106001	2159000	52999	NA
	FN2090-S	Deletion	Chr11	9417705	9417709	4	Heterozygous
	FN2090-S	Deletion	Chr2	23882001	23905000	22999	NA
	FN2090-S	Deletion	Chr11	3763001	3782000	18999	NA
	FN2090-S	Deletion	Chr1	11115001	11137000	21999	NA
	FN2090-S	Deletion	Chr1	35128911	35128912	1	Heterozygous
	FN2090-S	Deletion	Chr2	21615001	21634000	18999	NA
	FN2090-S	Deletion	Chr7	19028001	19082000	53999	NA
	FN2090-S	Deletion	Chr4	11035001	11051000	15999	NA
	FN2090-S	Deletion	Chr6	6283001	6301000	17999	NA
	FN2090-S	Deletion	Chr3	30425001	30476000	50999	NA
	FN2090-S	Deletion	Chr2	26805001	26837000	31999	NA
	FN2090-S	Deletion	Chr1	21904691	21904692	1	Homozygous
	FN2090-S	Deletion	Chr4	13259001	13296000	36999	NA
	FN2090-S	Deletion	Chr8	5760001	5806000	45999	NA
	FN2090-S	Deletion	Chr2	13509001	13523000	13999	NA
	FN2090-S	Deletion	Chr12	22604001	22651000	46999	NA
	FN2090-S	Deletion	Chr12	3551001	3573000	21999	NA
	FN2090-S	Deletion	Chr2	5353001	5375000	21999	NA
	FN2090-S	Deletion	Chr2	34067001	34187000	119999	NA
	FN2090-S	Deletion	Chr11	19227001	19284000	56999	NA
	FN2090-S	Deletion	Chr12	3373001	3386000	12999	NA
	FN2090-S	Deletion	Chr2	19110001	19154000	43999	NA
	FN2090-S	Deletion	Chr11	190001	219000	28999	NA
	FN2090-S	Deletion	Chr6	705001	738000	32999	NA
	FN2090-S	Deletion	Chr3	1986001	2007000	20999	NA
	FN2090-S	Deletion	Chr7	16732001	16770000	37999	NA
	FN2090-S	Deletion	Chr5	2281001	2301000	19999	NA
	FN2090-S	Deletion	Chr8	1765001	1796000	30999	NA
	FN2090-S	Deletion	Chr7	5981001	5996000	14999	NA
	FN2090-S	Deletion	Chr1	40419001	40437000	17999	NA
	FN2090-S	Deletion	Chr3	24118001	24135000	16999	NA
	FN2090-S	Deletion	Chr9	16092001	16224000	131999	NA
	FN2090-S	Deletion	Chr4	19458001	19541000	82999	NA
	FN2090-S	Deletion	Chr12	4572001	4629000	56999	NA
	FN2090-S	Deletion	Chr10	470001	484000	13999	NA
	FN2090-S	Deletion	Chr7	2820001	2893000	72999	NA
	FN2090-S	Deletion	Chr11	15281001	15303000	21999	NA
	FN2090-S	Deletion	Chr11	749001	786000	36999	NA
	FN2090-S	Deletion	Chr3	3883001	3915000	31999	NA
	FN2090-S	Deletion	Chr1	32366001	32394000	27999	NA
	FN2090-S	Deletion	Chr12	24666001	24681000	14999	NA
	FN2090-S	Deletion	Chr1	37338001	37353000	14999	NA
	FN2090-S	Deletion	Chr10	7247001	7273000	25999	NA
	FN2090-S	Deletion	Chr3	24642001	24692000	49999	NA
	FN2090-S	Deletion	Chr6	30963001	30994000	30999	NA
	FN2090-S	Deletion	Chr1	36501001	36536000	34999	NA
	FN2090-S	Deletion	Chr1	33260001	33363000	102999	NA
	FN2090-S	Deletion	Chr11	26145001	26162000	16999	NA
	FN2090-S	Deletion	Chr1	10765001	10789000	23999	NA
	FN2090-S	Deletion	Chr2	23951001	23963000	11999	NA
	FN2090-S	Deletion	Chr8	1693001	1712000	18999	NA
	FN2090-S	Deletion	Chr9	6347001	6368000	20999	NA
	FN2090-S	Deletion	Chr9	8175001	8193000	17999	NA
	FN2090-S	Deletion	Chr12	22560001	22576000	15999	NA
	FN2090-S	Deletion	Chr10	20899001	20932000	32999	NA
	FN2090-S	Deletion	Chr11	13223001	13254000	30999	NA
	FN2090-S	Deletion	Chr3	3598001	3628000	29999	NA
	FN2090-S	Deletion	Chr11	10817001	10857000	39999	NA
	FN2090-S	Deletion	Chr1	6833001	6866000	32999	NA
	FN2090-S	Deletion	Chr1	39355706	39355707	1	Homozygous
	FN2090-S	Deletion	Chr12	19969001	19998000	28999	NA
	FN2090-S	Deletion	Chr6	2101001	2136000	34999	NA
	FN2090-S	Deletion	Chr6	29622001	29655000	32999	NA
	FN2090-S	Deletion	Chr12	23739001	23765000	25999	NA
	FN2090-S	Deletion	Chr10	15525001	15547000	21999	NA
	FN2090-S	Deletion	Chr3	33412093	33412094	1	Heterozygous
	FN2090-S	Deletion	Chr9	9904001	9924000	19999	NA
	FN2090-S	Deletion	Chr12	9270001	9295000	24999	NA
	FN2090-S	Deletion	Chr5	20680001	20720000	39999	NA
	FN2090-S	Deletion	Chr8	21639001	21697000	57999	NA
	FN2090-S	Deletion	Chr1	26421326	26421339	13	Heterozygous
	FN2091-S	Deletion	Chr3	5544001	5600000	55999	NA
	FN2091-S	Deletion	Chr6	14305001	14385000	79999	NA
	FN2091-S	Deletion	Chr4	9824713	9824714	1	Heterozygous
	FN2091-S	Deletion	Chr12	6859009	6859010	1	Homozygous
	FN2091-S	Deletion	Chr1	13691001	13717000	25999	NA
	FN2091-S	Deletion	Chr1	37488954	37488956	2	Heterozygous
	FN2091-S	Deletion	Chr4	8796450	8796451	1	Homozygous
	FN2091-S	Deletion	Chr1	38649300	38649301	1	Heterozygous
	FN2091-S	Deletion	Chr11	14602721	14602730	9	Heterozygous
	FN2091-S	Deletion	Chr5	9775635	9775638	3	Homozygous
	FN2091-S	Deletion	Chr11	21024699	21024701	2	Heterozygous
	FN2091-S	Deletion	Chr5	18038658	18038662	4	Homozygous
	FN2091-S	Deletion	Chr8	9105698	9105704	6	Homozygous
	FN2091-S	Deletion	Chr12	9309081	9309082	1	Homozygous
	FN2091-S	Deletion	Chr6	12657438	12657444	6	Homozygous
	FN2091-S	Deletion	Chr3	36235333	36235335	2	Homozygous
	FN2091-S	Deletion	Chr1	13635001	13690000	54999	NA
	FN2091-S	Deletion	Chr9	11161921	11161944	23	Heterozygous
	FN2091-S	Deletion	Chr10	14719507	14719513	6	Heterozygous
	FN2091-S	Deletion	Chr11	3186018	3186023	5	Heterozygous
	FN2091-S	Deletion	Chr12	2749766	2749767	1	Heterozygous
	FN2092-S	Deletion	Chr12	16356001	16438000	81999	NA
	FN2092-S	Deletion	Chr7	18615368	18615369	1	Homozygous
	FN2092-S	Deletion	Chr2	34330544	34330550	6	Heterozygous
	FN2092-S	Deletion	Chr12	17292001	17345000	52999	NA
	FN2092-S	Deletion	Chr12	16189001	16352000	162999	NA
	FN2092-S	Deletion	Chr12	2467776	2467784	8	Homozygous
	FN2092-S	Deletion	Chr8	18552494	18552495	1	Heterozygous
	FN2092-S	Deletion	Chr2	5401782	5401784	2	Homozygous
	FN2092-S	Deletion	Chr7	14708255	14708256	1	Heterozygous
	FN2092-S	Deletion	Chr12	16445001	16604000	158999	NA
	FN2092-S	Deletion	Chr7	17961306	17961307	1	Heterozygous
	FN2093-S	Deletion	Chr6	26149694	26149697	3	Heterozygous
	FN2093-S	Deletion	Chr4	12517506	12517519	13	Heterozygous
	FN2093-S	Deletion	Chr4	29551232	29551348	116	Heterozygous
	FN2094-S	Deletion	Chr4	6270564	6270573	9	Homozygous
	FN2094-S	Deletion	Chr2	35329332	35329336	4	Homozygous
	FN2094-S	Deletion	Chr9	4769915	4769917	2	Heterozygous
	FN2094-S	Deletion	Chr1	10763377	10763378	1	Heterozygous
	FN2094-S	Deletion	Chr5	23749416	23749420	4	Heterozygous
	FN2094-S	Deletion	Chr5	20920001	20966000	45999	NA
	FN2094-S	Deletion	Chr3	11446214	11446215	1	Homozygous
	FN2094-S	Deletion	Chr10	8722453	8722477	24	Homozygous
	FN2094-S	Deletion	Chr1	37801967	37801974	7	Homozygous
	FN2094-S	Deletion	Chr1	23306678	23306679	1	Heterozygous
	FN2094-S	Deletion	Chr7	16803548	16803553	5	Homozygous
	FN2094-S	Deletion	Chr4	13727601	13727605	4	Heterozygous
	FN2094-S	Deletion	Chr5	5050459	5050469	10	Heterozygous
	FN2094-S	Deletion	Chr6	29567953	29567954	1	Heterozygous
	FN2094-S	Deletion	Chr4	1878195	1878201	6	Homozygous
	FN2094-S	Deletion	Chr2	19141982	19141983	1	Heterozygous
	FN2094-S	Deletion	Chr6	4346763	4346767	4	Homozygous
	FN2095-S	Deletion	Chr5	2508482	2508483	1	Heterozygous
	FN2095-S	Deletion	Chr1	30656956	30656957	1	Heterozygous
	FN2095-S	Deletion	Chr1	36863276	36863283	7	Homozygous
	FN2095-S	Deletion	Chr5	7629007	7629008	1	Heterozygous
	FN2095-S	Deletion	Chr1	33051061	33051062	1	Heterozygous
	FN2095-S	Deletion	Chr2	7312080	7312081	1	Homozygous
	FN2095-S	Deletion	Chr11	2535001	2618000	82999	NA
	FN2095-S	Deletion	Chr11	2623001	2736000	112999	NA
	FN2095-S	Deletion	Chr5	8489108	8489110	2	Heterozygous
	FN2095-S	Deletion	Chr1	14824286	14824294	8	Homozygous
	FN2096-S	Deletion	Chr8	16250392	16250401	9	Heterozygous
	FN2096-S	Deletion	Chr9	4004575	4004582	7	Heterozygous
	FN2096-S	Deletion	Chr12	11220650	11220655	5	Homozygous
	FN2096-S	Deletion	Chr2	24673407	24673409	2	Heterozygous
	FN2096-S	Deletion	Chr1	26452535	26452538	3	Heterozygous
	FN2096-S	Deletion	Chr3	11231800	11231813	13	Homozygous
	FN2096-S	Deletion	Chr12	19181003	19181011	8	Heterozygous
	FN2096-S	Deletion	Chr5	29579518	29579526	8	Heterozygous
	FN2096-S	Deletion	Chr11	10931749	10931756	7	Heterozygous
	FN2096-S	Deletion	Chr8	9575926	9575931	5	Heterozygous
	FN2096-S	Deletion	Chr5	18939766	18939772	6	Homozygous
	FN2096-S	Deletion	Chr11	16041001	16192000	150999	NA
	FN2096-S	Deletion	Chr9	7253929	7253998	69	Heterozygous
	FN2096-S	Deletion	Chr2	18986930	18986932	2	Heterozygous
	FN2096-S	Deletion	Chr5	24488001	24611000	122999	NA
	FN2097-S	Deletion	Chr8	23435697	23435698	1	Homozygous
	FN2097-S	Deletion	Chr7	19714349	19714353	4	Homozygous
	FN2097-S	Deletion	Chr9	12124136	12124137	1	Heterozygous
	FN2097-S	Deletion	Chr3	31994199	31994209	10	Heterozygous
	FN2097-S	Deletion	Chr5	22401001	22411000	9999	NA
	FN2097-S	Deletion	Chr6	9091227	9091230	3	Homozygous
	FN2097-S	Deletion	Chr7	14500190	14500197	7	Heterozygous
	FN2097-S	Deletion	Chr4	5643073	5643074	1	Homozygous
	FN2097-S	Deletion	Chr11	3598073	3598080	7	Heterozygous
	FN2097-S	Deletion	Chr11	1221381	1221382	1	Heterozygous
	FN2097-S	Deletion	Chr8	3566150	3566155	5	Heterozygous
	FN2097-S	Deletion	Chr6	8654810	8654817	7	Homozygous
	FN2097-S	Deletion	Chr2	40752	40753	1	Heterozygous
	FN2097-S	Deletion	Chr2	15439419	15439420	1	Heterozygous
	FN2097-S	Deletion	Chr5	23081753	23081761	8	Homozygous
	FN2097-S	Deletion	Chr10	12466828	12466829	1	Homozygous
	FN2097-S	Deletion	Chr10	23159407	23159408	1	Homozygous
	FN2097-S	Deletion	Chr3	28742720	28742722	2	Heterozygous
	FN2097-S	Deletion	Chr5	9275633	9275642	9	Homozygous
	FN2097-S	Deletion	Chr1	23099175	23099179	4	Heterozygous
	FN2097-S	Deletion	Chr8	5192175	5192177	2	Heterozygous
	FN2097-S	Deletion	Chr8	20637657	20637658	1	Heterozygous
	FN2097-S	Deletion	Chr12	4751910	4751912	2	Homozygous
	FN2097-S	Deletion	Chr5	26100588	26100595	7	Homozygous
	FN2097-S	Deletion	Chr6	27675676	27675680	4	Heterozygous
	FN2098-S	Deletion	Chr9	21162891	21162892	1	Heterozygous
	FN2098-S	Deletion	Chr3	6782001	6900000	117999	NA
	FN2098-S	Deletion	Chr7	29113450	29113451	1	Heterozygous
	FN2098-S	Deletion	Chr7	14428494	14428496	2	Heterozygous
	FN2098-S	Deletion	Chr9	4885178	4885186	8	Heterozygous
	FN2098-S	Deletion	Chr12	14455206	14455223	17	Heterozygous
	FN2098-S	Deletion	Chr8	11363967	11363970	3	Heterozygous
	FN2098-S	Deletion	Chr1	31707769	31707771	2	Heterozygous
	FN2098-S	Deletion	Chr6	28026198	28026210	12	Heterozygous
	FN2098-S	Deletion	Chr3	6720001	6780000	59999	NA
	FN2098-S	Deletion	Chr1	29758674	29758682	8	Homozygous
	FN2098-S	Deletion	Chr11	25356937	25356940	3	Heterozygous
	FN2098-S	Deletion	Chr12	2344468	2344470	2	Heterozygous
	FN2098-S	Deletion	Chr2	321876	321877	1	Heterozygous
	FN2098-S	Deletion	Chr10	9725506	9725514	8	Homozygous
	FN2098-S	Deletion	Chr1	21718010	21718013	3	Heterozygous
	FN2098-S	Deletion	Chr7	23865726	23865741	15	Heterozygous
	FN2098-S	Deletion	Chr6	21075526	21075542	16	Heterozygous
	FN2098-S	Deletion	Chr8	26270869	26270872	3	Heterozygous
	FN2098-S	Deletion	Chr8	1011125	1011126	1	Heterozygous
	FN2102-S	Deletion	Chr7	4216854	4216858	4	Homozygous
	FN2102-S	Deletion	Chr6	77180	77182	2	Heterozygous
	FN2102-S	Deletion	Chr2	18431061	18431062	1	Heterozygous
	FN2102-S	Deletion	Chr2	13702837	13702992	155	Heterozygous
	FN2102-S	Deletion	Chr2	4463675	4463677	2	Homozygous
	FN2102-S	Deletion	Chr11	6132944	6133414	470	Heterozygous
	FN2102-S	Deletion	Chr6	4721746	4721764	18	Heterozygous
	FN2102-S	Deletion	Chr2	15217157	15217158	1	Homozygous
	FN2102-S	Deletion	Chr2	30944039	30944040	1	Heterozygous
	FN2102-S	Deletion	Chr6	15482496	15482960	464	Heterozygous
	FN2102-S	Deletion	Chr6	19710245	19710247	2	Heterozygous
	FN2102-S	Deletion	Chr4	7495718	7496067	349	Heterozygous
	FN2102-S	Deletion	Chr7	24085687	24085689	2	Heterozygous
	FN2102-S	Deletion	Chr2	13702392	13702557	165	Heterozygous
	FN2102-S	Deletion	Chr11	7550746	7550747	1	Heterozygous
	FN2103-S	Deletion	Chr3	10429192	10429194	2	Homozygous
	FN2103-S	Deletion	Chr11	23923214	23923216	2	Heterozygous
	FN2103-S	Deletion	Chr2	3182771	3182773	2	Homozygous
	FN2103-S	Deletion	Chr8	10307829	10307831	2	Heterozygous
	FN2103-S	Deletion	Chr12	23693715	23693717	2	Heterozygous
	FN2103-S	Deletion	Chr9	11399001	11418000	18999	NA
	FN2103-S	Deletion	Chr12	9277001	9291000	13999	NA
	FN2103-S	Deletion	Chr4	30006389	30006398	9	Homozygous
	FN2103-S	Deletion	Chr1	7074144	7074150	6	Heterozygous
	FN2103-S	Deletion	Chr7	19566475	19566478	3	Heterozygous
	FN2103-S	Deletion	Chr1	4815731	4816092	361	Heterozygous
	FN2103-S	Deletion	Chr10	15617410	15617418	8	Heterozygous
	FN2103-S	Deletion	Chr4	25926518	25926520	2	Heterozygous
	FN2104-S	Deletion	Chr5	26269353	26269354	1	Heterozygous
	FN2104-S	Deletion	Chr3	16675312	16675313	1	Heterozygous
	FN2104-S	Deletion	Chr1	10178376	10178503	127	Heterozygous
	FN2104-S	Deletion	Chr3	1748879	1748896	17	Heterozygous
	FN2104-S	Deletion	Chr10	14479778	14479779	1	Homozygous
	FN2104-S	Deletion	Chr1	37754209	37754213	4	Homozygous
	FN2104-S	Deletion	Chr10	15709001	15724000	14999	NA
	FN2105-S	Deletion	Chr11	8246260	8246263	3	Heterozygous
	FN2105-S	Deletion	Chr1	13873512	13873513	1	Heterozygous
	FN2105-S	Deletion	Chr1	19989141	19989150	9	Heterozygous
	FN2105-S	Deletion	Chr9	9678058	9678061	3	Heterozygous
	FN2105-S	Deletion	Chr3	27352905	27352906	1	Heterozygous
	FN2105-S	Deletion	Chr5	28622286	28622292	6	Heterozygous
	FN2105-S	Deletion	Chr6	21695000	21695001	1	Heterozygous
	FN2105-S	Deletion	Chr11	26728041	26728043	2	Heterozygous
	FN2105-S	Deletion	Chr2	23340124	23340125	1	Heterozygous
	FN2106-S	Deletion	Chr6	7674077	7674291	214	Heterozygous
	FN2106-S	Deletion	Chr7	10382677	10382682	5	Heterozygous
	FN2106-S	Deletion	Chr8	20272017	20272029	12	Heterozygous
	FN2106-S	Deletion	Chr1	4268646	4268649	3	Heterozygous
	FN2106-S	Deletion	Chr1	33986494	33986495	1	Heterozygous
	FN2106-S	Deletion	Chr5	24962339	24962342	3	Heterozygous
	FN2106-S	Deletion	Chr11	24311165	24311173	8	Homozygous
	FN2106-S	Deletion	Chr12	2022001	2119000	96999	NA
	FN2106-S	Deletion	Chr8	9522891	9522893	2	Heterozygous
	FN2106-S	Deletion	Chr10	9789834	9789956	122	Heterozygous
	FN2106-S	Deletion	Chr12	24621481	24621482	1	Homozygous
	FN2106-S	Deletion	Chr5	21370957	21370958	1	Homozygous
	FN2106-S	Deletion	Chr3	32519218	32519219	1	Homozygous
	FN2107-S	Deletion	Chr8	2980267	2980277	10	Homozygous
	FN2107-S	Deletion	Chr2	8182840	8182843	3	Homozygous
	FN2107-S	Deletion	Chr3	6024347	6024349	2	Heterozygous
	FN2107-S	Deletion	Chr12	19180791	19180792	1	Heterozygous
	FN2107-S	Deletion	Chr1	25894001	26111000	216999	NA
	FN2107-S	Deletion	Chr11	27300794	27300795	1	Homozygous
	FN2107-S	Deletion	Chr11	26110334	26110337	3	Homozygous
	FN2107-S	Deletion	Chr9	19302065	19302067	2	Homozygous
	FN2107-S	Deletion	Chr3	13255509	13255510	1	Heterozygous
	FN2107-S	Deletion	Chr1	7287850	7287852	2	Heterozygous
	FN2107-S	Deletion	Chr1	25877001	25888000	10999	NA
	FN2107-S	Deletion	Chr5	15399650	15399658	8	Heterozygous
	FN2107-S	Deletion	Chr9	10821678	10821686	8	Heterozygous
	FN2108-S	Deletion	Chr1	6783824	6783825	1	Heterozygous
	FN2108-S	Deletion	Chr7	14289044	14289046	2	Heterozygous
	FN2108-S	Deletion	Chr8	15901215	15901219	4	Homozygous
	FN2108-S	Deletion	Chr4	26837535	26837537	2	Heterozygous
	FN2108-S	Deletion	Chr6	12345001	12418000	72999	NA
	FN2108-S	Deletion	Chr1	23862903	23863398	495	Heterozygous
	FN2108-S	Deletion	Chr6	12423001	12499000	75999	NA
	FN2108-S	Deletion	Chr7	22181891	22181892	1	Heterozygous
	FN2108-S	Deletion	Chr12	22918557	22918558	1	Heterozygous
	FN2108-S	Deletion	Chr4	24713489	24713490	1	Heterozygous
	FN2108-S	Deletion	Chr12	3591032	3591033	1	Heterozygous
	FN2108-S	Deletion	Chr10	6089050	6089054	4	Homozygous
	FN2108-S	Deletion	Chr9	518491	518492	1	Heterozygous
	FN2108-S	Deletion	Chr6	12537001	12701000	163999	NA
	FN2109-S	Deletion	Chr12	18230900	18230901	1	Heterozygous
	FN2109-S	Deletion	Chr7	27571358	27571361	3	Homozygous
	FN2109-S	Deletion	Chr7	19446887	19446894	7	Heterozygous
	FN2109-S	Deletion	Chr7	8616743	8616746	3	Heterozygous
	FN2109-S	Deletion	Chr2	6365214	6365215	1	Heterozygous
	FN2109-S	Deletion	Chr3	25679104	25679193	89	Heterozygous
	FN2109-S	Deletion	Chr7	25514381	25514383	2	Heterozygous
	FN2109-S	Deletion	Chr8	12635001	12668000	32999	NA
	FN2109-S	Deletion	Chr6	9509846	9509857	11	Homozygous
	FN2109-S	Deletion	Chr1	27874222	27874237	15	Homozygous
	FN2109-S	Deletion	Chr11	14042333	14042335	2	Homozygous
	FN2109-S	Deletion	Chr6	4194899	4194911	12	Homozygous
	FN2109-S	Deletion	Chr6	21694061	21694062	1	Heterozygous
	FN2109-S	Deletion	Chr3	14641870	14641872	2	Heterozygous
	FN2110-S	Deletion	Chr11	20990466	20990467	1	Heterozygous
	FN2110-S	Deletion	Chr1	17294667	17294668	1	Heterozygous
	FN2110-S	Deletion	Chr4	2673635	2673636	1	Heterozygous
	FN2110-S	Deletion	Chr7	8568886	8568888	2	Heterozygous
	FN2110-S	Deletion	Chr10	18945449	18945450	1	Heterozygous
	FN2110-S	Deletion	Chr6	20907260	20907267	7	Heterozygous
	FN2110-S	Deletion	Chr4	17183001	17190000	6999	NA
	FN2110-S	Deletion	Chr1	23330869	23330874	5	Heterozygous
	FN2110-S	Deletion	Chr5	23010124	23010125	1	Heterozygous
	FN2110-S	Deletion	Chr11	498694	498702	8	Heterozygous
	FN2110-S	Deletion	Chr5	4089215	4089216	1	Heterozygous
	FN2110-S	Deletion	Chr8	10908546	10908547	1	Homozygous
	FN2110-S	Deletion	Chr9	9241548	9241550	2	Heterozygous
	FN2110-S	Deletion	Chr5	19519178	19519182	4	Heterozygous
	FN2110-S	Deletion	Chr6	13267287	13267288	1	Heterozygous
	FN2110-S	Deletion	Chr11	20465307	20465313	6	Heterozygous
	FN2112-S	Deletion	Chr12	12930001	12952000	21999	NA
	FN2112-S	Deletion	Chr12	7559256	7559262	6	Homozygous
	FN2112-S	Deletion	Chr12	9857001	9890000	32999	NA
	FN2112-S	Deletion	Chr5	2617882	2617888	6	Heterozygous
	FN2112-S	Deletion	Chr11	25437918	25437968	50	Heterozygous
	FN2112-S	Deletion	Chr1	36692001	36709000	16999	NA
	FN2112-S	Deletion	Chr11	23182982	23182983	1	Homozygous
	FN2112-S	Deletion	Chr9	1878664	1878666	2	Heterozygous
	FN2112-S	Deletion	Chr3	31099351	31099352	1	Heterozygous
	FN2112-S	Deletion	Chr9	13114550	13114558	8	Heterozygous
	FN2112-S	Deletion	Chr8	24682454	24682458	4	Homozygous
	FN2112-S	Deletion	Chr4	23202785	23202790	5	Heterozygous
	FN2112-S	Deletion	Chr10	11369061	11369062	1	Homozygous
	FN2113-S	Deletion	Chr3	18336897	18336899	2	Heterozygous
	FN2113-S	Deletion	Chr3	21209001	21356000	146999	NA
	FN2113-S	Deletion	Chr8	19268724	19268726	2	Heterozygous
	FN2113-S	Deletion	Chr11	4722365	4722366	1	Heterozygous
	FN2113-S	Deletion	Chr6	19859394	19859406	12	Homozygous
	FN2113-S	Deletion	Chr6	11011066	11011067	1	Heterozygous
	FN2113-S	Deletion	Chr9	14701001	14774000	72999	NA
	FN2113-S	Deletion	Chr2	32207793	32207795	2	Heterozygous
	FN2113-S	Deletion	Chr1	20695507	20695508	1	Heterozygous
	FN2113-S	Deletion	Chr4	10422025	10422026	1	Heterozygous
	FN2113-S	Deletion	Chr6	6630270	6630271	1	Heterozygous
	FN2113-S	Deletion	Chr11	21480866	21480867	1	Homozygous
	FN2113-S	Deletion	Chr6	5003881	5003882	1	Homozygous
	FN2113-S	Deletion	Chr11	1852769	1852770	1	Heterozygous
	FN2113-S	Deletion	Chr12	23534944	23534945	1	Heterozygous
	FN2113-S	Deletion	Chr9	3409287	3409289	2	Heterozygous
	FN2114-S	Deletion	Chr8	5863132	5863133	1	Heterozygous
	FN2114-S	Deletion	Chr8	248601	248602	1	Heterozygous
	FN2114-S	Deletion	Chr10	13188001	13212000	23999	NA
	FN2114-S	Deletion	Chr1	10632055	10632057	2	Heterozygous
	FN2114-S	Deletion	Chr10	13214001	13284000	69999	NA
	FN2114-S	Deletion	Chr2	22191428	22191432	4	Heterozygous
	FN2114-S	Deletion	Chr4	31777458	31777466	8	Heterozygous
	FN2114-S	Deletion	Chr8	19393151	19393152	1	Heterozygous
	FN2114-S	Deletion	Chr4	9789543	9789707	164	Heterozygous
	FN2114-S	Deletion	Chr6	21368186	21368188	2	Heterozygous
	FN2114-S	Deletion	Chr3	19648163	19648164	1	Heterozygous
	FN2115-S	Deletion	Chr9	3637925	3637930	5	Homozygous
	FN2115-S	Deletion	Chr2	4850769	4850770	1	Heterozygous
	FN2115-S	Deletion	Chr4	27258478	27258485	7	Heterozygous
	FN2115-S	Deletion	Chr8	7394882	7394890	8	Homozygous
	FN2115-S	Deletion	Chr6	13804041	13804062	21	Heterozygous
	FN2115-S	Deletion	Chr4	3620457	3620467	10	Homozygous
	FN2115-S	Deletion	Chr8	1723631	1723647	16	Heterozygous
	FN2115-S	Deletion	Chr3	4444097	4444102	5	Heterozygous
	FN2115-S	Deletion	Chr9	9084649	9084651	2	Heterozygous
	FN2115-S	Deletion	Chr12	25839139	25839148	9	Homozygous
	FN2115-S	Deletion	Chr6	24758493	24758499	6	Homozygous
	FN2115-S	Deletion	Chr9	13344282	13344284	2	Heterozygous
	FN2115-S	Deletion	Chr4	2888474	2888476	2	Heterozygous
	FN2115-S	Deletion	Chr7	6175157	6175166	9	Heterozygous
	FN2115-S	Deletion	Chr2	23600739	23600740	1	Heterozygous
	FN2115-S	Deletion	Chr5	23156001	23222000	65999	NA
	FN2116-S	Deletion	Chr7	4995001	5005000	9999	NA
	FN2116-S	Deletion	Chr4	27892221	27892229	8	Heterozygous
	FN2116-S	Deletion	Chr5	7603789	7603791	2	Heterozygous
	FN2116-S	Deletion	Chr5	21352350	21352354	4	Homozygous
	FN2116-S	Deletion	Chr1	42615718	42615719	1	Homozygous
	FN2116-S	Deletion	Chr9	12273381	12273385	4	Homozygous
	FN2116-S	Deletion	Chr3	17368645	17368650	5	Heterozygous
	FN2116-S	Deletion	Chr6	29555843	29555845	2	Heterozygous
	FN2116-S	Deletion	Chr4	33374096	33374110	14	Heterozygous
	FN2116-S	Deletion	Chr3	17458262	17458271	9	Homozygous
	FN2116-S	Deletion	Chr4	4484001	4745000	260999	NA
	FN2116-S	Deletion	Chr1	1092390	1092391	1	Heterozygous
	FN2116-S	Deletion	Chr1	1101112	1101116	4	Heterozygous
	FN2116-S	Deletion	Chr11	4780578	4780581	3	Heterozygous
	FN2116-S	Deletion	Chr6	19961727	19961739	12	Heterozygous
	FN2117-S	Deletion	Chr7	21272633	21272634	1	Heterozygous
	FN2117-S	Deletion	Chr2	17801431	17801432	1	Heterozygous
	FN2117-S	Deletion	Chr7	22358419	22358420	1	Heterozygous
	FN2118-S	Deletion	Chr4	35074674	35074677	3	Homozygous
	FN2118-S	Deletion	Chr4	4161301	4161302	1	Homozygous
	FN2118-S	Deletion	Chr2	28611725	28611729	4	Heterozygous
	FN2118-S	Deletion	Chr9	5153779	5153781	2	Homozygous
	FN2118-S	Deletion	Chr5	20685254	20685256	2	Heterozygous
	FN2118-S	Deletion	Chr3	25088395	25088413	18	Heterozygous
	FN2118-S	Deletion	Chr5	13827323	13827324	1	Heterozygous
	FN2118-S	Deletion	Chr7	24290681	24290687	6	Heterozygous
	FN2118-S	Deletion	Chr6	4933001	4962000	28999	NA
	FN2119-S	Deletion	Chr2	26123001	26143000	19999	NA
	FN2119-S	Deletion	Chr10	1499577	1499583	6	Homozygous
	FN2119-S	Deletion	Chr8	18622013	18622014	1	Heterozygous
	FN2119-S	Deletion	Chr4	12566487	12566488	1	Heterozygous
	FN2119-S	Deletion	Chr1	16601258	16601261	3	Heterozygous
	FN2119-S	Deletion	Chr11	14381203	14381204	1	Homozygous
	FN2119-S	Deletion	Chr1	26447989	26447993	4	Heterozygous
	FN2119-S	Deletion	Chr1	42166637	42166639	2	Heterozygous
	FN2119-S	Deletion	Chr3	13475063	13475064	1	Heterozygous
	FN2119-S	Deletion	Chr4	24931290	24931292	2	Homozygous
	FN2119-S	Deletion	Chr11	24149751	24149768	17	Heterozygous
	FN2119-S	Deletion	Chr2	35723684	35723685	1	Heterozygous
	FN2119-S	Deletion	Chr2	10670809	10670820	11	Homozygous
	FN2119-S	Deletion	Chr7	21054523	21054526	3	Homozygous
	FN2120-S	Deletion	Chr4	10367926	10367937	11	Heterozygous
	FN2120-S	Deletion	Chr4	12746253	12746257	4	Homozygous
	FN2120-S	Deletion	Chr10	16879221	16879222	1	Heterozygous
	FN2120-S	Deletion	Chr4	13707541	13707542	1	Homozygous
	FN2120-S	Deletion	Chr1	10129176	10129190	14	Homozygous
	FN2120-S	Deletion	Chr9	13882452	13882457	5	Homozygous
	FN2120-S	Deletion	Chr3	7597051	7597052	1	Heterozygous
	FN2120-S	Deletion	Chr9	14564001	14575000	10999	NA
	FN2120-S	Deletion	Chr1	9649598	9649606	8	Homozygous
	FN2120-S	Deletion	Chr9	13996979	13996993	14	Homozygous
	FN2120-S	Deletion	Chr6	11340200	11340205	5	Heterozygous
	FN2120-S	Deletion	Chr9	14926013	14926021	8	Homozygous
	FN2121-S	Deletion	Chr4	29367001	29383000	15999	NA
	FN2121-S	Deletion	Chr3	27535656	27535657	1	Homozygous
	FN2121-S	Deletion	Chr7	24052562	24052570	8	Heterozygous
	FN2121-S	Deletion	Chr9	4256922	4256926	4	Heterozygous
	FN2121-S	Deletion	Chr4	28947442	28947443	1	Heterozygous
	FN2121-S	Deletion	Chr1	11984394	11984395	1	Heterozygous
	FN2121-S	Deletion	Chr11	3363905	3363906	1	Homozygous
	FN2121-S	Deletion	Chr1	33667201	33667209	8	Homozygous
	FN2121-S	Deletion	Chr11	5490035	5490036	1	Heterozygous
	FN2121-S	Deletion	Chr3	24174687	24174689	2	Heterozygous
	FN2121-S	Deletion	Chr12	5280592	5280593	1	Homozygous
	FN2121-S	Deletion	Chr10	6256681	6256682	1	Heterozygous
	FN2121-S	Deletion	Chr6	178917	178918	1	Heterozygous
	FN2121-S	Deletion	Chr4	22849659	22849660	1	Homozygous
	FN2122-S	Deletion	Chr11	3030735	3030742	7	Heterozygous
	FN2122-S	Deletion	Chr3	20954102	20954104	2	Heterozygous
	FN2122-S	Deletion	Chr1	16895476	16895487	11	Heterozygous
	FN2122-S	Deletion	Chr9	13488195	13488200	5	Heterozygous
	FN2122-S	Deletion	Chr9	8048177	8048178	1	Heterozygous
	FN2122-S	Deletion	Chr10	13080787	13080794	7	Homozygous
	FN2122-S	Deletion	Chr11	8171348	8171351	3	Homozygous
	FN2122-S	Deletion	Chr4	32989011	32989013	2	Heterozygous
	FN2122-S	Deletion	Chr5	8185683	8185684	1	Homozygous
	FN2122-S	Deletion	Chr1	42179185	42179186	1	Heterozygous
	FN2122-S	Deletion	Chr5	22795066	22795067	1	Homozygous
	FN2122-S	Deletion	Chr5	8115307	8115308	1	Heterozygous
	FN2122-S	Deletion	Chr8	10747831	10747940	109	Heterozygous
	FN2122-S	Deletion	Chr11	8524919	8524923	4	Heterozygous
	FN2122-S	Deletion	Chr11	5148878	5148882	4	Heterozygous
	FN2122-S	Deletion	Chr12	5253131	5253136	5	Heterozygous
	FN2122-S	Deletion	Chr2	31187972	31187974	2	Heterozygous
	FN2122-S	Deletion	Chr10	9332673	9332675	2	Heterozygous
	FN2123-S	Deletion	Chr12	24821975	24821976	1	Homozygous
	FN2123-S	Deletion	Chr1	36079153	36079154	1	Homozygous
	FN2123-S	Deletion	Chr7	27295642	27295648	6	Heterozygous
	FN2123-S	Deletion	Chr1	33682268	33682269	1	Homozygous
	FN2123-S	Deletion	Chr11	4293127	4293132	5	Heterozygous
	FN2123-S	Deletion	Chr11	5834447	5834462	15	Heterozygous
	FN2123-S	Deletion	Chr1	32990636	32990637	1	Homozygous
	FN2123-S	Deletion	Chr8	14393320	14393322	2	Homozygous
	FN2123-S	Deletion	Chr2	28525300	28525301	1	Homozygous
	FN2123-S	Deletion	Chr4	26203867	26203872	5	Heterozygous
	FN2123-S	Deletion	Chr6	26294481	26294484	3	Heterozygous
	FN2123-S	Deletion	Chr4	25184085	25184086	1	Heterozygous
	FN2123-S	Deletion	Chr3	17407808	17407809	1	Heterozygous
	FN2123-S	Deletion	Chr1	3897179	3897180	1	Heterozygous
	FN2123-S	Deletion	Chr10	702647	702648	1	Heterozygous
	FN2123-S	Deletion	Chr7	16168413	16168417	4	Heterozygous
	FN2123-S	Deletion	Chr12	9827590	9827602	12	Homozygous
	FN2124-S	Deletion	Chr11	1284473	1284474	1	Heterozygous
	FN2124-S	Deletion	Chr10	16786358	16786360	2	Heterozygous
	FN2124-S	Deletion	Chr1	42199934	42199937	3	Heterozygous
	FN2124-S	Deletion	Chr5	25522542	25522554	12	Heterozygous
	FN2124-S	Deletion	Chr10	15989649	15989663	14	Homozygous
	FN2124-S	Deletion	Chr3	33655147	33655148	1	Heterozygous
	FN2124-S	Deletion	Chr5	26605001	26675000	69999	NA
	FN2124-S	Deletion	Chr7	21615815	21615816	1	Heterozygous
	FN2124-S	Deletion	Chr6	3392164	3392171	7	Homozygous
	FN2124-S	Deletion	Chr9	5157407	5157408	1	Heterozygous
	FN2124-S	Deletion	Chr11	2418001	2478000	59999	NA
	FN2124-S	Deletion	Chr8	27002081	27002082	1	Homozygous
	FN2124-S	Deletion	Chr6	16185368	16185371	3	Heterozygous
	FN2125-S	Deletion	Chr12	11478879	11478881	2	Heterozygous
	FN2125-S	Deletion	Chr4	19780001	19853000	72999	NA
	FN2125-S	Deletion	Chr10	11780340	11780341	1	Homozygous
	FN2125-S	Deletion	Chr11	11408242	11408250	8	Heterozygous
	FN2125-S	Deletion	Chr12	11293001	11332000	38999	NA
	FN2125-S	Deletion	Chr3	24892152	24892154	2	Heterozygous
	FN2125-S	Deletion	Chr2	8888674	8888675	1	Heterozygous
	FN2125-S	Deletion	Chr12	10974001	11081000	106999	NA
	FN2125-S	Deletion	Chr10	13138286	13138287	1	Heterozygous
	FN2125-S	Deletion	Chr7	17028020	17028021	1	Homozygous
	FN2125-S	Deletion	Chr9	8056600	8056601	1	Heterozygous
	FN2125-S	Deletion	Chr12	11097001	11283000	185999	NA
[truncated: 73,811 more rows]

## Sheet: Nipponbare-Insertion
	Supplementary Table 2. Comprehensive Catalog of Insertion Identified in the Fast-Neutron-Induced Kitaake Rice Mutant Population Aligned to the Nipponbare Reference Genome.​
	Mutant ID	Variant type	Chromosome	Position	Size (bp)	Genotype
	FN1471-S	Insertion	Chr1	26907191	2	Heterozygous
	FN1471-S	Insertion	Chr10	5615330	1	Heterozygous
	FN1471-S	Insertion	Chr9	20759267	2	Heterozygous
	FN1548-S	Insertion	Chr1	2257186	1	Heterozygous
	FN1548-S	Insertion	Chr6	25261685	3	Heterozygous
	FN1548-S	Insertion	Chr3	17243800	1	Heterozygous
	FN1548-S	Insertion	Chr5	1996884	2	Heterozygous
	FN1548-S	Insertion	Chr5	19193910	2	Heterozygous
	FN1552-S	Insertion	Chr11	20879985	1	Heterozygous
	FN1552-S	Insertion	Chr7	9761582	1	Heterozygous
	FN1552-S	Insertion	Chr10	10142508	1	Heterozygous
	FN1552-S	Insertion	Chr1	31924198	1	Heterozygous
	FN1554-37-38	Insertion	Chr4	11295488	2	Heterozygous
	FN1554-37-38	Insertion	Chr8	18376583	2	Heterozygous
	FN1554-37-38	Insertion	Chr12	11713495	1	Heterozygous
	FN1554-M	Insertion	Chr12	2070751	1	Heterozygous
	FN1626-S	Insertion	Chr6	2340869	1	Heterozygous
	FN1626-S	Insertion	Chr11	27349982	16	Heterozygous
	FN1626-S	Insertion	Chr5	23445280	2	Heterozygous
	FN1626-S	Insertion	Chr8	16127410	1	Heterozygous
	FN1626-S	Insertion	Chr10	13408578	4	Heterozygous
	FN1626-S	Insertion	Chr1	13094400	1	Heterozygous
	FN1635-S	Insertion	Chr2	16137931	1	Heterozygous
	FN1635-S	Insertion	Chr12	23225209	1	Heterozygous
	FN1635-S	Insertion	Chr4	15215445	36	Heterozygous
	FN1635-S	Insertion	Chr4	1955347	1	Heterozygous
	FN1635-S	Insertion	Chr1	820890	1	Heterozygous
	FN1635-S	Insertion	Chr12	10166845	1	Heterozygous
	FN1635-S	Insertion	Chr6	23590120	1	Heterozygous
	FN1635-S	Insertion	Chr5	4378476	2	Heterozygous
	FN1635-S	Insertion	Chr9	4160493	26	Heterozygous
	FN1658-S	Insertion	Chr12	7340110	1	Heterozygous
	FN1658-S	Insertion	Chr12	22723266	2	Heterozygous
	FN1658-S	Insertion	Chr9	21478779	2	Heterozygous
	FN1658-S	Insertion	Chr12	24369131	2	Heterozygous
	FN1658-S	Insertion	Chr1	19749394	1	Heterozygous
	FN1658-S	Insertion	Chr12	2473716	2	Heterozygous
	FN1666-S	Insertion	Chr6	29311611	1	Heterozygous
	FN1666-S	Insertion	Chr4	9220952	1	Heterozygous
	FN1666-S	Insertion	Chr1	21801324	1	Heterozygous
	FN1666-S	Insertion	Chr12	17524861	2	Heterozygous
	FN1666-S	Insertion	Chr11	24684971	4	Heterozygous
	FN1666-S	Insertion	Chr8	6938292	1	Heterozygous
	FN1666-S	Insertion	Chr6	8656151	9	Heterozygous
	FN1667-S	Insertion	Chr8	20957028	1	Heterozygous
	FN1667-S	Insertion	Chr11	14478809	1	Heterozygous
	FN1667-S	Insertion	Chr8	18431140	1	Heterozygous
	FN1667-S	Insertion	Chr1	38346317	1	Heterozygous
	FN1667-S	Insertion	Chr8	16898060	48	Heterozygous
	FN1667-S	Insertion	Chr4	4255541	1	Heterozygous
	FN1667-S	Insertion	Chr7	2923953	4	Heterozygous
	FN1668-S	Insertion	Chr9	21644056	4	Heterozygous
	FN1668-S	Insertion	Chr11	12114282	53	Heterozygous
	FN1669-S	Insertion	Chr7	2860482	2	Heterozygous
	FN1669-S	Insertion	Chr4	14418717	1	Heterozygous
	FN1670-S	Insertion	Chr12	7427385	6	Heterozygous
	FN1670-S	Insertion	Chr10	15917270	16	Heterozygous
	FN1670-S	Insertion	Chr8	6088575	63	Heterozygous
	FN1670-S	Insertion	Chr4	29016773	1	Heterozygous
	FN1670-S	Insertion	Chr2	370039	1	Heterozygous
	FN1670-S	Insertion	Chr4	13773155	4	Heterozygous
	FN1673-S	Insertion	Chr10	13395688	4	Heterozygous
	FN1673-S	Insertion	Chr5	9946640	1	Heterozygous
	FN1674-S	Insertion	Chr5	17231398	1	Heterozygous
	FN1674-S	Insertion	Chr3	22607473	15	Heterozygous
	FN1674-S	Insertion	Chr1	13626417	1	Heterozygous
	FN1674-S	Insertion	Chr5	18823133	1	Heterozygous
	FN1674-S	Insertion	Chr1	40308970	1	Heterozygous
	FN1675-S	Insertion	Chr4	10516215	1	Heterozygous
	FN1675-S	Insertion	Chr1	11114415	1	Homozygous
	FN1675-S	Insertion	Chr11	13493795	1	Heterozygous
	FN1675-S	Insertion	Chr4	3903077	1	Heterozygous
	FN1675-S	Insertion	Chr7	9903210	1	Heterozygous
	FN1675-S	Insertion	Chr8	5022341	3	Heterozygous
	FN1675-S	Insertion	Chr8	6945205	1	Heterozygous
	FN1677-S	Insertion	Chr7	21016377	1	Heterozygous
	FN1677-S	Insertion	Chr7	10245932	1	Heterozygous
	FN1677-S	Insertion	Chr3	3904325	2	Heterozygous
	FN1677-S	Insertion	Chr8	8901349	2	Heterozygous
	FN1677-S	Insertion	Chr12	10662923	1	Heterozygous
	FN1677-S	Insertion	Chr1	29372464	1	Heterozygous
	FN1678-S	Insertion	Chr6	25225861	1	Heterozygous
	FN1678-S	Insertion	Chr4	15715312	1	Heterozygous
	FN1678-S	Insertion	Chr3	8317499	1	Heterozygous
	FN1678-S	Insertion	Chr6	29396167	2	Heterozygous
	FN1678-S	Insertion	Chr2	15372618	3	Heterozygous
	FN1678-S	Insertion	Chr1	24738973	12	Heterozygous
	FN1678-S	Insertion	Chr4	5447379	1	Heterozygous
	FN1678-S	Insertion	Chr1	29173556	1	Heterozygous
	FN1679-S	Insertion	Chr3	31582346	2	Heterozygous
	FN1680-S	Insertion	Chr4	7914471	9	Heterozygous
	FN1680-S	Insertion	Chr4	16490000	71	Heterozygous
	FN1680-S	Insertion	Chr6	30884956	2	Heterozygous
	FN1680-S	Insertion	Chr1	23070331	2	Heterozygous
	FN1680-S	Insertion	Chr4	32167796	6	Heterozygous
	FN1680-S	Insertion	Chr7	21018619	1	Heterozygous
	FN1680-S	Insertion	Chr10	16605988	1	Heterozygous
	FN1681-S	Insertion	Chr10	18026780	4	Heterozygous
	FN1681-S	Insertion	Chr1	216802	2	Heterozygous
	FN1681-S	Insertion	Chr6	24860355	1	Heterozygous
	FN1681-S	Insertion	Chr8	17058883	1	Heterozygous
	FN1682-S	Insertion	Chr11	23694090	1	Heterozygous
	FN1682-S	Insertion	Chr1	14946944	3	Heterozygous
	FN1682-S	Insertion	Chr6	23699229	1	Heterozygous
	FN1682-S	Insertion	Chr5	7628432	1	Heterozygous
	FN1684-S	Insertion	Chr9	14934536	2	Heterozygous
	FN1684-S	Insertion	Chr6	8170442	6	Heterozygous
	FN1685-S	Insertion	Chr2	4958981	3	Heterozygous
	FN1685-S	Insertion	Chr5	29648206	24	Heterozygous
	FN1685-S	Insertion	Chr5	22164785	2	Heterozygous
	FN1685-S	Insertion	Chr2	11921926	1	Heterozygous
	FN1685-S	Insertion	Chr11	23031558	22	Heterozygous
	FN1686-S	Insertion	Chr7	1308316	6	Heterozygous
	FN1686-S	Insertion	Chr1	17442466	5	Heterozygous
	FN1686-S	Insertion	Chr5	15014899	1	Heterozygous
	FN1686-S	Insertion	Chr5	17145918	1	Heterozygous
	FN1686-S	Insertion	Chr8	22732809	2	Heterozygous
	FN1687-S	Insertion	Chr4	1775757	1	Homozygous
	FN1687-S	Insertion	Chr8	9708808	2	Heterozygous
	FN1687-S	Insertion	Chr10	1483726	2	Heterozygous
	FN1687-S	Insertion	Chr8	13388316	3	Heterozygous
	FN1687-S	Insertion	Chr10	14578121	3	Heterozygous
	FN1688-S	Insertion	Chr4	2884769	1	Heterozygous
	FN1688-S	Insertion	Chr1	11493668	1	Heterozygous
	FN1688-S	Insertion	Chr12	22240886	1	Heterozygous
	FN1688-S	Insertion	Chr10	7673651	1	Heterozygous
	FN1688-S	Insertion	Chr7	17075242	1	Heterozygous
	FN1689-S	Insertion	Chr5	22163856	1	Heterozygous
	FN1689-S	Insertion	Chr4	9549950	1	Heterozygous
	FN1689-S	Insertion	Chr5	12367664	3	Heterozygous
	FN1689-S	Insertion	Chr5	12714867	1	Heterozygous
	FN1689-S	Insertion	Chr7	17960758	1	Heterozygous
	FN1689-S	Insertion	Chr2	32187870	1	Heterozygous
	FN1689-S	Insertion	Chr4	8954481	1	Heterozygous
	FN1689-S	Insertion	Chr2	33813349	1	Heterozygous
	FN1690-S	Insertion	Chr6	5048099	2	Heterozygous
	FN1690-S	Insertion	Chr3	18716593	1	Heterozygous
	FN1692-S	Insertion	Chr11	9981486	1	Heterozygous
	FN1692-S	Insertion	Chr9	19157243	1	Homozygous
	FN1692-S	Insertion	Chr5	5207897	2	Heterozygous
	FN1693-S	Insertion	Chr10	5100348	1	Heterozygous
	FN1693-S	Insertion	Chr7	4124573	2	Heterozygous
	FN1693-S	Insertion	Chr8	13642396	1	Heterozygous
	FN1693-S	Insertion	Chr8	23617237	46	Heterozygous
	FN1693-S	Insertion	Chr7	18280214	1	Heterozygous
	FN1693-S	Insertion	Chr10	14222078	3	Heterozygous
	FN1693-S	Insertion	Chr10	14378282	1	Heterozygous
	FN1693-S	Insertion	Chr6	29567410	1	Heterozygous
	FN1693-S	Insertion	Chr11	1897182	2	Heterozygous
	FN1693-S	Insertion	Chr8	12161140	1	Heterozygous
	FN1693-S	Insertion	Chr5	17041733	4	Heterozygous
	FN1693-S	Insertion	Chr7	20468724	4	Heterozygous
	FN1695-S	Insertion	Chr4	7947837	1	Heterozygous
	FN1695-S	Insertion	Chr10	12472073	1	Heterozygous
	FN1695-S	Insertion	Chr1	12784947	1	Heterozygous
	FN1695-S	Insertion	Chr8	17910649	24	Heterozygous
	FN1695-S	Insertion	Chr12	11689811	2	Heterozygous
	FN1695-S	Insertion	Chr4	15246189	1	Heterozygous
	FN1695-S	Insertion	Chr4	19068792	1	Heterozygous
	FN1696-S	Insertion	Chr5	20644194	1	Heterozygous
	FN1696-S	Insertion	Chr6	13729281	1	Heterozygous
	FN1696-S	Insertion	Chr3	7927151	33	Heterozygous
	FN1696-S	Insertion	Chr7	9704736	1	Heterozygous
	FN1696-S	Insertion	Chr7	1507638	1	Heterozygous
	FN1696-S	Insertion	Chr5	13223879	1	Heterozygous
	FN1697-S	Insertion	Chr1	34047786	1	Heterozygous
	FN1697-S	Insertion	Chr5	2567681	2	Heterozygous
	FN1697-S	Insertion	Chr10	2694374	24	Heterozygous
	FN1697-S	Insertion	Chr11	23031529	22	Heterozygous
	FN1697-S	Insertion	Chr2	23336959	1	Heterozygous
	FN1697-S	Insertion	Chr6	21038970	38	Heterozygous
	FN1697-S	Insertion	Chr8	2795423	1	Heterozygous
	FN1697-S	Insertion	Chr3	22759606	12	Heterozygous
	FN1698-S	Insertion	Chr7	26396949	2	Heterozygous
	FN1698-S	Insertion	Chr4	8178346	46	Heterozygous
	FN1698-S	Insertion	Chr6	1060077	21	Heterozygous
	FN1698-S	Insertion	Chr4	2207625	1	Heterozygous
	FN1698-S	Insertion	Chr1	5144343	3	Heterozygous
	FN1698-S	Insertion	Chr6	13374178	1	Heterozygous
	FN1698-S	Insertion	Chr8	95845	12	Heterozygous
	FN1699-S	Insertion	Chr12	20599922	2	Heterozygous
	FN1699-S	Insertion	Chr1	18323242	2	Heterozygous
	FN1699-S	Insertion	Chr8	27327049	2	Heterozygous
	FN1699-S	Insertion	Chr9	6359097	2	Heterozygous
	FN1699-S	Insertion	Chr6	12552615	1	Heterozygous
	FN1699-S	Insertion	Chr10	336740	2	Heterozygous
	FN1700-S	Insertion	Chr6	8170446	9	Heterozygous
	FN1700-S	Insertion	Chr5	28997540	2	Heterozygous
	FN1700-S	Insertion	Chr7	24941088	1	Heterozygous
	FN1700-S	Insertion	Chr4	8492071	1	Heterozygous
	FN1700-S	Insertion	Chr5	1026491	1	Heterozygous
	FN1700-S	Insertion	Chr4	15715307	1	Heterozygous
	FN1700-S	Insertion	Chr6	21857776	2	Heterozygous
	FN1700-S	Insertion	Chr9	895661	2	Heterozygous
	FN1700-S	Insertion	Chr3	23674589	1	Heterozygous
	FN1700-S	Insertion	Chr1	18020124	4	Heterozygous
	FN1701-S	Insertion	Chr5	4442750	1	Heterozygous
	FN1701-S	Insertion	Chr7	26578145	3	Heterozygous
	FN1701-S	Insertion	Chr12	21982395	1	Heterozygous
	FN1701-S	Insertion	Chr8	5698031	61	Heterozygous
	FN1701-S	Insertion	Chr12	21760065	2	Heterozygous
	FN1701-S	Insertion	Chr2	26242437	2	Heterozygous
	FN1701-S	Insertion	Chr12	9856110	1	Heterozygous
	FN1701-S	Insertion	Chr11	9618851	1	Heterozygous
	FN1701-S	Insertion	Chr11	17233628	2	Heterozygous
	FN1702-S	Insertion	Chr2	9244220	8	Heterozygous
	FN1702-S	Insertion	Chr12	5609530	2	Heterozygous
	FN1702-S	Insertion	Chr5	15342362	1	Heterozygous
	FN1702-S	Insertion	Chr12	24546132	1	Heterozygous
	FN1702-S	Insertion	Chr1	15752577	1	Heterozygous
	FN1703-S	Insertion	Chr4	129110	6	Heterozygous
	FN1703-S	Insertion	Chr12	23760671	72	Heterozygous
	FN1703-S	Insertion	Chr11	2729463	64	Heterozygous
	FN1703-S	Insertion	Chr11	12115576	1	Heterozygous
	FN1703-S	Insertion	Chr10	15983382	78	Heterozygous
	FN1703-S	Insertion	Chr5	12568234	1	Heterozygous
	FN1703-S	Insertion	Chr11	27370142	1	Heterozygous
	FN1704-S	Insertion	Chr4	32450477	67	Heterozygous
	FN1704-S	Insertion	Chr8	21895923	1	Heterozygous
	FN1704-S	Insertion	Chr1	34224021	2	Heterozygous
	FN1704-S	Insertion	Chr1	42383399	1	Homozygous
	FN1704-S	Insertion	Chr1	8985930	3	Heterozygous
	FN1707-S	Insertion	Chr5	17268170	2	Heterozygous
	FN1707-S	Insertion	Chr11	26893886	4	Heterozygous
	FN1707-S	Insertion	Chr6	23090979	1	Heterozygous
	FN1707-S	Insertion	Chr5	21816867	1	Heterozygous
	FN1708-S	Insertion	Chr11	12116424	42	Heterozygous
	FN1708-S	Insertion	Chr10	1051332	1	Heterozygous
	FN1708-S	Insertion	Chr2	1505963	1	Heterozygous
	FN1708-S	Insertion	Chr4	16328224	1	Heterozygous
	FN1708-S	Insertion	Chr11	22527025	3	Heterozygous
	FN1709-S	Insertion	Chr12	1443643	2	Heterozygous
	FN1709-S	Insertion	Chr10	12195523	2	Heterozygous
	FN1709-S	Insertion	Chr12	11407243	1	Heterozygous
	FN1709-S	Insertion	Chr2	20156695	1	Heterozygous
	FN1709-S	Insertion	Chr3	24933161	1	Heterozygous
	FN1709-S	Insertion	Chr7	399733	1	Heterozygous
	FN1709-S	Insertion	Chr1	1141323	2	Heterozygous
	FN1709-S	Insertion	Chr2	17055209	12	Heterozygous
	FN1709-S	Insertion	Chr8	8092507	1	Heterozygous
	FN1711-S	Insertion	Chr6	15988354	2	Heterozygous
	FN1711-S	Insertion	Chr11	22821060	1	Heterozygous
	FN1711-S	Insertion	Chr4	31827411	8	Heterozygous
	FN1711-S	Insertion	Chr11	18678519	2	Heterozygous
	FN1711-S	Insertion	Chr8	23298558	31	Heterozygous
	FN1711-S	Insertion	Chr8	25261230	1	Heterozygous
	FN1711-S	Insertion	Chr5	10289090	1	Heterozygous
	FN1711-S	Insertion	Chr1	12926821	1	Heterozygous
	FN1711-S	Insertion	Chr5	6397335	3	Heterozygous
	FN1712-S	Insertion	Chr3	22607473	9	Heterozygous
	FN1712-S	Insertion	Chr6	3255931	2	Heterozygous
	FN1712-S	Insertion	Chr8	6937929	1	Heterozygous
	FN1712-S	Insertion	Chr12	10369028	2	Heterozygous
	FN1713-S	Insertion	Chr7	19203584	1	Heterozygous
	FN1713-S	Insertion	Chr4	22689646	1	Heterozygous
	FN1713-S	Insertion	Chr4	3379819	3	Heterozygous
	FN1713-S	Insertion	Chr7	1128322	8	Heterozygous
	FN1715-S	Insertion	Chr11	12092148	9	Heterozygous
	FN1715-S	Insertion	Chr8	24064276	2	Heterozygous
	FN1715-S	Insertion	Chr1	40423363	26	Heterozygous
	FN1715-S	Insertion	Chr12	2026564	1	Heterozygous
	FN1715-S	Insertion	Chr12	9856673	1	Heterozygous
	FN1715-S	Insertion	Chr8	27528500	2	Heterozygous
	FN1716-S	Insertion	Chr9	14443824	1	Heterozygous
	FN1716-S	Insertion	Chr12	20273415	2	Heterozygous
	FN1716-S	Insertion	Chr1	8910592	2	Heterozygous
	FN1716-S	Insertion	Chr4	30525544	2	Heterozygous
	FN1716-S	Insertion	Chr5	9120922	1	Heterozygous
	FN1716-S	Insertion	Chr8	8567968	4	Heterozygous
	FN1716-S	Insertion	Chr8	25044361	1	Heterozygous
	FN1717-S	Insertion	Chr10	21836199	4	Heterozygous
	FN1717-S	Insertion	Chr12	16685334	1	Homozygous
	FN1717-S	Insertion	Chr1	10879317	2	Heterozygous
	FN1718-S	Insertion	Chr10	16190205	1	Heterozygous
	FN1718-S	Insertion	Chr9	4781773	2	Heterozygous
	FN1718-S	Insertion	Chr7	14200690	2	Heterozygous
	FN1718-S	Insertion	Chr6	28303447	1	Heterozygous
	FN1718-S	Insertion	Chr8	16126126	1	Heterozygous
	FN1718-S	Insertion	Chr12	21964312	1	Heterozygous
	FN1718-S	Insertion	Chr12	19997751	4	Heterozygous
	FN1718-S	Insertion	Chr10	11271277	2	Heterozygous
	FN1719-S	Insertion	Chr5	29227367	2	Heterozygous
	FN1719-S	Insertion	Chr2	23009733	1	Heterozygous
	FN1719-S	Insertion	Chr3	22923086	1	Heterozygous
	FN1719-S	Insertion	Chr8	16212030	2	Heterozygous
	FN1719-S	Insertion	Chr2	27283855	1	Heterozygous
	FN1719-S	Insertion	Chr5	5230811	6	Heterozygous
	FN1719-S	Insertion	Chr6	27543036	1	Heterozygous
	FN1719-S	Insertion	Chr1	224725	2	Homozygous
	FN1719-S	Insertion	Chr9	219265	1	Heterozygous
	FN1719-S	Insertion	Chr6	18875118	1	Heterozygous
	FN1720-S	Insertion	Chr4	4825104	1	Heterozygous
	FN1720-S	Insertion	Chr3	14163150	2	Heterozygous
	FN1720-S	Insertion	Chr6	3207695	6	Heterozygous
	FN1720-S	Insertion	Chr12	16895887	1	Homozygous
	FN1720-S	Insertion	Chr9	7057797	2	Heterozygous
	FN1720-S	Insertion	Chr5	27908212	74	Heterozygous
	FN1721-S	Insertion	Chr7	6831277	46	Heterozygous
	FN1721-S	Insertion	Chr9	18313692	6	Heterozygous
	FN1721-S	Insertion	Chr6	10986230	1	Heterozygous
	FN1721-S	Insertion	Chr5	29941875	3	Heterozygous
	FN1721-S	Insertion	Chr1	22241343	12	Heterozygous
	FN1722-S	Insertion	Chr7	21097155	3	Heterozygous
	FN1722-S	Insertion	Chr8	2824391	1	Heterozygous
	FN1722-S	Insertion	Chr5	20519962	2	Heterozygous
	FN1722-S	Insertion	Chr2	8031873	1	Heterozygous
	FN1723-S	Insertion	Chr3	14383775	2	Heterozygous
	FN1723-S	Insertion	Chr8	25712905	2	Heterozygous
	FN1724-S	Insertion	Chr8	7532153	1	Heterozygous
	FN1724-S	Insertion	Chr7	10122396	1	Heterozygous
	FN1724-S	Insertion	Chr1	2956499	43	Heterozygous
	FN1724-S	Insertion	Chr4	18865917	36	Heterozygous
	FN1724-S	Insertion	Chr3	32311438	2	Heterozygous
	FN1724-S	Insertion	Chr9	16146205	14	Heterozygous
	FN1724-S	Insertion	Chr12	11575371	1	Heterozygous
	FN1725-S	Insertion	Chr3	25941275	4	Heterozygous
	FN1725-S	Insertion	Chr2	9009052	21	Heterozygous
	FN1725-S	Insertion	Chr4	23398050	1	Heterozygous
	FN1725-S	Insertion	Chr1	28619095	2	Heterozygous
	FN1725-S	Insertion	Chr3	6003927	1	Heterozygous
	FN1726-S	Insertion	Chr2	4282154	2	Heterozygous
	FN1726-S	Insertion	Chr2	33278657	3	Heterozygous
	FN1726-S	Insertion	Chr10	10543218	66	Heterozygous
	FN1726-S	Insertion	Chr1	39310713	2	Heterozygous
	FN1726-S	Insertion	Chr11	27067876	1	Heterozygous
	FN1726-S	Insertion	Chr10	6396620	1	Heterozygous
	FN1726-S	Insertion	Chr1	26582459	2	Heterozygous
	FN1727-S	Insertion	Chr1	14351767	6	Heterozygous
	FN1727-S	Insertion	Chr10	8162696	1	Heterozygous
	FN1727-S	Insertion	Chr1	7232160	26	Heterozygous
	FN1727-S	Insertion	Chr11	14263808	6	Heterozygous
	FN1727-S	Insertion	Chr11	6663889	1	Heterozygous
	FN1727-S	Insertion	Chr7	23024484	1	Heterozygous
	FN1728-S	Insertion	Chr6	16047129	69	Heterozygous
	FN1728-S	Insertion	Chr7	6425782	1	Heterozygous
	FN1728-S	Insertion	Chr5	9945326	1	Heterozygous
	FN1728-S	Insertion	Chr12	18826712	6	Heterozygous
	FN1730-S	Insertion	Chr5	6999334	2	Heterozygous
	FN1730-S	Insertion	Chr1	30576706	2	Heterozygous
	FN1731-S	Insertion	Chr10	9144888	1	Heterozygous
	FN1731-S	Insertion	Chr8	1574425	2	Heterozygous
	FN1731-S	Insertion	Chr12	18822517	2	Heterozygous
	FN1731-S	Insertion	Chr7	19203833	1	Heterozygous
	FN1731-S	Insertion	Chr2	8678110	1	Heterozygous
	FN1732-S	Insertion	Chr12	5535492	1	Heterozygous
	FN1732-S	Insertion	Chr7	13579336	1	Heterozygous
	FN1732-S	Insertion	Chr9	6699620	31	Heterozygous
	FN1732-S	Insertion	Chr5	29939605	7	Heterozygous
	FN1732-S	Insertion	Chr8	11819534	1	Heterozygous
	FN1732-S	Insertion	Chr9	1383674	1	Heterozygous
	FN1732-S	Insertion	Chr2	26793248	6	Heterozygous
	FN1732-S	Insertion	Chr1	1099682	6	Heterozygous
	FN1734-S	Insertion	Chr12	15721069	2	Heterozygous
	FN1734-S	Insertion	Chr12	3369689	2	Heterozygous
	FN1734-S	Insertion	Chr4	2313217	2	Heterozygous
	FN1734-S	Insertion	Chr1	41591047	1	Heterozygous
	FN1734-S	Insertion	Chr7	22554021	1	Heterozygous
	FN1734-S	Insertion	Chr4	10182469	1	Heterozygous
	FN1734-S	Insertion	Chr7	27766716	35	Heterozygous
	FN1734-S	Insertion	Chr11	25772785	3	Heterozygous
	FN1734-S	Insertion	Chr3	16852251	2	Heterozygous
	FN1734-S	Insertion	Chr4	10915131	1	Heterozygous
	FN1734-S	Insertion	Chr3	12564474	2	Heterozygous
	FN1734-S	Insertion	Chr5	7664025	1	Heterozygous
	FN1734-S	Insertion	Chr12	11995653	1	Heterozygous
	FN1735-S	Insertion	Chr2	24157573	1	Heterozygous
	FN1735-S	Insertion	Chr8	20836443	2	Heterozygous
	FN1736-S	Insertion	Chr11	9639629	2	Heterozygous
	FN1736-S	Insertion	Chr1	43134513	6	Heterozygous
	FN1736-S	Insertion	Chr2	10476797	2	Heterozygous
	FN1736-S	Insertion	Chr4	21478905	1	Heterozygous
	FN1736-S	Insertion	Chr6	5626268	2	Heterozygous
	FN1737-S	Insertion	Chr11	22767910	1	Heterozygous
	FN1737-S	Insertion	Chr10	15399535	77	Heterozygous
	FN1737-S	Insertion	Chr1	29019533	76	Heterozygous
	FN1738-S	Insertion	Chr2	9474275	48	Heterozygous
	FN1738-S	Insertion	Chr5	10749728	6	Heterozygous
	FN1738-S	Insertion	Chr12	11445091	1	Heterozygous
	FN1738-S	Insertion	Chr7	20908930	1	Heterozygous
	FN1738-S	Insertion	Chr12	22907764	2	Heterozygous
	FN1738-S	Insertion	Chr1	13763923	1	Heterozygous
	FN1739-S	Insertion	Chr7	18888839	1	Heterozygous
	FN1739-S	Insertion	Chr8	20286334	34	Heterozygous
	FN1739-S	Insertion	Chr6	9622238	2	Heterozygous
	FN1739-S	Insertion	Chr12	5163967	9	Heterozygous
	FN1739-S	Insertion	Chr3	22759606	15	Heterozygous
	FN1739-S	Insertion	Chr3	10210956	1	Heterozygous
	FN1739-S	Insertion	Chr1	19234766	1	Heterozygous
	FN1739-S	Insertion	Chr5	4523476	1	Heterozygous
	FN1739-S	Insertion	Chr12	22243474	1	Heterozygous
	FN1739-S	Insertion	Chr1	13286266	2	Heterozygous
	FN1739-S	Insertion	Chr10	2288239	64	Heterozygous
	FN1740-S	Insertion	Chr1	6163345	2	Heterozygous
	FN1740-S	Insertion	Chr4	26021038	2	Heterozygous
	FN1740-S	Insertion	Chr9	18154257	6	Heterozygous
	FN1740-S	Insertion	Chr7	28173836	1	Homozygous
	FN1740-S	Insertion	Chr10	4664907	1	Heterozygous
	FN1740-S	Insertion	Chr6	16284209	2	Heterozygous
	FN1741-S	Insertion	Chr12	11689811	1	Heterozygous
	FN1741-S	Insertion	Chr10	9180137	6	Heterozygous
	FN1741-S	Insertion	Chr4	3365572	1	Heterozygous
	FN1741-S	Insertion	Chr4	7914316	4	Heterozygous
	FN1741-S	Insertion	Chr8	3495549	4	Heterozygous
	FN1742-S	Insertion	Chr1	7608440	2	Heterozygous
	FN1742-S	Insertion	Chr7	25585925	1	Homozygous
	FN1742-S	Insertion	Chr1	27134019	2	Heterozygous
	FN1742-S	Insertion	Chr1	12050903	1	Heterozygous
	FN1742-S	Insertion	Chr1	42765371	1	Heterozygous
	FN1742-S	Insertion	Chr2	14271262	3	Heterozygous
	FN1742-S	Insertion	Chr1	31772635	1	Heterozygous
	FN1742-S	Insertion	Chr1	33515997	3	Heterozygous
	FN1742-S	Insertion	Chr7	12164074	1	Heterozygous
	FN1742-S	Insertion	Chr7	23524219	2	Heterozygous
	FN1744-S	Insertion	Chr9	12953712	1	Heterozygous
	FN1744-S	Insertion	Chr11	20855059	1	Heterozygous
	FN1745-S	Insertion	Chr6	25246934	2	Heterozygous
	FN1745-S	Insertion	Chr2	28185138	1	Heterozygous
	FN1745-S	Insertion	Chr1	6635788	21	Heterozygous
	FN1745-S	Insertion	Chr7	24372541	9	Heterozygous
	FN1745-S	Insertion	Chr9	2171527	1	Heterozygous
	FN1746-S	Insertion	Chr10	15571121	2	Heterozygous
	FN1746-S	Insertion	Chr10	5025186	1	Heterozygous
	FN1746-S	Insertion	Chr6	4568915	66	Heterozygous
	FN1748-S	Insertion	Chr2	31784734	1	Homozygous
	FN1748-S	Insertion	Chr12	13935481	1	Heterozygous
	FN1748-S	Insertion	Chr2	1078286	12	Heterozygous
	FN1748-S	Insertion	Chr11	23250675	26	Heterozygous
	FN1748-S	Insertion	Chr9	7214419	1	Heterozygous
	FN1749-S	Insertion	Chr2	7458562	5	Heterozygous
	FN1749-S	Insertion	Chr11	19917166	2	Heterozygous
	FN1749-S	Insertion	Chr11	9227366	2	Heterozygous
	FN1749-S	Insertion	Chr4	11979838	1	Heterozygous
	FN1749-S	Insertion	Chr12	6746755	6	Heterozygous
	FN1749-S	Insertion	Chr5	836335	2	Heterozygous
	FN1750-S	Insertion	Chr9	2823796	1	Heterozygous
	FN1750-S	Insertion	Chr1	29012015	32	Heterozygous
	FN1750-S	Insertion	Chr4	15278204	1	Heterozygous
	FN1750-S	Insertion	Chr6	5136666	71	Heterozygous
	FN1750-S	Insertion	Chr12	17151733	1	Heterozygous
	FN1750-S	Insertion	Chr7	23132989	1	Heterozygous
	FN1751-S	Insertion	Chr1	31410917	2	Heterozygous
	FN1751-S	Insertion	Chr4	11225770	2	Heterozygous
	FN1751-S	Insertion	Chr1	25435571	11	Heterozygous
	FN1751-S	Insertion	Chr12	27369090	1	Heterozygous
	FN1751-S	Insertion	Chr11	9977048	1	Heterozygous
	FN1751-S	Insertion	Chr3	21387216	1	Heterozygous
	FN1751-S	Insertion	Chr9	228192	1	Heterozygous
	FN1753-S	Insertion	Chr6	28709509	1	Heterozygous
	FN1753-S	Insertion	Chr5	9889583	4	Heterozygous
	FN1753-S	Insertion	Chr5	1613925	3	Heterozygous
	FN1753-S	Insertion	Chr10	20706353	4	Heterozygous
	FN1754-S	Insertion	Chr9	6695975	2	Heterozygous
	FN1754-S	Insertion	Chr3	31552236	2	Heterozygous
	FN1754-S	Insertion	Chr1	9185086	2	Heterozygous
	FN1754-S	Insertion	Chr9	6535410	1	Heterozygous
	FN1754-S	Insertion	Chr10	3190532	1	Heterozygous
	FN1754-S	Insertion	Chr10	22675858	1	Heterozygous
	FN1755-S	Insertion	Chr4	4244006	1	Heterozygous
	FN1755-S	Insertion	Chr11	16202692	2	Heterozygous
	FN1755-S	Insertion	Chr9	17055483	1	Heterozygous
	FN1755-S	Insertion	Chr6	2670374	1	Heterozygous
	FN1755-S	Insertion	Chr12	13754673	1	Homozygous
	FN1757-S	Insertion	Chr5	28359486	1	Homozygous
	FN1757-S	Insertion	Chr3	16831110	1	Heterozygous
	FN1757-S	Insertion	Chr3	26761919	62	Heterozygous
	FN1758-S	Insertion	Chr10	5018629	1	Heterozygous
	FN1758-S	Insertion	Chr8	17969694	49	Heterozygous
	FN1759-S	Insertion	Chr1	24427208	2	Heterozygous
	FN1759-S	Insertion	Chr3	14126142	1	Heterozygous
	FN1759-S	Insertion	Chr11	23637084	1	Heterozygous
	FN1759-S	Insertion	Chr2	35105664	3	Heterozygous
	FN1759-S	Insertion	Chr7	9705533	1	Heterozygous
	FN1759-S	Insertion	Chr12	17115290	1	Heterozygous
	FN1759-S	Insertion	Chr10	13779123	2	Heterozygous
	FN1759-S	Insertion	Chr2	379397	1	Heterozygous
	FN1760-S	Insertion	Chr6	17429716	1	Heterozygous
	FN1760-S	Insertion	Chr11	22889740	37	Heterozygous
	FN1760-S	Insertion	Chr1	35992359	2	Heterozygous
	FN1760-S	Insertion	Chr5	28304136	2	Heterozygous
	FN1761-S	Insertion	Chr7	17051582	2	Heterozygous
	FN1761-S	Insertion	Chr11	15134468	1	Heterozygous
	FN1761-S	Insertion	Chr6	4738560	2	Heterozygous
	FN1761-S	Insertion	Chr4	15147584	1	Heterozygous
	FN1761-S	Insertion	Chr2	6393962	3	Heterozygous
	FN1761-S	Insertion	Chr7	1969174	2	Heterozygous
	FN1761-S	Insertion	Chr12	13563755	1	Heterozygous
	FN1762-S	Insertion	Chr7	12906001	10	Heterozygous
	FN1762-S	Insertion	Chr12	25821822	3	Heterozygous
	FN1762-S	Insertion	Chr1	22668641	1	Heterozygous
	FN1762-S	Insertion	Chr3	35105050	1	Heterozygous
	FN1762-S	Insertion	Chr11	23460964	10	Heterozygous
	FN1762-S	Insertion	Chr7	16933035	2	Heterozygous
	FN1762-S	Insertion	Chr5	169904	6	Heterozygous
	FN1762-S	Insertion	Chr4	21490859	1	Heterozygous
	FN1762-S	Insertion	Chr12	9173793	1	Heterozygous
	FN1762-S	Insertion	Chr4	7780840	1	Heterozygous
	FN1762-S	Insertion	Chr7	1128506	1	Heterozygous
	FN1762-S	Insertion	Chr4	480831	1	Heterozygous
	FN1762-S	Insertion	Chr7	8766718	1	Heterozygous
	FN1762-S	Insertion	Chr9	1229802	6	Heterozygous
	FN1762-S	Insertion	Chr8	5130577	2	Heterozygous
	FN1763-S	Insertion	Chr1	23044082	1	Heterozygous
	FN1763-S	Insertion	Chr7	9887297	2	Heterozygous
	FN1763-S	Insertion	Chr8	95845	4	Heterozygous
	FN1763-S	Insertion	Chr12	8264472	3	Heterozygous
	FN1763-S	Insertion	Chr2	15513158	11	Heterozygous
	FN1763-S	Insertion	Chr6	9639783	44	Heterozygous
	FN1764-S	Insertion	Chr6	23532596	1	Heterozygous
	FN1764-S	Insertion	Chr7	6208878	1	Heterozygous
	FN1764-S	Insertion	Chr8	11343372	4	Heterozygous
	FN1764-S	Insertion	Chr12	10489113	1	Heterozygous
	FN1764-S	Insertion	Chr7	3146373	46	Heterozygous
	FN1764-S	Insertion	Chr12	27264640	1	Heterozygous
	FN1764-S	Insertion	Chr11	17738803	12	Heterozygous
	FN1764-S	Insertion	Chr10	15059864	2	Heterozygous
	FN1764-S	Insertion	Chr1	5268058	2	Heterozygous
	FN1764-S	Insertion	Chr10	8280328	1	Heterozygous
	FN1764-S	Insertion	Chr5	10007414	1	Heterozygous
	FN185-2_3_4	Insertion	Chr1	28135120	4	Heterozygous
	FN185-2_3_4	Insertion	Chr11	3979219	3	Heterozygous
	FN2080-S	Insertion	Chr6	630575	1	Heterozygous
	FN2080-S	Insertion	Chr8	16212030	2	Heterozygous
	FN2080-S	Insertion	Chr4	2798908	2	Heterozygous
	FN2080-S	Insertion	Chr5	20461634	4	Heterozygous
	FN2081-S	Insertion	Chr5	9992062	2	Heterozygous
	FN2081-S	Insertion	Chr5	24882841	25	Heterozygous
	FN2081-S	Insertion	Chr2	15372618	3	Heterozygous
	FN2082-S	Insertion	Chr1	22180356	2	Heterozygous
	FN2082-S	Insertion	Chr9	12954539	31	Heterozygous
	FN2082-S	Insertion	Chr8	3980778	1	Heterozygous
	FN2083-S	Insertion	Chr5	986879	16	Heterozygous
	FN2083-S	Insertion	Chr8	11542155	1	Heterozygous
	FN2083-S	Insertion	Chr2	7458562	5	Heterozygous
	FN2083-S	Insertion	Chr3	19830787	1	Heterozygous
	FN2083-S	Insertion	Chr11	14925446	1	Heterozygous
	FN2083-S	Insertion	Chr12	12008608	1	Heterozygous
	FN2083-S	Insertion	Chr3	2456232	6	Heterozygous
	FN2083-S	Insertion	Chr4	33089561	1	Heterozygous
	FN2083-S	Insertion	Chr4	15519058	22	Heterozygous
	FN2083-S	Insertion	Chr12	12007892	1	Heterozygous
	FN2083-S	Insertion	Chr5	6411046	1	Heterozygous
	FN2083-S	Insertion	Chr1	22814630	1	Heterozygous
	FN2083-S	Insertion	Chr4	129110	6	Heterozygous
	FN2083-S	Insertion	Chr12	3902847	8	Heterozygous
	FN2083-S	Insertion	Chr5	9966146	1	Heterozygous
	FN2083-S	Insertion	Chr5	11924539	1	Heterozygous
	FN2083-S	Insertion	Chr9	15193103	2	Heterozygous
	FN2083-S	Insertion	Chr12	14707550	1	Heterozygous
	FN2083-S	Insertion	Chr6	15432468	2	Heterozygous
	FN2083-S	Insertion	Chr11	5722449	1	Heterozygous
	FN2083-S	Insertion	Chr12	20925790	1	Heterozygous
	FN2083-S	Insertion	Chr7	9656339	1	Heterozygous
	FN2083-S	Insertion	Chr6	1026777	2	Heterozygous
	FN2083-S	Insertion	Chr10	2286348	1	Heterozygous
	FN2083-S	Insertion	Chr7	9704736	1	Heterozygous
	FN2083-S	Insertion	Chr10	1402109	1	Heterozygous
	FN2083-S	Insertion	Chr4	2313217	2	Heterozygous
	FN2083-S	Insertion	Chr2	15353842	9	Heterozygous
	FN2083-S	Insertion	Chr10	3165743	1	Heterozygous
	FN2083-S	Insertion	Chr7	5172590	1	Heterozygous
	FN2083-S	Insertion	Chr12	15960071	8	Heterozygous
	FN2083-S	Insertion	Chr11	588166	1	Heterozygous
	FN2083-S	Insertion	Chr5	10837772	2	Heterozygous
	FN2083-S	Insertion	Chr7	18542674	1	Heterozygous
	FN2083-S	Insertion	Chr7	28067731	1	Heterozygous
	FN2083-S	Insertion	Chr3	4898410	2	Heterozygous
	FN2083-S	Insertion	Chr4	1935604	1	Heterozygous
	FN2083-S	Insertion	Chr4	3712864	1	Heterozygous
	FN2083-S	Insertion	Chr9	2171527	1	Heterozygous
	FN2083-S	Insertion	Chr2	11921926	1	Heterozygous
	FN2083-S	Insertion	Chr2	2711832	1	Heterozygous
	FN2083-S	Insertion	Chr5	15014899	1	Heterozygous
	FN2083-S	Insertion	Chr10	10201501	2	Heterozygous
	FN2083-S	Insertion	Chr6	1324998	1	Heterozygous
	FN2084-S	Insertion	Chr7	27081879	2	Heterozygous
	FN2084-S	Insertion	Chr4	22273373	57	Heterozygous
	FN2084-S	Insertion	Chr6	13885049	8	Heterozygous
	FN2084-S	Insertion	Chr4	16490000	71	Heterozygous
	FN2084-S	Insertion	Chr8	5022341	3	Heterozygous
	FN2084-S	Insertion	Chr9	6144438	1	Heterozygous
	FN2085-S	Insertion	Chr3	7927151	33	Heterozygous
	FN2085-S	Insertion	Chr8	20286334	34	Heterozygous
	FN2085-S	Insertion	Chr11	21379748	2	Heterozygous
	FN2085-S	Insertion	Chr6	28763937	3	Heterozygous
	FN2085-S	Insertion	Chr6	14476374	1	Heterozygous
	FN2086-S	Insertion	Chr12	13090408	6	Heterozygous
	FN2086-S	Insertion	Chr3	9035045	1	Heterozygous
	FN2086-S	Insertion	Chr7	27766716	35	Heterozygous
	FN2086-S	Insertion	Chr4	21536977	6	Heterozygous
	FN2086-S	Insertion	Chr5	29939605	7	Heterozygous
	FN2088-S	Insertion	Chr3	24153002	1	Heterozygous
	FN2088-S	Insertion	Chr10	1051332	1	Heterozygous
	FN2088-S	Insertion	Chr8	8856906	3	Heterozygous
	FN2088-S	Insertion	Chr9	5933389	1	Heterozygous
	FN2088-S	Insertion	Chr1	10487011	2	Heterozygous
	FN2088-S	Insertion	Chr3	36335753	2	Heterozygous
	FN2089-S	Insertion	Chr2	21110653	2	Heterozygous
	FN2089-S	Insertion	Chr10	2694374	4	Heterozygous
	FN2089-S	Insertion	Chr2	23009733	1	Heterozygous
	FN2089-S	Insertion	Chr10	15377266	1	Heterozygous
	FN2089-S	Insertion	Chr12	5511207	14	Heterozygous
	FN2089-S	Insertion	Chr11	27067876	1	Heterozygous
	FN2090-S	Insertion	Chr12	14044985	1	Heterozygous
	FN2090-S	Insertion	Chr4	31914422	2	Heterozygous
	FN2090-S	Insertion	Chr10	22281218	2	Heterozygous
	FN2090-S	Insertion	Chr8	18376583	2	Heterozygous
	FN2090-S	Insertion	Chr8	28191559	1	Heterozygous
	FN2090-S	Insertion	Chr9	19095800	20	Heterozygous
	FN2090-S	Insertion	Chr6	16242922	1	Heterozygous
	FN2090-S	Insertion	Chr2	8031873	1	Heterozygous
	FN2090-S	Insertion	Chr6	5718466	7	Heterozygous
	FN2090-S	Insertion	Chr2	10627343	5	Heterozygous
	FN2091-S	Insertion	Chr10	18187624	1	Heterozygous
	FN2091-S	Insertion	Chr9	16146205	14	Heterozygous
	FN2091-S	Insertion	Chr5	29472664	2	Heterozygous
	FN2092-S	Insertion	Chr11	4899147	47	Heterozygous
	FN2092-S	Insertion	Chr6	23090979	1	Heterozygous
	FN2092-S	Insertion	Chr2	33813349	1	Heterozygous
	FN2092-S	Insertion	Chr1	25347680	2	Heterozygous
	FN2093-S	Insertion	Chr5	1268956	2	Heterozygous
	FN2093-S	Insertion	Chr12	11689907	1	Heterozygous
	FN2093-S	Insertion	Chr11	12114282	53	Heterozygous
	FN2094-S	Insertion	Chr12	21247509	3	Heterozygous
	FN2094-S	Insertion	Chr8	17446884	1	Heterozygous
	FN2094-S	Insertion	Chr6	27160547	2	Heterozygous
	FN2094-S	Insertion	Chr3	21051953	1	Heterozygous
	FN2094-S	Insertion	Chr5	13501127	1	Heterozygous
	FN2095-S	Insertion	Chr4	35486462	48	Heterozygous
	FN2095-S	Insertion	Chr11	11832750	2	Heterozygous
	FN2095-S	Insertion	Chr12	13563755	1	Heterozygous
	FN2095-S	Insertion	Chr7	11364199	8	Heterozygous
	FN2096-S	Insertion	Chr4	34505648	6	Heterozygous
	FN2096-S	Insertion	Chr11	8917513	4	Heterozygous
	FN2096-S	Insertion	Chr8	9184146	3	Heterozygous
	FN2096-S	Insertion	Chr1	9928033	3	Heterozygous
	FN2096-S	Insertion	Chr10	17172237	1	Heterozygous
	FN2096-S	Insertion	Chr11	11558331	2	Heterozygous
	FN2096-S	Insertion	Chr5	20345564	31	Heterozygous
	FN2096-S	Insertion	Chr5	28844784	4	Heterozygous
	FN2096-S	Insertion	Chr1	15973461	1	Heterozygous
	FN2097-S	Insertion	Chr12	18865719	20	Heterozygous
	FN2097-S	Insertion	Chr1	27366270	2	Heterozygous
	FN2097-S	Insertion	Chr12	17096932	1	Heterozygous
	FN2097-S	Insertion	Chr6	18659202	1	Heterozygous
	FN2097-S	Insertion	Chr6	8619321	30	Heterozygous
	FN2102-S	Insertion	Chr11	20495066	2	Heterozygous
	FN2102-S	Insertion	Chr5	29906816	2	Heterozygous
	FN2102-S	Insertion	Chr9	7057797	2	Heterozygous
	FN2102-S	Insertion	Chr8	9136215	2	Heterozygous
	FN2102-S	Insertion	Chr3	24566392	1	Heterozygous
	FN2102-S	Insertion	Chr10	287168	2	Heterozygous
	FN2102-S	Insertion	Chr6	9908046	2	Heterozygous
	FN2102-S	Insertion	Chr9	6699620	31	Heterozygous
	FN2102-S	Insertion	Chr12	5628494	1	Heterozygous
	FN2102-S	Insertion	Chr3	14987577	1	Heterozygous
	FN2102-S	Insertion	Chr4	24662442	4	Heterozygous
	FN2102-S	Insertion	Chr2	16496952	1	Heterozygous
	FN2103-S	Insertion	Chr10	15917270	16	Heterozygous
	FN2103-S	Insertion	Chr12	23080063	3	Heterozygous
	FN2103-S	Insertion	Chr7	17968407	1	Heterozygous
	FN2103-S	Insertion	Chr2	34287786	4	Heterozygous
	FN2103-S	Insertion	Chr1	19749394	1	Heterozygous
	FN2103-S	Insertion	Chr1	15002977	1	Heterozygous
	FN2103-S	Insertion	Chr7	27597848	3	Heterozygous
	FN2103-S	Insertion	Chr11	25113040	34	Heterozygous
	FN2103-S	Insertion	Chr5	13344357	1	Heterozygous
	FN2104-S	Insertion	Chr8	27627839	1	Heterozygous
	FN2104-S	Insertion	Chr12	13933142	1	Heterozygous
	FN2104-S	Insertion	Chr12	20599922	2	Heterozygous
	FN2104-S	Insertion	Chr5	4740328	30	Heterozygous
	FN2104-S	Insertion	Chr4	13737637	1	Heterozygous
	FN2104-S	Insertion	Chr7	17960758	1	Heterozygous
	FN2104-S	Insertion	Chr12	19004941	1	Heterozygous
	FN2104-S	Insertion	Chr6	25225861	1	Heterozygous
	FN2105-S	Insertion	Chr12	11445091	1	Heterozygous
	FN2105-S	Insertion	Chr5	6397335	3	Heterozygous
	FN2105-S	Insertion	Chr1	15752577	1	Heterozygous
	FN2105-S	Insertion	Chr12	23148805	1	Heterozygous
	FN2105-S	Insertion	Chr7	6360097	35	Heterozygous
	FN2105-S	Insertion	Chr12	24369131	2	Heterozygous
	FN2105-S	Insertion	Chr10	2580103	1	Heterozygous
	FN2106-S	Insertion	Chr1	6477024	2	Heterozygous
	FN2106-S	Insertion	Chr3	28982499	2	Heterozygous
	FN2106-S	Insertion	Chr7	15093711	2	Heterozygous
	FN2106-S	Insertion	Chr7	11926154	1	Heterozygous
	FN2106-S	Insertion	Chr11	22527025	3	Heterozygous
	FN2106-S	Insertion	Chr12	17076152	1	Heterozygous
	FN2106-S	Insertion	Chr3	22475639	1	Heterozygous
	FN2106-S	Insertion	Chr5	16384705	24	Heterozygous
	FN2106-S	Insertion	Chr8	3495549	4	Heterozygous
	FN2106-S	Insertion	Chr10	6753233	33	Heterozygous
	FN2107-S	Insertion	Chr12	2026564	1	Heterozygous
	FN2107-S	Insertion	Chr4	21490859	1	Heterozygous
	FN2107-S	Insertion	Chr7	16594091	2	Heterozygous
	FN2107-S	Insertion	Chr7	16836657	1	Heterozygous
	FN2107-S	Insertion	Chr4	26597673	1	Heterozygous
	FN2107-S	Insertion	Chr6	16047137	69	Heterozygous
	FN2108-S	Insertion	Chr10	6049225	2	Heterozygous
	FN2108-S	Insertion	Chr11	15761937	2	Heterozygous
	FN2108-S	Insertion	Chr7	13579336	1	Heterozygous
	FN2108-S	Insertion	Chr7	18301570	1	Heterozygous
	FN2108-S	Insertion	Chr4	32450477	67	Heterozygous
	FN2108-S	Insertion	Chr2	26635826	1	Heterozygous
	FN2109-S	Insertion	Chr7	106866	22	Heterozygous
	FN2109-S	Insertion	Chr1	16256193	1	Heterozygous
	FN2109-S	Insertion	Chr11	6390130	3	Homozygous
	FN2109-S	Insertion	Chr4	21137082	2	Heterozygous
	FN2110-S	Insertion	Chr11	23663207	1	Heterozygous
	FN2110-S	Insertion	Chr7	28947975	8	Heterozygous
	FN2110-S	Insertion	Chr3	21470815	1	Heterozygous
	FN2110-S	Insertion	Chr12	21046231	1	Heterozygous
	FN2112-S	Insertion	Chr11	12115899	53	Heterozygous
	FN2112-S	Insertion	Chr5	12569228	6	Heterozygous
	FN2112-S	Insertion	Chr10	1435246	1	Heterozygous
	FN2112-S	Insertion	Chr8	850070	30	Heterozygous
	FN2113-S	Insertion	Chr12	15237668	8	Heterozygous
	FN2113-S	Insertion	Chr3	28389567	8	Heterozygous
	FN2113-S	Insertion	Chr11	25634717	15	Heterozygous
	FN2114-S	Insertion	Chr6	2545992	2	Heterozygous
	FN2114-S	Insertion	Chr3	20505259	1	Homozygous
	FN2114-S	Insertion	Chr4	9331355	1	Heterozygous
	FN2114-S	Insertion	Chr5	9275433	3	Heterozygous
	FN2114-S	Insertion	Chr10	14078725	8	Heterozygous
	FN2114-S	Insertion	Chr3	7439542	2	Homozygous
	FN2115-S	Insertion	Chr3	35105050	1	Heterozygous
	FN2115-S	Insertion	Chr11	25044113	4	Heterozygous
	FN2115-S	Insertion	Chr2	4779931	1	Heterozygous
	FN2115-S	Insertion	Chr1	24953426	63	Heterozygous
	FN2115-S	Insertion	Chr7	7927044	1	Heterozygous
	FN2116-S	Insertion	Chr11	22925995	2	Heterozygous
	FN2116-S	Insertion	Chr10	15621383	2	Heterozygous
	FN2116-S	Insertion	Chr4	13773155	4	Heterozygous
	FN2116-S	Insertion	Chr12	6752423	1	Heterozygous
	FN2116-S	Insertion	Chr7	14449539	3	Heterozygous
	FN2116-S	Insertion	Chr10	3205060	3	Heterozygous
	FN2116-S	Insertion	Chr4	31354237	1	Heterozygous
	FN2116-S	Insertion	Chr5	24181664	3	Heterozygous
	FN2116-S	Insertion	Chr6	16450784	55	Heterozygous
	FN2116-S	Insertion	Chr10	18986169	1	Heterozygous
	FN2117-S	Insertion	Chr5	18371588	2	Heterozygous
	FN2117-S	Insertion	Chr7	22608285	3	Heterozygous
	FN2117-S	Insertion	Chr1	11795605	2	Heterozygous
	FN2117-S	Insertion	Chr4	14418717	1	Heterozygous
	FN2117-S	Insertion	Chr2	14476615	1	Heterozygous
	FN2117-S	Insertion	Chr9	8299252	1	Heterozygous
	FN2118-S	Insertion	Chr1	27968077	20	Heterozygous
	FN2118-S	Insertion	Chr3	105303	2	Heterozygous
	FN2118-S	Insertion	Chr10	3190532	1	Heterozygous
	FN2118-S	Insertion	Chr10	4461373	2	Heterozygous
	FN2118-S	Insertion	Chr9	15428300	2	Heterozygous
	FN2118-S	Insertion	Chr3	29440761	2	Heterozygous
	FN2118-S	Insertion	Chr2	33351082	2	Heterozygous
	FN2119-S	Insertion	Chr11	22787867	4	Heterozygous
	FN2119-S	Insertion	Chr1	2956499	43	Heterozygous
	FN2119-S	Insertion	Chr5	7026258	8	Heterozygous
	FN2119-S	Insertion	Chr6	7497720	2	Heterozygous
	FN2119-S	Insertion	Chr6	4412817	2	Heterozygous
	FN2120-S	Insertion	Chr11	2897442	1	Heterozygous
	FN2120-S	Insertion	Chr4	819348	1	Heterozygous
	FN2120-S	Insertion	Chr5	22608736	22	Heterozygous
	FN2120-S	Insertion	Chr8	26858888	1	Heterozygous
	FN2120-S	Insertion	Chr12	20190422	2	Heterozygous
	FN2120-S	Insertion	Chr7	21018619	1	Heterozygous
	FN2120-S	Insertion	Chr2	23487792	10	Heterozygous
	FN2120-S	Insertion	Chr10	6386602	1	Heterozygous
	FN2121-S	Insertion	Chr10	13213002	1	Heterozygous
	FN2121-S	Insertion	Chr11	18455918	1	Heterozygous
	FN2121-S	Insertion	Chr6	7300350	40	Heterozygous
	FN2121-S	Insertion	Chr1	24738973	12	Heterozygous
	FN2121-S	Insertion	Chr10	11271277	2	Heterozygous
	FN2121-S	Insertion	Chr12	6820765	67	Heterozygous
	FN2122-S	Insertion	Chr9	16116159	2	Heterozygous
	FN2122-S	Insertion	Chr11	9614216	20	Heterozygous
	FN2122-S	Insertion	Chr12	15517904	2	Heterozygous
	FN2122-S	Insertion	Chr6	21038970	38	Heterozygous
	FN2122-S	Insertion	Chr10	9013314	1	Heterozygous
	FN2122-S	Insertion	Chr2	20911076	4	Heterozygous
	FN2122-S	Insertion	Chr9	17055483	1	Heterozygous
	FN2122-S	Insertion	Chr2	30941300	10	Heterozygous
	FN2124-S	Insertion	Chr3	12756958	1	Heterozygous
	FN2124-S	Insertion	Chr5	10038265	2	Heterozygous
	FN2124-S	Insertion	Chr8	22128873	1	Heterozygous
	FN2124-S	Insertion	Chr8	5415375	51	Heterozygous
	FN2124-S	Insertion	Chr4	31050413	10	Heterozygous
	FN2124-S	Insertion	Chr7	24289012	2	Heterozygous
	FN2124-S	Insertion	Chr7	8338880	2	Heterozygous
	FN2124-S	Insertion	Chr6	7656466	2	Heterozygous
	FN2125-S	Insertion	Chr5	21006136	2	Heterozygous
	FN2125-S	Insertion	Chr5	5887740	1	Heterozygous
	FN2125-S	Insertion	Chr7	25239681	6	Heterozygous
	FN2126-S	Insertion	Chr5	3391997	2	Heterozygous
	FN2126-S	Insertion	Chr5	1464349	2	Heterozygous
	FN2126-S	Insertion	Chr1	25071308	4	Heterozygous
	FN2126-S	Insertion	Chr8	27430859	2	Heterozygous
	FN2126-S	Insertion	Chr5	9558181	3	Heterozygous
	FN2126-S	Insertion	Chr6	5958988	2	Heterozygous
	FN2126-S	Insertion	Chr7	21078742	2	Heterozygous
	FN2128-S	Insertion	Chr2	35735831	1	Heterozygous
	FN2128-S	Insertion	Chr3	31562328	1	Heterozygous
	FN2128-S	Insertion	Chr2	22440656	2	Heterozygous
	FN2129-S	Insertion	Chr1	23047852	2	Heterozygous
	FN2129-S	Insertion	Chr8	13642396	1	Heterozygous
	FN2129-S	Insertion	Chr1	31479258	2	Heterozygous
	FN2129-S	Insertion	Chr8	8733971	1	Heterozygous
	FN2129-S	Insertion	Chr4	1274218	3	Heterozygous
	FN2129-S	Insertion	Chr10	12765858	2	Heterozygous
	FN2130-S	Insertion	Chr2	32770915	2	Heterozygous
	FN2130-S	Insertion	Chr7	10245932	1	Heterozygous
	FN2130-S	Insertion	Chr7	4124573	2	Heterozygous
	FN2130-S	Insertion	Chr8	18912894	26	Heterozygous
	FN2130-S	Insertion	Chr3	7180630	6	Heterozygous
	FN2130-S	Insertion	Chr2	2106504	2	Heterozygous
	FN2134-S	Insertion	Chr11	17347036	2	Heterozygous
	FN2136-S	Insertion	Chr5	5186583	21	Heterozygous
	FN2137-S	Insertion	Chr4	17081858	1	Heterozygous
	FN2137-S	Insertion	Chr10	15059864	2	Heterozygous
	FN2137-S	Insertion	Chr7	17560179	2	Heterozygous
	FN2138-S	Insertion	Chr9	6845009	2	Heterozygous
	FN2138-S	Insertion	Chr12	7141160	22	Heterozygous
	FN2139-S	Insertion	Chr7	7882486	1	Heterozygous
	FN2139-S	Insertion	Chr11	719531	1	Heterozygous
	FN2140-S	Insertion	Chr1	36298999	14	Heterozygous
	FN2140-S	Insertion	Chr9	13061771	2	Heterozygous
	FN2140-S	Insertion	Chr6	1193825	1	Heterozygous
	FN2141-S	Insertion	Chr2	23462455	1	Heterozygous
	FN2141-S	Insertion	Chr12	3959845	2	Heterozygous
	FN2141-S	Insertion	Chr12	27168226	4	Heterozygous
	FN2141-S	Insertion	Chr11	15036274	1	Heterozygous
	FN2142-S	Insertion	Chr8	16832934	2	Heterozygous
	FN2142-S	Insertion	Chr12	21760065	2	Heterozygous
	FN2142-S	Insertion	Chr9	1973138	1	Heterozygous
	FN2142-S	Insertion	Chr6	20321735	2	Heterozygous
	FN2142-S	Insertion	Chr11	22388538	12	Heterozygous
	FN2142-S	Insertion	Chr11	6663033	4	Heterozygous
	FN2142-S	Insertion	Chr10	3806106	8	Heterozygous
	FN2146-S	Insertion	Chr3	17243800	1	Heterozygous
	FN2147-S	Insertion	Chr9	1383674	1	Heterozygous
	FN2147-S	Insertion	Chr11	16714835	1	Heterozygous
	FN2147-S	Insertion	Chr8	3980798	25	Heterozygous
	FN2149-S	Insertion	Chr6	13728966	2	Heterozygous
	FN2149-S	Insertion	Chr5	2059065	1	Heterozygous
	FN2149-S	Insertion	Chr2	22502567	18	Heterozygous
	FN2149-S	Insertion	Chr1	838106	1	Heterozygous
	FN2149-S	Insertion	Chr2	23195349	1	Heterozygous
	FN2150-S	Insertion	Chr2	22192623	1	Heterozygous
	FN2150-S	Insertion	Chr9	3199189	2	Heterozygous
	FN2150-S	Insertion	Chr9	1229802	6	Heterozygous
	FN2150-S	Insertion	Chr5	11139890	1	Heterozygous
	FN2150-S	Insertion	Chr4	33306552	2	Heterozygous
	FN2150-S	Insertion	Chr8	6771244	1	Heterozygous
	FN2151-S	Insertion	Chr5	5851224	1	Heterozygous
	FN2151-S	Insertion	Chr10	9519492	1	Heterozygous
	FN2152-S	Insertion	Chr7	15467387	1	Heterozygous
	FN2152-S	Insertion	Chr12	9229235	1	Heterozygous
	FN2152-S	Insertion	Chr1	27809054	1	Heterozygous
	FN2152-S	Insertion	Chr4	8143986	21	Heterozygous
	FN2152-S	Insertion	Chr8	23298558	31	Heterozygous
	FN2152-S	Insertion	Chr11	13493795	1	Heterozygous
	FN2152-S	Insertion	Chr4	5447379	1	Heterozygous
	FN2152-S	Insertion	Chr1	23145025	1	Heterozygous
	FN2152-S	Insertion	Chr4	15320793	1	Heterozygous
	FN2152-S	Insertion	Chr10	9144888	1	Heterozygous
	FN2152-S	Insertion	Chr3	3222577	1	Heterozygous
	FN2152-S	Insertion	Chr5	9483217	18	Heterozygous
	FN2152-S	Insertion	Chr5	18369178	2	Heterozygous
	FN2152-S	Insertion	Chr3	10745204	1	Heterozygous
	FN2152-S	Insertion	Chr8	24362510	1	Heterozygous
	FN2152-S	Insertion	Chr7	12486198	2	Heterozygous
	FN2152-S	Insertion	Chr7	17320556	1	Heterozygous
	FN2152-S	Insertion	Chr3	14126142	1	Heterozygous
	FN2153-S	Insertion	Chr8	7532153	1	Heterozygous
	FN2153-S	Insertion	Chr7	18280214	1	Heterozygous
	FN2153-S	Insertion	Chr10	8280328	1	Heterozygous
	FN2153-S	Insertion	Chr3	19556472	1	Heterozygous
	FN2153-S	Insertion	Chr4	7914316	4	Heterozygous
	FN2153-S	Insertion	Chr4	2207625	1	Heterozygous
	FN2155-S	Insertion	Chr3	13512365	3	Heterozygous
	FN2155-S	Insertion	Chr2	34727403	1	Heterozygous
	FN2155-S	Insertion	Chr5	15342362	1	Heterozygous
	FN2155-S	Insertion	Chr11	23460964	10	Heterozygous
	FN2155-S	Insertion	Chr10	10788223	2	Heterozygous
	FN2155-S	Insertion	Chr4	2570207	1	Heterozygous
	FN2155-S	Insertion	Chr10	8452042	1	Heterozygous
	FN2157-S	Insertion	Chr11	7181664	1	Heterozygous
	FN2157-S	Insertion	Chr4	22494396	1	Heterozygous
	FN2157-S	Insertion	Chr6	8170442	6	Heterozygous
	FN2157-S	Insertion	Chr1	37346415	3	Heterozygous
	FN2157-S	Insertion	Chr1	18272074	1	Heterozygous
	FN2158-S	Insertion	Chr2	4958981	3	Heterozygous
	FN2158-S	Insertion	Chr8	17910649	6	Heterozygous
	FN2158-S	Insertion	Chr11	22767910	1	Heterozygous
	FN2158-S	Insertion	Chr4	29937	2	Heterozygous
	FN2158-S	Insertion	Chr8	6014317	2	Heterozygous
	FN2160-S	Insertion	Chr10	3211207	1	Heterozygous
	FN2160-S	Insertion	Chr8	8901349	2	Heterozygous
	FN2160-S	Insertion	Chr1	15881505	1	Heterozygous
	FN2160-S	Insertion	Chr6	24414618	2	Heterozygous
	FN2160-S	Insertion	Chr1	22509968	2	Heterozygous
	FN2160-S	Insertion	Chr12	13719982	1	Heterozygous
	FN2160-S	Insertion	Chr2	23352921	1	Heterozygous
	FN2160-S	Insertion	Chr3	15780243	2	Heterozygous
	FN2160-S	Insertion	Chr7	25931643	2	Heterozygous
	FN2161-S	Insertion	Chr2	3574739	1	Heterozygous
	FN2161-S	Insertion	Chr11	21581488	1	Heterozygous
	FN2161-S	Insertion	Chr3	16565733	2	Heterozygous
	FN2161-S	Insertion	Chr10	12434813	2	Heterozygous
	FN2161-S	Insertion	Chr9	13258549	1	Heterozygous
	FN2161-S	Insertion	Chr8	7269366	1	Heterozygous
	FN2161-S	Insertion	Chr8	8092507	1	Heterozygous
	FN2161-S	Insertion	Chr7	8766718	1	Heterozygous
	FN2161-S	Insertion	Chr2	3601055	2	Heterozygous
	FN2161-S	Insertion	Chr3	9570690	38	Heterozygous
	FN2161-S	Insertion	Chr9	2169452	4	Heterozygous
	FN2162-S	Insertion	Chr4	4825104	1	Heterozygous
	FN2162-S	Insertion	Chr12	2202219	4	Heterozygous
	FN2162-S	Insertion	Chr2	8352838	2	Heterozygous
	FN2162-S	Insertion	Chr1	20843542	2	Heterozygous
	FN2162-S	Insertion	Chr10	11340319	1	Heterozygous
	FN2162-S	Insertion	Chr9	17212151	1	Heterozygous
	FN2163-S	Insertion	Chr10	6609405	1	Heterozygous
	FN2163-S	Insertion	Chr9	5065298	1	Heterozygous
	FN2163-S	Insertion	Chr5	25015971	2	Heterozygous
	FN2163-S	Insertion	Chr1	4839965	2	Heterozygous
	FN2164-S	Insertion	Chr11	17306095	3	Heterozygous
	FN2164-S	Insertion	Chr12	11575371	1	Heterozygous
	FN2164-S	Insertion	Chr7	9266918	60	Heterozygous
	FN2164-S	Insertion	Chr3	22607473	12	Heterozygous
	FN2165-S	Insertion	Chr6	26111618	1	Heterozygous
	FN2165-S	Insertion	Chr10	8095476	2	Heterozygous
	FN2165-S	Insertion	Chr11	12194598	1	Heterozygous
	FN2165-S	Insertion	Chr5	4699069	2	Heterozygous
	FN2165-S	Insertion	Chr12	15721069	2	Heterozygous
	FN2165-S	Insertion	Chr9	13581561	11	Heterozygous
	FN2166-S	Insertion	Chr2	25847793	2	Heterozygous
	FN2166-S	Insertion	Chr5	5266970	2	Heterozygous
	FN2166-S	Insertion	Chr6	22495131	19	Heterozygous
	FN2166-S	Insertion	Chr1	14946944	3	Heterozygous
	FN2167-S	Insertion	Chr8	18431140	1	Heterozygous
	FN2167-S	Insertion	Chr7	21668115	2	Heterozygous
	FN2167-S	Insertion	Chr9	514361	1	Heterozygous
	FN2167-S	Insertion	Chr12	8548657	2	Heterozygous
	FN2167-S	Insertion	Chr6	9639759	44	Heterozygous
	FN2169-S	Insertion	Chr9	4160493	26	Heterozygous
	FN2169-S	Insertion	Chr11	23450674	1	Heterozygous
	FN2169-S	Insertion	Chr1	35934243	1	Heterozygous
	FN2169-S	Insertion	Chr4	12265757	1	Heterozygous
	FN2169-S	Insertion	Chr3	22759606	6	Heterozygous
	FN2169-S	Insertion	Chr7	7817833	1	Heterozygous
	FN2169-S	Insertion	Chr12	4126796	1	Heterozygous
	FN2171-S	Insertion	Chr1	15713632	2	Heterozygous
	FN2171-S	Insertion	Chr3	17070255	1	Heterozygous
	FN2171-S	Insertion	Chr3	21387216	1	Heterozygous
	FN2171-S	Insertion	Chr11	6663889	1	Heterozygous
	FN2171-S	Insertion	Chr10	9807979	1	Heterozygous
	FN2171-S	Insertion	Chr4	2685666	1	Heterozygous
	FN2171-S	Insertion	Chr11	18798651	2	Heterozygous
	FN2171-S	Insertion	Chr1	29012015	32	Heterozygous
	FN2171-S	Insertion	Chr6	9622238	2	Heterozygous
	FN2171-S	Insertion	Chr4	10895202	1	Heterozygous
	FN2171-S	Insertion	Chr1	17515892	2	Heterozygous
	FN2171-S	Insertion	Chr5	3849568	2	Heterozygous
	FN2172-S	Insertion	Chr4	7567402	1	Heterozygous
	FN2172-S	Insertion	Chr1	17722031	1	Heterozygous
	FN2172-S	Insertion	Chr5	24581954	3	Heterozygous
	FN2172-S	Insertion	Chr6	22668015	1	Heterozygous
	FN2172-S	Insertion	Chr2	2071915	1	Heterozygous
	FN2173-S	Insertion	Chr3	3059118	1	Heterozygous
	FN2173-S	Insertion	Chr11	27724750	66	Heterozygous
	FN2173-S	Insertion	Chr12	1823813	8	Heterozygous
	FN2173-S	Insertion	Chr7	19025978	2	Heterozygous
	FN2173-S	Insertion	Chr1	2257186	1	Heterozygous
	FN2173-S	Insertion	Chr11	17536668	1	Heterozygous
	FN2173-S	Insertion	Chr5	26651070	2	Heterozygous
	FN2174-S	Insertion	Chr7	24941088	1	Heterozygous
	FN2174-S	Insertion	Chr2	23843011	2	Heterozygous
	FN2174-S	Insertion	Chr10	15485510	1	Heterozygous
	FN2174-S	Insertion	Chr4	15273890	1	Heterozygous
	FN2174-S	Insertion	Chr4	22800066	2	Heterozygous
	FN2174-S	Insertion	Chr8	9908420	1	Heterozygous
	FN2174-S	Insertion	Chr4	3379819	3	Heterozygous
	FN2174-S	Insertion	Chr2	21913119	1	Heterozygous
	FN2174-S	Insertion	Chr7	19142200	2	Heterozygous
	FN2175-S	Insertion	Chr12	4228115	3	Heterozygous
	FN2175-S	Insertion	Chr5	29931151	1	Heterozygous
	FN2175-S	Insertion	Chr10	5085749	1	Heterozygous
	FN2175-S	Insertion	Chr4	3332188	1	Heterozygous
	FN2175-S	Insertion	Chr4	4244006	1	Heterozygous
	FN2175-S	Insertion	Chr8	26680580	1	Heterozygous
	FN2175-S	Insertion	Chr11	9618851	1	Heterozygous
	FN2177-S	Insertion	Chr1	1347425	6	Heterozygous
	FN2177-S	Insertion	Chr7	13017447	1	Heterozygous
	FN2177-S	Insertion	Chr2	30341645	50	Heterozygous
	FN2177-S	Insertion	Chr6	1968189	2	Heterozygous
	FN2177-S	Insertion	Chr11	9977048	1	Heterozygous
	FN2177-S	Insertion	Chr1	27451277	3	Heterozygous
	FN2177-S	Insertion	Chr5	17268170	2	Heterozygous
	FN2177-S	Insertion	Chr2	8412118	2	Heterozygous
	FN2177-S	Insertion	Chr4	7961462	1	Heterozygous
	FN2177-S	Insertion	Chr4	2359340	2	Heterozygous
	FN2177-S	Insertion	Chr4	8953676	26	Heterozygous
	FN2177-S	Insertion	Chr11	17989032	3	Heterozygous
	FN2178-S	Insertion	Chr7	12164074	1	Heterozygous
	FN2178-S	Insertion	Chr6	12398587	2	Heterozygous
	FN2178-S	Insertion	Chr8	1346049	2	Heterozygous
	FN2178-S	Insertion	Chr4	34971512	2	Heterozygous
	FN2178-S	Insertion	Chr1	38126198	1	Heterozygous
	FN2179-S	Insertion	Chr2	13710263	3	Heterozygous
	FN2179-S	Insertion	Chr3	11315495	1	Heterozygous
	FN2179-S	Insertion	Chr11	7920239	2	Heterozygous
	FN2179-S	Insertion	Chr9	2823796	1	Heterozygous
	FN2179-S	Insertion	Chr5	21998763	1	Heterozygous
	FN2179-S	Insertion	Chr1	16883267	1	Heterozygous
	FN2180-S	Insertion	Chr6	27094509	2	Heterozygous
	FN2180-S	Insertion	Chr5	10837772	2	Heterozygous
	FN2180-S	Insertion	Chr6	26832649	1	Homozygous
	FN2180-S	Insertion	Chr1	8773360	2	Heterozygous
	FN2182-S	Insertion	Chr9	18313692	9	Heterozygous
	FN2182-S	Insertion	Chr7	17891197	2	Heterozygous
	FN2182-S	Insertion	Chr4	2067626	1	Heterozygous
	FN2182-S	Insertion	Chr6	11260052	1	Heterozygous
	FN2182-S	Insertion	Chr12	11540047	1	Heterozygous
	FN2182-S	Insertion	Chr9	21670580	2	Heterozygous
	FN2183-S	Insertion	Chr4	3726413	1	Heterozygous
	FN2183-S	Insertion	Chr12	26316418	2	Heterozygous
	FN2183-S	Insertion	Chr3	98887	2	Heterozygous
	FN2183-S	Insertion	Chr11	20304055	6	Heterozygous
	FN2184-S	Insertion	Chr2	3020951	2	Heterozygous
	FN2184-S	Insertion	Chr11	2644717	2	Heterozygous
	FN2184-S	Insertion	Chr5	24882841	25	Heterozygous
	FN2184-S	Insertion	Chr8	6937929	1	Heterozygous
	FN2184-S	Insertion	Chr10	4472888	2	Heterozygous
	FN2185-S	Insertion	Chr6	506094	1	Heterozygous
	FN2185-S	Insertion	Chr6	4166948	2	Heterozygous
	FN2185-S	Insertion	Chr11	21680991	70	Heterozygous
	FN2185-S	Insertion	Chr1	24346667	6	Homozygous
	FN2187-S	Insertion	Chr8	11049434	1	Heterozygous
	FN2187-S	Insertion	Chr3	27595635	2	Heterozygous
	FN2188-S	Insertion	Chr1	20936897	2	Heterozygous
	FN2188-S	Insertion	Chr1	29945040	2	Heterozygous
	FN2188-S	Insertion	Chr7	22195464	2	Heterozygous
	FN2188-S	Insertion	Chr9	17975514	1	Heterozygous
	FN2190-S	Insertion	Chr11	7581076	1	Heterozygous
	FN2190-S	Insertion	Chr2	3945717	2	Heterozygous
	FN2190-S	Insertion	Chr12	21982395	1	Heterozygous
	FN2190-S	Insertion	Chr6	18659202	1	Heterozygous
	FN2191-S	Insertion	Chr3	23143532	1	Heterozygous
	FN2191-S	Insertion	Chr2	20911076	4	Heterozygous
	FN2191-S	Insertion	Chr1	19077681	4	Heterozygous
	FN2191-S	Insertion	Chr10	12235631	1	Homozygous
	FN2192-S	Insertion	Chr11	19527999	4	Heterozygous
	FN2192-S	Insertion	Chr11	7448026	4	Heterozygous
	FN2192-S	Insertion	Chr10	3190532	1	Heterozygous
	FN2194-S	Insertion	Chr1	34123379	1	Heterozygous
	FN2194-S	Insertion	Chr9	7692865	1	Heterozygous
	FN2194-S	Insertion	Chr4	10817734	1	Heterozygous
	FN2194-S	Insertion	Chr5	10007414	1	Heterozygous
	FN2194-S	Insertion	Chr10	7259059	2	Heterozygous
	FN2195-S	Insertion	Chr8	12481418	1	Heterozygous
	FN2195-S	Insertion	Chr9	14315063	4	Heterozygous
	FN2195-S	Insertion	Chr11	16714835	2	Heterozygous
	FN2195-S	Insertion	Chr8	2824391	1	Heterozygous
	FN2196-S	Insertion	Chr5	23858409	4	Heterozygous
	FN2196-S	Insertion	Chr7	25931643	2	Heterozygous
	FN2196-S	Insertion	Chr6	25426205	2	Heterozygous
	FN2196-S	Insertion	Chr1	29926067	7	Homozygous
	FN2197-S	Insertion	Chr2	9396604	1	Heterozygous
	FN2197-S	Insertion	Chr5	12473144	1	Heterozygous
	FN2197-S	Insertion	Chr10	10757103	51	Heterozygous
	FN2197-S	Insertion	Chr8	2663239	2	Heterozygous
	FN2197-S	Insertion	Chr4	8749036	1	Heterozygous
	FN2197-S	Insertion	Chr7	6431611	6	Heterozygous
	FN2197-S	Insertion	Chr8	3980778	1	Heterozygous
	FN2197-S	Insertion	Chr1	9033670	1	Heterozygous
	FN2197-S	Insertion	Chr4	9549950	1	Heterozygous
	FN2197-S	Insertion	Chr11	26449357	1	Heterozygous
	FN2197-S	Insertion	Chr1	31773232	2	Heterozygous
	FN2197-S	Insertion	Chr10	164450	1	Heterozygous
	FN2198-S	Insertion	Chr7	7882486	1	Heterozygous
	FN2198-S	Insertion	Chr1	38126198	1	Heterozygous
	FN2198-S	Insertion	Chr10	8280328	1	Heterozygous
	FN2198-S	Insertion	Chr2	28185138	1	Heterozygous
	FN2198-S	Insertion	Chr9	514361	1	Heterozygous
	FN2198-S	Insertion	Chr5	21998763	1	Heterozygous
	FN2198-S	Insertion	Chr4	18043642	1	Heterozygous
	FN2198-S	Insertion	Chr1	19526477	1	Heterozygous
	FN2198-S	Insertion	Chr6	22465517	1	Heterozygous
	FN2198-S	Insertion	Chr10	14007456	1	Heterozygous
	FN2198-S	Insertion	Chr2	1897728	1	Heterozygous
	FN2199-S	Insertion	Chr11	25644115	72	Heterozygous
	FN2199-S	Insertion	Chr4	22621177	53	Heterozygous
	FN2199-S	Insertion	Chr12	21964312	1	Heterozygous
	FN2199-S	Insertion	Chr3	35098255	1	Heterozygous
	FN2199-S	Insertion	Chr5	19193910	2	Heterozygous
	FN2199-S	Insertion	Chr6	29862026	1	Heterozygous
	FN2199-S	Insertion	Chr4	19068792	1	Heterozygous
	FN2200-S	Insertion	Chr12	12301752	1	Heterozygous
	FN2200-S	Insertion	Chr4	2989518	1	Heterozygous
	FN2200-S	Insertion	Chr1	747152	2	Heterozygous
	FN2200-S	Insertion	Chr12	23132350	10	Heterozygous
	FN2201-S	Insertion	Chr6	16047166	69	Heterozygous
	FN2201-S	Insertion	Chr1	25082257	2	Heterozygous
	FN2201-S	Insertion	Chr8	16900172	4	Heterozygous
	FN2202-S	Insertion	Chr7	24552898	1	Heterozygous
	FN2202-S	Insertion	Chr5	2697098	2	Heterozygous
	FN2202-S	Insertion	Chr4	17258509	2	Heterozygous
	FN2202-S	Insertion	Chr6	29254786	2	Heterozygous
	FN2202-S	Insertion	Chr2	13426659	1	Heterozygous
	FN2202-S	Insertion	Chr11	22104942	5	Heterozygous
	FN2202-S	Insertion	Chr3	15789344	2	Heterozygous
	FN2202-S	Insertion	Chr1	27070343	2	Heterozygous
	FN2202-S	Insertion	Chr4	26597673	1	Heterozygous
	FN2203-S	Insertion	Chr1	34064088	2	Heterozygous
	FN2203-S	Insertion	Chr3	3786951	2	Heterozygous
	FN2204-S	Insertion	Chr11	25044113	4	Heterozygous
	FN2204-S	Insertion	Chr10	2066466	2	Heterozygous
	FN2204-S	Insertion	Chr6	25246934	2	Heterozygous
	FN2205-S	Insertion	Chr6	2755644	2	Heterozygous
	FN2205-S	Insertion	Chr9	18172502	6	Heterozygous
	FN2205-S	Insertion	Chr10	11129445	1	Heterozygous
	FN2205-S	Insertion	Chr7	24530941	1	Heterozygous
	FN2206-S	Insertion	Chr12	21777752	1	Heterozygous
	FN2206-S	Insertion	Chr3	8825394	1	Heterozygous
	FN2206-S	Insertion	Chr6	9639783	44	Heterozygous
	FN2206-S	Insertion	Chr11	13909369	27	Heterozygous
	FN2206-S	Insertion	Chr4	32929666	1	Heterozygous
	FN2206-S	Insertion	Chr1	29173556	1	Heterozygous
	FN2207-S	Insertion	Chr5	25823164	2	Heterozygous
	FN2207-S	Insertion	Chr8	9184146	3	Heterozygous
	FN2207-S	Insertion	Chr5	311092	2	Heterozygous
	FN2207-S	Insertion	Chr12	18817390	1	Heterozygous
	FN2207-S	Insertion	Chr12	8491249	1	Heterozygous
	FN2207-S	Insertion	Chr8	12039186	2	Heterozygous
	FN2209-S	Insertion	Chr10	8667874	1	Heterozygous
	FN2209-S	Insertion	Chr12	8776201	2	Heterozygous
	FN2210-S	Insertion	Chr4	2631922	1	Heterozygous
	FN2210-S	Insertion	Chr2	15319147	10	Heterozygous
	FN2210-S	Insertion	Chr6	5968336	1	Heterozygous
	FN2211-S	Insertion	Chr5	29945899	1	Heterozygous
	FN2211-S	Insertion	Chr2	23954570	2	Heterozygous
	FN2211-S	Insertion	Chr9	9768729	6	Homozygous
	FN2211-S	Insertion	Chr4	22357387	3	Heterozygous
	FN2212-S	Insertion	Chr8	13996631	1	Heterozygous
	FN2212-S	Insertion	Chr1	37365024	1	Heterozygous
	FN2213-S	Insertion	Chr6	6582550	1	Homozygous
	FN2213-S	Insertion	Chr2	15513158	11	Heterozygous
	FN2213-S	Insertion	Chr4	16655645	1	Homozygous
	FN2214-S	Insertion	Chr3	33373185	2	Homozygous
	FN2214-S	Insertion	Chr12	4543496	2	Homozygous
	FN2214-S	Insertion	Chr3	13027045	2	Heterozygous
	FN2214-S	Insertion	Chr3	20637175	2	Heterozygous
	FN2214-S	Insertion	Chr11	20878309	22	Heterozygous
	FN2214-S	Insertion	Chr7	11923030	1	Heterozygous
	FN2215-S	Insertion	Chr7	7179441	2	Heterozygous
	FN2215-S	Insertion	Chr7	10683066	2	Heterozygous
	FN2216-S	Insertion	Chr11	12327912	48	Heterozygous
	FN2216-S	Insertion	Chr5	29648206	24	Heterozygous
	FN2217-S	Insertion	Chr7	27613461	2	Heterozygous
	FN2217-S	Insertion	Chr2	25918777	1	Heterozygous
	FN2217-S	Insertion	Chr9	223262	1	Heterozygous
	FN2218-S	Insertion	Chr3	10224923	2	Heterozygous
	FN2218-S	Insertion	Chr4	4268572	1	Heterozygous
	FN2218-S	Insertion	Chr8	22554866	2	Heterozygous
	FN2218-S	Insertion	Chr12	24275651	2	Heterozygous
	FN2218-S	Insertion	Chr9	3843609	3	Heterozygous
	FN2219-S	Insertion	Chr7	16836657	1	Heterozygous
	FN2219-S	Insertion	Chr7	24854156	2	Heterozygous
	FN2219-S	Insertion	Chr11	13614651	1	Heterozygous
	FN2220-S	Insertion	Chr7	13147217	2	Heterozygous
	FN2220-S	Insertion	Chr10	19933858	2	Heterozygous
	FN2221-S	Insertion	Chr1	23047852	2	Heterozygous
	FN2221-S	Insertion	Chr1	31479258	2	Heterozygous
	FN2222-S	Insertion	Chr10	1482413	2	Heterozygous
	FN2222-S	Insertion	Chr12	21760065	2	Heterozygous
	FN2223-S	Insertion	Chr8	11430174	2	Heterozygous
	FN2223-S	Insertion	Chr6	11768306	2	Heterozygous
	FN2224-S	Insertion	Chr2	28634162	4	Heterozygous
	FN2224-S	Insertion	Chr1	14347778	5	Heterozygous
	FN2226-S	Insertion	Chr3	19259782	1	Heterozygous
	FN2226-S	Insertion	Chr3	184498	4	Heterozygous
	FN2226-S	Insertion	Chr6	24058113	4	Heterozygous
	FN2226-S	Insertion	Chr4	31847295	1	Heterozygous
	FN2226-S	Insertion	Chr8	18424274	22	Heterozygous
	FN2229-S	Insertion	Chr10	278368	9	Heterozygous
	FN2229-S	Insertion	Chr2	8123411	3	Heterozygous
	FN2229-S	Insertion	Chr10	12195523	2	Heterozygous
	FN2229-S	Insertion	Chr1	35770112	2	Heterozygous
	FN2230-S	Insertion	Chr1	15284063	2	Heterozygous
	FN2230-S	Insertion	Chr9	3361432	7	Homozygous
	FN2230-S	Insertion	Chr1	3773308	4	Heterozygous
	FN2231-S	Insertion	Chr10	18986169	1	Heterozygous
	FN2231-S	Insertion	Chr3	25249297	1	Heterozygous
	FN2231-S	Insertion	Chr3	30677289	2	Heterozygous
	FN2231-S	Insertion	Chr3	29603664	2	Heterozygous
	FN2231-S	Insertion	Chr7	11715053	16	Heterozygous
	FN2231-S	Insertion	Chr5	9337406	1	Heterozygous
	FN2231-S	Insertion	Chr3	13601055	2	Heterozygous
	FN2231-S	Insertion	Chr10	5512940	1	Heterozygous
	FN2232-S	Insertion	Chr1	14987911	3	Heterozygous
	FN2232-S	Insertion	Chr5	22764162	2	Heterozygous
	FN2232-S	Insertion	Chr9	21455305	2	Heterozygous
	FN2233-S	Insertion	Chr3	14954821	7	Heterozygous
	FN2233-S	Insertion	Chr10	8162696	1	Heterozygous
	FN2233-S	Insertion	Chr8	20957028	1	Heterozygous
	FN2233-S	Insertion	Chr4	10884121	2	Heterozygous
	FN2233-S	Insertion	Chr9	13801855	1	Heterozygous
	FN2233-S	Insertion	Chr5	169904	6	Heterozygous
	FN2233-S	Insertion	Chr10	6889707	19	Heterozygous
	FN2233-S	Insertion	Chr4	7947891	1	Heterozygous
	FN2234-S	Insertion	Chr1	16256193	1	Heterozygous
	FN2234-S	Insertion	Chr3	12157517	2	Heterozygous
	FN2234-S	Insertion	Chr8	12440724	1	Heterozygous
	FN2234-S	Insertion	Chr4	15273890	1	Heterozygous
	FN2235-S	Insertion	Chr6	1193858	1	Heterozygous
	FN2235-S	Insertion	Chr3	35845948	1	Heterozygous
	FN2237-S	Insertion	Chr5	12569228	6	Heterozygous
	FN2237-S	Insertion	Chr6	23088753	1	Heterozygous
	FN2237-S	Insertion	Chr4	15277970	1	Heterozygous
	FN2237-S	Insertion	Chr7	19566534	3	Heterozygous
	FN2237-S	Insertion	Chr5	8116387	1	Heterozygous
	FN2237-S	Insertion	Chr10	16168603	1	Heterozygous
	FN2237-S	Insertion	Chr7	19805588	1	Heterozygous
	FN2237-S	Insertion	Chr12	15517904	2	Heterozygous
	FN2237-S	Insertion	Chr11	13568674	1	Heterozygous
	FN2237-S	Insertion	Chr6	24860355	1	Heterozygous
	FN2237-S	Insertion	Chr5	5266970	2	Heterozygous
	FN2239-S	Insertion	Chr3	26072612	1	Heterozygous
	FN2239-S	Insertion	Chr8	5914608	20	Heterozygous
	FN2239-S	Insertion	Chr7	20898552	1	Heterozygous
	FN2240-S	Insertion	Chr4	15715312	1	Heterozygous
	FN2241-S	Insertion	Chr2	13865272	6	Heterozygous
	FN2241-S	Insertion	Chr1	35992359	2	Heterozygous
	FN2241-S	Insertion	Chr3	24787286	1	Heterozygous
	FN2241-S	Insertion	Chr4	20197871	70	Heterozygous
	FN2241-S	Insertion	Chr4	8670491	1	Homozygous
	FN2242-S	Insertion	Chr9	18654061	1	Heterozygous
	FN2242-S	Insertion	Chr4	16408623	62	Heterozygous
	FN2243-S	Insertion	Chr5	5150992	4	Heterozygous
	FN2243-S	Insertion	Chr6	21204836	1	Heterozygous
	FN2243-S	Insertion	Chr3	15780243	2	Heterozygous
	FN2243-S	Insertion	Chr6	21857133	1	Heterozygous
	FN2244-S	Insertion	Chr2	7040501	1	Heterozygous
	FN2244-S	Insertion	Chr11	22105273	1	Heterozygous
	FN2244-S	Insertion	Chr5	29103569	7	Heterozygous
	FN2244-S	Insertion	Chr8	17446884	1	Heterozygous
	FN2244-S	Insertion	Chr1	1918329	1	Heterozygous
	FN2244-S	Insertion	Chr9	14291608	1	Heterozygous
	FN2245-S	Insertion	Chr10	5091446	1	Heterozygous
	FN2245-S	Insertion	Chr8	24612150	1	Heterozygous
	FN2245-S	Insertion	Chr4	2610506	1	Heterozygous
	FN2245-S	Insertion	Chr4	11973142	1	Heterozygous
	FN2245-S	Insertion	Chr4	15002505	1	Heterozygous
	FN2245-S	Insertion	Chr12	11626172	7	Heterozygous
	FN2245-S	Insertion	Chr7	14901434	1	Heterozygous
	FN2246-S	Insertion	Chr4	12153925	1	Heterozygous
	FN2247-S	Insertion	Chr2	34454055	2	Heterozygous
	FN2247-S	Insertion	Chr5	28196333	2	Heterozygous
	FN2247-S	Insertion	Chr4	34971512	2	Heterozygous
	FN2247-S	Insertion	Chr6	27168408	2	Heterozygous
	FN2247-S	Insertion	Chr6	9547274	6	Heterozygous
	FN2247-S	Insertion	Chr8	18413261	2	Heterozygous
	FN2249-S	Insertion	Chr1	30576706	2	Heterozygous
	FN2249-S	Insertion	Chr7	29484391	9	Heterozygous
	FN2251-S	Insertion	Chr11	19082831	12	Heterozygous
	FN2251-S	Insertion	Chr11	27121476	6	Heterozygous
	FN2251-S	Insertion	Chr4	14682138	1	Heterozygous
	FN2251-S	Insertion	Chr7	12085349	2	Heterozygous
	FN2251-S	Insertion	Chr5	18369178	2	Heterozygous
	FN2252-S	Insertion	Chr6	10436398	2	Heterozygous
	FN2252-S	Insertion	Chr11	15303761	4	Heterozygous
	FN2252-S	Insertion	Chr2	9998867	2	Homozygous
	FN2252-S	Insertion	Chr10	11271297	3	Heterozygous
	FN2252-S	Insertion	Chr2	27283863	2	Heterozygous
	FN2252-S	Insertion	Chr2	17454917	2	Heterozygous
	FN2252-S	Insertion	Chr2	7458562	5	Heterozygous
	FN2253-S	Insertion	Chr12	13719982	1	Heterozygous
	FN2253-S	Insertion	Chr4	25392995	3	Heterozygous
	FN2253-S	Insertion	Chr8	17916507	1	Heterozygous
	FN2253-S	Insertion	Chr4	1274218	3	Heterozygous
	FN2253-S	Insertion	Chr2	34287786	4	Heterozygous
	FN2253-S	Insertion	Chr2	8352718	3	Heterozygous
	FN2253-S	Insertion	Chr4	4255541	1	Heterozygous
	FN2253-S	Insertion	Chr1	10348131	3	Heterozygous
	FN2253-S	Insertion	Chr11	17989032	3	Heterozygous
	FN2253-S	Insertion	Chr11	1476412	2	Heterozygous
	FN2254-S	Insertion	Chr8	28366463	1	Heterozygous
	FN2254-S	Insertion	Chr3	26761919	62	Heterozygous
	FN2254-S	Insertion	Chr4	1442209	2	Heterozygous
	FN2254-S	Insertion	Chr12	25493322	2	Heterozygous
	FN2254-S	Insertion	Chr2	26002795	6	Heterozygous
	FN2254-S	Insertion	Chr1	26582459	2	Heterozygous
	FN2254-S	Insertion	Chr5	29852789	1	Heterozygous
	FN2255-S	Insertion	Chr4	13544345	1	Heterozygous
	FN2255-S	Insertion	Chr4	10575288	2	Heterozygous
	FN2255-S	Insertion	Chr10	10194732	29	Heterozygous
	FN2255-S	Insertion	Chr10	22956728	1	Heterozygous
	FN2255-S	Insertion	Chr5	3872587	11	Heterozygous
	FN2255-S	Insertion	Chr1	21558476	4	Heterozygous
	FN2257-S	Insertion	Chr8	13642396	1	Heterozygous
	FN2257-S	Insertion	Chr9	20367442	2	Heterozygous
	FN2257-S	Insertion	Chr1	218625	2	Heterozygous
	FN2257-S	Insertion	Chr1	5369281	2	Heterozygous
	FN2258-S	Insertion	Chr12	15228442	14	Heterozygous
	FN2258-S	Insertion	Chr10	568534	33	Heterozygous
	FN2258-S	Insertion	Chr10	5746056	1	Heterozygous
	FN2258-S	Insertion	Chr4	35487006	2	Heterozygous
	FN2258-S	Insertion	Chr4	33911351	1	Heterozygous
	FN2258-S	Insertion	Chr4	3332188	1	Heterozygous
	FN2258-S	Insertion	Chr4	30302637	2	Heterozygous
	FN2259-S	Insertion	Chr7	24941088	1	Heterozygous
	FN2259-S	Insertion	Chr8	22800889	1	Homozygous
	FN2259-S	Insertion	Chr8	17063302	1	Heterozygous
	FN2259-S	Insertion	Chr10	12849436	2	Heterozygous
	FN2259-S	Insertion	Chr4	14959691	2	Heterozygous
	FN2259-S	Insertion	Chr10	10472225	1	Heterozygous
	FN2259-S	Insertion	Chr3	22475639	1	Heterozygous
	FN2260-S	Insertion	Chr1	12684453	22	Heterozygous
	FN2260-S	Insertion	Chr3	30334314	3	Heterozygous
	FN2260-S	Insertion	Chr4	9935639	1	Homozygous
	FN2260-S	Insertion	Chr2	15545589	1	Heterozygous
	FN2260-S	Insertion	Chr6	5543356	3	Heterozygous
	FN2261-S	Insertion	Chr3	13604221	2	Heterozygous
	FN2261-S	Insertion	Chr4	31887631	1	Heterozygous
	FN2261-S	Insertion	Chr12	15364715	1	Heterozygous
	FN2262-S	Insertion	Chr7	13579336	1	Heterozygous
	FN2262-S	Insertion	Chr3	29440814	2	Heterozygous
	FN2262-S	Insertion	Chr2	22461580	5	Heterozygous
	FN2263-S	Insertion	Chr11	16671982	31	Heterozygous
	FN2263-S	Insertion	Chr2	4584795	2	Heterozygous
	FN2263-S	Insertion	Chr4	30096055	1	Homozygous
	FN2263-S	Insertion	Chr3	11236907	9	Heterozygous
	FN2263-S	Insertion	Chr5	7487590	4	Heterozygous
	FN2264-S	Insertion	Chr7	18889109	1	Heterozygous
	FN2264-S	Insertion	Chr1	27809054	1	Heterozygous
	FN2264-S	Insertion	Chr3	19570994	2	Heterozygous
	FN2264-S	Insertion	Chr7	6526429	1	Heterozygous
	FN2264-S	Insertion	Chr10	6923462	1	Heterozygous
	FN2264-S	Insertion	Chr7	401151	1	Heterozygous
	FN2264-S	Insertion	Chr12	16030037	19	Heterozygous
	FN2265-S	Insertion	Chr12	10799273	2	Homozygous
	FN2265-S	Insertion	Chr3	22759606	6	Heterozygous
	FN2265-S	Insertion	Chr5	8058122	1	Heterozygous
	FN2265-S	Insertion	Chr12	25114842	2	Heterozygous
	FN2265-S	Insertion	Chr10	20018107	2	Heterozygous
	FN2266-S	Insertion	Chr9	14829726	2	Heterozygous
	FN2266-S	Insertion	Chr2	9367128	1	Heterozygous
	FN2266-S	Insertion	Chr11	17738803	36	Heterozygous
	FN2267-S	Insertion	Chr5	21807624	1	Heterozygous
	FN2267-S	Insertion	Chr8	15740446	3	Heterozygous
	FN2267-S	Insertion	Chr8	25824153	2	Heterozygous
	FN2267-S	Insertion	Chr4	33462928	1	Heterozygous
	FN2267-S	Insertion	Chr1	1315021	2	Heterozygous
	FN2267-S	Insertion	Chr10	9180137	6	Heterozygous
	FN2267-S	Insertion	Chr4	35261571	1	Heterozygous
	FN2267-S	Insertion	Chr3	27219007	1	Heterozygous
	FN2267-S	Insertion	Chr11	27010692	1	Heterozygous
	FN2268-S	Insertion	Chr12	11336483	1	Heterozygous
	FN2268-S	Insertion	Chr11	4077167	2	Heterozygous
	FN2268-S	Insertion	Chr2	25575141	1	Homozygous
	FN2268-S	Insertion	Chr10	15327851	1	Heterozygous
	FN2268-S	Insertion	Chr2	361573	1	Heterozygous
	FN2268-S	Insertion	Chr5	27309606	4	Heterozygous
	FN2268-S	Insertion	Chr9	16836047	2	Heterozygous
	FN2269-S	Insertion	Chr11	25683696	1	Heterozygous
	FN2269-S	Insertion	Chr2	26793248	18	Heterozygous
	FN2269-S	Insertion	Chr2	23821572	1	Homozygous
	FN2269-S	Insertion	Chr6	10986230	1	Heterozygous
	FN2271-S	Insertion	Chr10	4817846	2	Heterozygous
	FN2271-S	Insertion	Chr8	27201068	1	Heterozygous
	FN2271-S	Insertion	Chr9	21587498	1	Homozygous
	FN2271-S	Insertion	Chr12	18133235	2	Heterozygous
	FN2271-S	Insertion	Chr12	25785657	2	Heterozygous
	FN2271-S	Insertion	Chr7	4353459	1	Heterozygous
	FN2271-S	Insertion	Chr8	23824648	1	Homozygous
	FN2272-S	Insertion	Chr1	30567595	2	Heterozygous
	FN2273-S	Insertion	Chr7	4843878	1	Heterozygous
	FN2273-S	Insertion	Chr3	4286486	3	Heterozygous
	FN2274-S	Insertion	Chr8	17546054	2	Heterozygous
	FN2274-S	Insertion	Chr8	5130577	2	Heterozygous
	FN2275-S	Insertion	Chr10	20202591	2	Heterozygous
	FN2275-S	Insertion	Chr2	33270300	3	Heterozygous
	FN2275-S	Insertion	Chr8	18175699	4	Heterozygous
	FN2275-S	Insertion	Chr2	20960937	2	Heterozygous
	FN2275-S	Insertion	Chr11	9368836	3	Heterozygous
	FN2275-S	Insertion	Chr1	10882620	3	Heterozygous
	FN2275-S	Insertion	Chr7	6252890	2	Heterozygous
	FN2275-S	Insertion	Chr1	10418465	1	Heterozygous
	FN2276-S	Insertion	Chr12	2202219	2	Heterozygous
	FN2276-S	Insertion	Chr12	13097748	2	Heterozygous
	FN2278-S	Insertion	Chr1	26821653	2	Heterozygous
	FN2278-S	Insertion	Chr12	22229058	12	Heterozygous
	FN2278-S	Insertion	Chr8	12575994	1	Heterozygous
	FN2279-S	Insertion	Chr1	37140758	1	Heterozygous
	FN2279-S	Insertion	Chr8	25361005	1	Heterozygous
	FN2279-S	Insertion	Chr8	2871634	2	Heterozygous
	FN2279-S	Insertion	Chr3	14316094	2	Heterozygous
	FN2279-S	Insertion	Chr8	3347906	2	Heterozygous
	FN2279-S	Insertion	Chr1	24126767	2	Heterozygous
	FN2280-S	Insertion	Chr5	11898000	1	Heterozygous
	FN2280-S	Insertion	Chr2	23290491	1	Heterozygous
	FN2280-S	Insertion	Chr6	21030804	2	Heterozygous
	FN2281	Insertion	Chr10	1596388	3	Heterozygous
	FN2281	Insertion	Chr9	18899110	2	Heterozygous
	FN2281	Insertion	Chr3	15138760	21	Heterozygous
	FN2281	Insertion	Chr6	24414618	2	Heterozygous
	FN2282	Insertion	Chr1	39492207	4	Heterozygous
	FN2282	Insertion	Chr4	26395929	2	Heterozygous
	FN2282	Insertion	Chr7	25108189	2	Heterozygous
	FN2282	Insertion	Chr2	20435482	2	Heterozygous
	FN2283	Insertion	Chr7	8766718	1	Heterozygous
	FN2283	Insertion	Chr7	19065451	1	Homozygous
	FN2284	Insertion	Chr7	24062143	8	Heterozygous
	FN2285	Insertion	Chr8	18774974	4	Heterozygous
	FN2285	Insertion	Chr7	23468619	1	Heterozygous
	FN2285	Insertion	Chr5	11128475	1	Heterozygous
	FN2285	Insertion	Chr9	2172054	1	Heterozygous
	FN2285	Insertion	Chr10	15621383	2	Heterozygous
	FN2286	Insertion	Chr4	4942524	1	Heterozygous
	FN2286	Insertion	Chr3	6532810	2	Heterozygous
	FN2288	Insertion	Chr5	2881419	2	Heterozygous
	FN2288	Insertion	Chr6	10663870	1	Heterozygous
	FN2288	Insertion	Chr6	12165190	1	Heterozygous
	FN2288	Insertion	Chr12	23760671	72	Heterozygous
	FN2288	Insertion	Chr10	5102960	1	Heterozygous
	FN2288	Insertion	Chr10	13703828	1	Heterozygous
	FN2288	Insertion	Chr12	13921592	3	Heterozygous
	FN2289	Insertion	Chr12	26316418	2	Heterozygous
	FN2289	Insertion	Chr12	19339671	2	Heterozygous
	FN2290	Insertion	Chr4	28681129	4	Homozygous
	FN2290	Insertion	Chr9	9329742	2	Heterozygous
	FN2290	Insertion	Chr11	19295064	2	Heterozygous
	FN2291	Insertion	Chr4	11052243	2	Heterozygous
	FN2291	Insertion	Chr12	8958730	1	Heterozygous
	FN2291	Insertion	Chr5	28323438	2	Heterozygous
	FN2292	Insertion	Chr1	4367350	2	Heterozygous
	FN2292	Insertion	Chr7	6526429	1	Heterozygous
	FN2292	Insertion	Chr12	11336483	1	Heterozygous
	FN2292	Insertion	Chr5	8116387	1	Heterozygous
	FN2292	Insertion	Chr3	2917220	2	Heterozygous
	FN2292	Insertion	Chr1	31772635	1	Heterozygous
	FN2293	Insertion	Chr4	2103035	2	Heterozygous
	FN2293	Insertion	Chr11	21084805	1	Homozygous
	FN2293	Insertion	Chr4	12448379	3	Heterozygous
	FN2293	Insertion	Chr6	10986230	1	Heterozygous
	FN2293	Insertion	Chr4	29429981	2	Heterozygous
	FN2293	Insertion	Chr5	29852789	1	Heterozygous
	FN2293	Insertion	Chr11	3060239	1	Heterozygous
	FN2293	Insertion	Chr7	19805571	1	Heterozygous
	FN2293	Insertion	Chr3	23834715	1	Homozygous
	FN2293	Insertion	Chr12	22564309	1	Heterozygous
	FN2295	Insertion	Chr5	4000360	1	Heterozygous
	FN2295	Insertion	Chr1	20810863	1	Heterozygous
	FN2295	Insertion	Chr11	14224874	3	Heterozygous
	FN2295	Insertion	Chr3	14987577	1	Heterozygous
	FN2296	Insertion	Chr1	43134513	6	Heterozygous
	FN2296	Insertion	Chr2	15513158	11	Heterozygous
	FN2296	Insertion	Chr7	28852138	10	Heterozygous
	FN2296	Insertion	Chr6	6948495	1	Heterozygous
	FN2296	Insertion	Chr11	18574261	3	Homozygous
	FN2296	Insertion	Chr11	21271984	2	Homozygous
	FN2296	Insertion	Chr5	5851224	1	Heterozygous
	FN2296	Insertion	Chr3	2415879	2	Heterozygous
	FN2297	Insertion	Chr1	5943189	18	Heterozygous
	FN2297	Insertion	Chr1	5943189	15	Heterozygous
	FN2297	Insertion	Chr4	33337074	2	Heterozygous
	FN2298	Insertion	Chr3	9570690	38	Heterozygous
	FN2298	Insertion	Chr4	23014572	2	Heterozygous
	FN2298	Insertion	Chr11	16487482	4	Heterozygous
	FN2299	Insertion	Chr5	11965623	1	Heterozygous
	FN2299	Insertion	Chr3	20536339	2	Heterozygous
	FN2299	Insertion	Chr11	15041320	1	Heterozygous
	FN2299	Insertion	Chr11	5493917	2	Heterozygous
	FN2300	Insertion	Chr3	22475639	1	Heterozygous
	FN2300	Insertion	Chr2	31844652	1	Heterozygous
	FN2300	Insertion	Chr12	20273383	2	Heterozygous
	FN2301	Insertion	Chr7	24552898	1	Heterozygous
	FN2301	Insertion	Chr5	2808568	4	Heterozygous
	FN2301	Insertion	Chr1	31933798	1	Heterozygous
	FN2301	Insertion	Chr2	7739877	1	Heterozygous
	FN2301	Insertion	Chr2	23462455	1	Heterozygous
	FN2301	Insertion	Chr10	5707236	22	Heterozygous
	FN2301	Insertion	Chr7	21737623	1	Heterozygous
	FN2301	Insertion	Chr11	2085951	4	Heterozygous
	FN2301	Insertion	Chr9	14567048	3	Heterozygous
	FN2302	Insertion	Chr10	2165624	2	Heterozygous
	FN2302	Insertion	Chr6	12087061	2	Heterozygous
	FN2302	Insertion	Chr6	10621509	1	Heterozygous
	FN2302	Insertion	Chr2	23487792	10	Heterozygous
	FN2304	Insertion	Chr11	4548519	12	Heterozygous
	FN2304	Insertion	Chr12	20273415	2	Heterozygous
	FN2305	Insertion	Chr11	22130893	30	Heterozygous
	FN2305	Insertion	Chr10	18986169	1	Heterozygous
	FN2305	Insertion	Chr2	26167805	1	Homozygous
	FN2305	Insertion	Chr8	11281001	2	Heterozygous
	FN2306	Insertion	Chr11	7848733	1	Heterozygous
	FN2306	Insertion	Chr9	17230360	21	Heterozygous
	FN2306	Insertion	Chr5	17611700	1	Heterozygous
	FN2306	Insertion	Chr5	6127134	1	Heterozygous
	FN2306	Insertion	Chr7	6154870	39	Heterozygous
	FN2306	Insertion	Chr11	21129520	6	Heterozygous
	FN2306	Insertion	Chr4	2356291	1	Heterozygous
	FN2306	Insertion	Chr11	22104942	5	Heterozygous
	FN2306	Insertion	Chr7	19676771	1	Heterozygous
	FN2306	Insertion	Chr4	14592733	5	Heterozygous
	FN2306	Insertion	Chr5	9941976	1	Heterozygous
	FN2306	Insertion	Chr11	16554568	2	Heterozygous
	FN2306	Insertion	Chr4	4025001	1	Heterozygous
	FN2306	Insertion	Chr4	3904617	1	Heterozygous
	FN2306	Insertion	Chr12	21982395	1	Heterozygous
	FN2307	Insertion	Chr3	4334828	3	Heterozygous
	FN2307	Insertion	Chr10	1516455	3	Heterozygous
	FN2307	Insertion	Chr10	17998445	26	Heterozygous
	FN2307	Insertion	Chr10	13621846	26	Heterozygous
	FN2307	Insertion	Chr5	29482315	2	Heterozygous
	FN2307	Insertion	Chr2	34845898	2	Heterozygous
	FN2308	Insertion	Chr4	24854595	2	Heterozygous
	FN2308	Insertion	Chr5	12758792	1	Heterozygous
	FN2308	Insertion	Chr3	29778509	4	Heterozygous
	FN2308	Insertion	Chr8	28370803	4	Heterozygous
	FN2309	Insertion	Chr12	22863412	6	Heterozygous
	FN2309	Insertion	Chr3	31613141	1	Homozygous
	FN2309	Insertion	Chr10	3923863	1	Heterozygous
	FN2309	Insertion	Chr7	171740	1	Heterozygous
	FN2309	Insertion	Chr10	9180137	6	Heterozygous
	FN2310	Insertion	Chr8	21739267	3	Heterozygous
	FN2310	Insertion	Chr10	10472225	1	Heterozygous
	FN2310	Insertion	Chr5	11832070	1	Homozygous
	FN2310	Insertion	Chr12	12795238	1	Homozygous
	FN2310	Insertion	Chr11	5620482	5	Heterozygous
	FN2310	Insertion	Chr10	2603536	1	Heterozygous
	FN2311	Insertion	Chr10	14007456	1	Heterozygous
	FN2311	Insertion	Chr8	13642396	1	Heterozygous
	FN2311	Insertion	Chr1	5943189	6	Heterozygous
	FN2311	Insertion	Chr9	15717592	2	Heterozygous
	FN2311	Insertion	Chr3	23126868	2	Heterozygous
	FN2312	Insertion	Chr7	16836657	1	Heterozygous
	FN2312	Insertion	Chr3	32760611	2	Heterozygous
	FN2313	Insertion	Chr5	14140895	2	Heterozygous
	FN2313	Insertion	Chr4	34971512	2	Heterozygous
	FN2313	Insertion	Chr10	8976156	2	Heterozygous
	FN2313	Insertion	Chr7	2153248	1	Heterozygous
	FN2314	Insertion	Chr7	6431611	6	Heterozygous
	FN2314	Insertion	Chr1	25435571	11	Heterozygous
	FN2314	Insertion	Chr9	13258549	1	Heterozygous
	FN2314	Insertion	Chr5	29945899	1	Heterozygous
	FN2315	Insertion	Chr6	6787215	1	Heterozygous
	FN2315	Insertion	Chr5	21823814	2	Heterozygous
	FN2315	Insertion	Chr4	20584837	2	Heterozygous
	FN2315	Insertion	Chr9	7861737	2	Heterozygous
	FN2315	Insertion	Chr1	1918329	1	Heterozygous
	FN2316	Insertion	Chr8	11948857	1	Homozygous
	FN2316	Insertion	Chr12	16065492	2	Heterozygous
	FN2316	Insertion	Chr5	25478861	1	Heterozygous
	FN2316	Insertion	Chr9	7809546	8	Heterozygous
	FN2316	Insertion	Chr12	3616828	2	Heterozygous
	FN2317	Insertion	Chr8	3232481	3	Heterozygous
	FN2317	Insertion	Chr1	5117189	2	Heterozygous
	FN2318	Insertion	Chr10	11635650	1	Homozygous
	FN2318	Insertion	Chr2	715250	2	Heterozygous
	FN2320	Insertion	Chr6	2289892	2	Heterozygous
	FN2320	Insertion	Chr2	32819938	1	Homozygous
	FN2320	Insertion	Chr4	3191644	2	Heterozygous
	FN2320	Insertion	Chr3	24787286	1	Heterozygous
	FN2320	Insertion	Chr11	2555008	2	Homozygous
	FN2321	Insertion	Chr3	19759632	1	Heterozygous
	FN2322	Insertion	Chr11	17738803	36	Heterozygous
	FN2323	Insertion	Chr5	21816867	1	Heterozygous
	FN2323	Insertion	Chr1	25245398	2	Heterozygous
	FN2323	Insertion	Chr12	13318573	1	Heterozygous
	FN2323	Insertion	Chr1	29770248	3	Heterozygous
	FN2323	Insertion	Chr3	8952516	2	Heterozygous
	FN2323	Insertion	Chr7	13147041	6	Homozygous
	FN2324	Insertion	Chr3	28389567	4	Heterozygous
	FN2324	Insertion	Chr1	5270183	2	Heterozygous
	FN2324	Insertion	Chr9	6807841	1	Heterozygous
	FN2325	Insertion	Chr4	18043642	1	Heterozygous
	FN2325	Insertion	Chr4	13544345	1	Heterozygous
	FN2325	Insertion	Chr10	11844458	1	Heterozygous
	FN2325	Insertion	Chr4	15002505	1	Heterozygous
	FN2326	Insertion	Chr3	34742196	5	Heterozygous
	FN2326	Insertion	Chr2	33244708	1	Heterozygous
	FN2327	Insertion	Chr11	13568674	1	Heterozygous
	FN2327	Insertion	Chr4	22704544	1	Heterozygous
	FN2327	Insertion	Chr4	12265757	1	Heterozygous
	FN2327	Insertion	Chr3	19259782	1	Heterozygous
	FN2327	Insertion	Chr2	19722828	7	Heterozygous
	FN2327	Insertion	Chr7	6552562	1	Heterozygous
	FN2327	Insertion	Chr2	19064618	7	Heterozygous
	FN2327	Insertion	Chr5	21807624	1	Heterozygous
	FN2327	Insertion	Chr7	13579336	1	Heterozygous
	FN2327	Insertion	Chr8	12235654	1	Heterozygous
	FN2327	Insertion	Chr8	15935106	1	Heterozygous
	FN2328	Insertion	Chr3	29320960	3	Heterozygous
	FN2328	Insertion	Chr3	2292369	2	Heterozygous
	FN2328	Insertion	Chr2	186668	2	Heterozygous
	FN2329	Insertion	Chr4	8684439	1	Heterozygous
	FN2330	Insertion	Chr9	331362	6	Heterozygous
	FN2330	Insertion	Chr5	24882841	25	Heterozygous
	FN2330	Insertion	Chr5	14553842	3	Heterozygous
	FN2330	Insertion	Chr3	12760317	2	Heterozygous
	FN2330	Insertion	Chr9	13453559	4	Heterozygous
	FN2330	Insertion	Chr7	1308316	9	Heterozygous
	FN2330	Insertion	Chr7	24530941	1	Heterozygous
	FN2330	Insertion	Chr8	11049434	1	Heterozygous
	FN2331	Insertion	Chr11	19286289	2	Heterozygous
	FN2331	Insertion	Chr11	20630907	1	Heterozygous
	FN2331	Insertion	Chr8	12440724	1	Heterozygous
	FN2331	Insertion	Chr12	23759721	2	Heterozygous
	FN2331	Insertion	Chr2	20016321	34	Heterozygous
	FN2332	Insertion	Chr12	11626172	7	Heterozygous
	FN2332	Insertion	Chr1	3947893	2	Heterozygous
	FN2332	Insertion	Chr5	25851803	2	Heterozygous
	FN2332	Insertion	Chr6	4569321	12	Heterozygous
	FN2333	Insertion	Chr5	4740328	30	Heterozygous
	FN2333	Insertion	Chr11	1476412	2	Heterozygous
	FN2334	Insertion	Chr5	12568234	1	Heterozygous
	FN2334	Insertion	Chr10	13395688	4	Heterozygous
	FN2334	Insertion	Chr6	12551051	1	Heterozygous
	FN2334	Insertion	Chr8	26643987	1	Heterozygous
	FN2334	Insertion	Chr5	5266970	2	Heterozygous
	FN2334	Insertion	Chr4	481220	3	Heterozygous
	FN2334	Insertion	Chr10	14002198	1	Heterozygous
	FN2334	Insertion	Chr8	12656502	1	Heterozygous
	FN2335	Insertion	Chr7	18659150	3	Heterozygous
	FN2335	Insertion	Chr6	27094509	2	Heterozygous
	FN2335	Insertion	Chr7	2044279	2	Heterozygous
	FN2335	Insertion	Chr1	27366270	2	Heterozygous
	FN2335	Insertion	Chr3	9215202	7	Heterozygous
	FN2335	Insertion	Chr7	17190543	3	Heterozygous
	FN2335	Insertion	Chr2	31208635	2	Heterozygous
	FN2337	Insertion	Chr11	27975174	1	Heterozygous
	FN2337	Insertion	Chr12	15707385	1	Heterozygous
	FN2337	Insertion	Chr2	32483158	1	Heterozygous
	FN2337	Insertion	Chr5	29163155	2	Heterozygous
	FN2337	Insertion	Chr12	17188832	1	Heterozygous
	FN2338	Insertion	Chr4	33911351	1	Heterozygous
	FN2338	Insertion	Chr8	28366463	1	Heterozygous
	FN2339	Insertion	Chr6	28763937	3	Heterozygous
	FN2339	Insertion	Chr12	26329162	1	Heterozygous
	FN2340	Insertion	Chr8	16938495	2	Heterozygous
	FN2340	Insertion	Chr11	2897442	1	Heterozygous
	FN2342	Insertion	Chr4	7961462	1	Heterozygous
	FN2342	Insertion	Chr12	6994745	1	Heterozygous
	FN2342	Insertion	Chr9	14311000	1	Heterozygous
	FN2342	Insertion	Chr6	13729281	1	Heterozygous
	FN2344	Insertion	Chr1	31479258	2	Homozygous
	FN2344	Insertion	Chr11	15445916	2	Heterozygous
	FN2345	Insertion	Chr7	21985710	2	Heterozygous
	FN2345	Insertion	Chr4	16083752	4	Heterozygous
	FN2345	Insertion	Chr1	26532041	1	Homozygous
	FN2347	Insertion	Chr5	5207897	2	Heterozygous
	FN2347	Insertion	Chr2	33581081	1	Heterozygous
	FN2347	Insertion	Chr11	8700005	2	Heterozygous
	FN2348	Insertion	Chr3	35925295	2	Heterozygous
	FN2348	Insertion	Chr5	17389668	2	Heterozygous
	FN2348	Insertion	Chr1	24738973	12	Heterozygous
	FN2348	Insertion	Chr4	3903077	1	Heterozygous
	FN2348	Insertion	Chr4	1274218	3	Heterozygous
	FN2348	Insertion	Chr3	13380250	1	Heterozygous
	FN2348	Insertion	Chr7	13815268	4	Heterozygous
	FN2348	Insertion	Chr4	2359340	2	Heterozygous
	FN2349	Insertion	Chr9	12178351	2	Heterozygous
	FN2349	Insertion	Chr10	16099590	16	Heterozygous
	FN2349	Insertion	Chr2	7458562	5	Heterozygous
	FN2349	Insertion	Chr8	6937929	1	Heterozygous
	FN2349	Insertion	Chr1	914449	1	Heterozygous
	FN2349	Insertion	Chr6	10672860	1	Heterozygous
	FN2349	Insertion	Chr11	14925446	1	Heterozygous
	FN2350	Insertion	Chr11	4060855	4	Heterozygous
	FN2350	Insertion	Chr6	19500373	2	Heterozygous
	FN2350	Insertion	Chr3	31150166	2	Heterozygous
	FN2350	Insertion	Chr12	21760212	2	Homozygous
	FN2350	Insertion	Chr12	228150	2	Heterozygous
	FN2350	Insertion	Chr8	18376583	2	Heterozygous
	FN2351	Insertion	Chr3	184498	4	Heterozygous
	FN2351	Insertion	Chr12	21777752	1	Heterozygous
	FN2351	Insertion	Chr3	11754901	2	Heterozygous
	FN2351	Insertion	Chr11	20878309	22	Heterozygous
	FN2351	Insertion	Chr10	13742558	2	Heterozygous
	FN2351	Insertion	Chr6	13196245	2	Heterozygous
	FN2351	Insertion	Chr1	19823630	26	Heterozygous
	FN2351	Insertion	Chr2	16230649	1	Heterozygous
	FN2352	Insertion	Chr12	15228442	14	Heterozygous
	FN2352	Insertion	Chr10	8667874	1	Heterozygous
	FN2352	Insertion	Chr7	9892461	1	Heterozygous
	FN2352	Insertion	Chr5	2697098	2	Heterozygous
	FN2353	Insertion	Chr12	26091376	1	Heterozygous
	FN2353	Insertion	Chr4	14979680	2	Heterozygous
	FN2353	Insertion	Chr1	43246283	2	Heterozygous
	FN2353	Insertion	Chr8	16898110	48	Heterozygous
	FN2353	Insertion	Chr10	4817846	2	Heterozygous
	FN2353	Insertion	Chr6	30986062	2	Heterozygous
	FN2353	Insertion	Chr3	8317499	1	Heterozygous
	FN2354	Insertion	Chr12	21247509	2	Heterozygous
	FN2354	Insertion	Chr7	27523034	3	Heterozygous
	FN2354	Insertion	Chr11	25513290	3	Heterozygous
	FN2354	Insertion	Chr3	1368044	1	Heterozygous
	FN2354	Insertion	Chr8	7130239	1	Heterozygous
	FN2355	Insertion	Chr7	23887239	4	Heterozygous
	FN2355	Insertion	Chr5	14040336	2	Heterozygous
	FN2355	Insertion	Chr2	20509365	2	Heterozygous
	FN2355	Insertion	Chr10	7673651	1	Heterozygous
	FN2356	Insertion	Chr2	25554625	62	Heterozygous
	FN2356	Insertion	Chr4	34110165	2	Heterozygous
	FN2357	Insertion	Chr2	28613381	2	Heterozygous
	FN2357	Insertion	Chr11	11307413	2	Heterozygous
	FN2358	Insertion	Chr11	16685571	70	Heterozygous
	FN2359	Insertion	Chr7	16990876	12	Heterozygous
	FN2359	Insertion	Chr7	22054665	2	Heterozygous
	FN2360	Insertion	Chr4	1058037	1	Heterozygous
	FN2360	Insertion	Chr8	28089917	1	Heterozygous
	FN2361	Insertion	Chr9	22053007	2	Heterozygous
	FN2361	Insertion	Chr4	22621177	53	Heterozygous
	FN2362	Insertion	Chr3	18407679	3	Heterozygous
	FN2362	Insertion	Chr4	16920537	1	Heterozygous
	FN2362	Insertion	Chr11	15270196	2	Heterozygous
	FN2364	Insertion	Chr7	6716735	2	Heterozygous
	FN2364	Insertion	Chr3	27861179	2	Heterozygous
	FN2364	Insertion	Chr2	9264158	1	Heterozygous
	FN2364	Insertion	Chr2	23954570	3	Heterozygous
	FN2364	Insertion	Chr3	32502552	2	Homozygous
	FN2364	Insertion	Chr9	19368572	2	Heterozygous
	FN2365	Insertion	Chr1	29199100	2	Heterozygous
	FN2366	Insertion	Chr3	34401024	2	Heterozygous
	FN2366	Insertion	Chr12	12842467	3	Heterozygous
	FN2366	Insertion	Chr5	20395648	2	Heterozygous
	FN2370	Insertion	Chr6	25817901	1	Heterozygous
	FN2370	Insertion	Chr1	24494528	1	Heterozygous
	FN2370	Insertion	Chr12	4105866	2	Heterozygous
	FN2372	Insertion	Chr3	11175119	1	Heterozygous
	FN2372	Insertion	Chr1	28134646	2	Heterozygous
	FN2373	Insertion	Chr12	17639261	2	Heterozygous
	FN2373	Insertion	Chr10	20536395	2	Heterozygous
	FN2373	Insertion	Chr9	13061771	2	Heterozygous
	FN2374	Insertion	Chr9	8057872	1	Heterozygous
	FN2374	Insertion	Chr6	11823316	1	Heterozygous
	FN2374	Insertion	Chr9	22451814	2	Heterozygous
	FN2375	Insertion	Chr4	5312111	3	Heterozygous
	FN2375	Insertion	Chr11	10453742	10	Heterozygous
	FN2375	Insertion	Chr4	8423163	2	Heterozygous
	FN2375	Insertion	Chr1	9033670	1	Heterozygous
	FN2375	Insertion	Chr12	18817390	1	Heterozygous
	FN2376	Insertion	Chr10	1939317	2	Heterozygous
	FN2376	Insertion	Chr12	16895887	1	Homozygous
	FN2376	Insertion	Chr8	27322463	3	Heterozygous
	FN2376	Insertion	Chr8	20422635	48	Heterozygous
	FN2378	Insertion	Chr6	27114887	2	Heterozygous
	FN2378	Insertion	Chr11	5481470	6	Heterozygous
	FN2379	Insertion	Chr8	27198664	2	Heterozygous
	FN2379	Insertion	Chr5	13840627	2	Heterozygous
	FN2379	Insertion	Chr5	1805837	1	Heterozygous
	FN2379	Insertion	Chr7	6252890	2	Heterozygous
	FN2379	Insertion	Chr3	28548899	2	Heterozygous
	FN2380	Insertion	Chr5	29937843	7	Heterozygous
	FN2380	Insertion	Chr9	12792840	1	Heterozygous
	FN2380	Insertion	Chr11	19416435	2	Heterozygous
	FN2380	Insertion	Chr4	1537509	1	Homozygous
	FN2380	Insertion	Chr12	4948412	1	Heterozygous
	FN2381	Insertion	Chr10	17926105	3	Heterozygous
	FN2383	Insertion	Chr7	4124573	2	Heterozygous
	FN2383	Insertion	Chr2	28788277	2	Heterozygous
	FN2385	Insertion	Chr11	27829219	2	Heterozygous
	FN2385	Insertion	Chr4	14073273	3	Heterozygous
	FN2385	Insertion	Chr7	634561	5	Homozygous
	FN2385	Insertion	Chr1	21992035	4	Heterozygous
	FN2385	Insertion	Chr4	8671899	1	Heterozygous
	FN2386	Insertion	Chr11	7448026	4	Heterozygous
	FN2386	Insertion	Chr2	17891277	51	Heterozygous
	FN2386	Insertion	Chr5	20239916	2	Heterozygous
	FN2386	Insertion	Chr10	13722556	3	Heterozygous
	FN2386	Insertion	Chr3	16078768	2	Heterozygous
	FN2387	Insertion	Chr6	1369799	2	Heterozygous
	FN2387	Insertion	Chr9	15397953	4	Heterozygous
	FN2387	Insertion	Chr8	4378474	2	Heterozygous
	FN2387	Insertion	Chr3	22759606	12	Heterozygous
	FN2387	Insertion	Chr7	27107634	2	Heterozygous
	FN2387	Insertion	Chr10	4043750	3	Heterozygous
	FN2388	Insertion	Chr7	16836657	1	Heterozygous
	FN2388	Insertion	Chr2	11491965	2	Heterozygous
	FN2392	Insertion	Chr5	29017211	2	Heterozygous
	FN2392	Insertion	Chr11	19286289	2	Heterozygous
	FN2392	Insertion	Chr3	20637990	1	Heterozygous
	FN2392	Insertion	Chr4	3904617	1	Heterozygous
	FN2395	Insertion	Chr7	19027147	2	Heterozygous
	FN2395	Insertion	Chr11	27975174	1	Heterozygous
	FN2395	Insertion	Chr3	33324623	2	Heterozygous
	FN2397	Insertion	Chr12	24546132	1	Heterozygous
	FN2397	Insertion	Chr4	11392408	2	Heterozygous
	FN2398	Insertion	Chr8	5914608	20	Heterozygous
	FN2398	Insertion	Chr5	13840627	2	Heterozygous
	FN2398	Insertion	Chr5	5273585	2	Heterozygous
	FN2399	Insertion	Chr11	22241523	2	Homozygous
	FN2399	Insertion	Chr6	7390721	1	Heterozygous
	FN2399	Insertion	Chr10	4766308	3	Heterozygous
	FN2399	Insertion	Chr6	20152409	9	Heterozygous
	FN2399	Insertion	Chr6	31526	2	Heterozygous
	FN2401	Insertion	Chr5	29923277	2	Heterozygous
	FN2401	Insertion	Chr4	11739351	54	Heterozygous
	FN2401	Insertion	Chr1	34770242	3	Heterozygous
	FN2403	Insertion	Chr3	18317751	2	Heterozygous
	FN2403	Insertion	Chr7	27604320	3	Heterozygous
	FN2403	Insertion	Chr1	25296082	2	Heterozygous
	FN2403	Insertion	Chr12	8978787	13	Heterozygous
	FN2404	Insertion	Chr2	23000115	2	Heterozygous
	FN2404	Insertion	Chr2	3592869	4	Heterozygous
	FN2407	Insertion	Chr8	18424274	22	Heterozygous
	FN2407	Insertion	Chr5	18119089	2	Heterozygous
	FN2408	Insertion	Chr10	121624	2	Heterozygous
	FN2408	Insertion	Chr8	5028140	12	Heterozygous
	FN2408	Insertion	Chr12	11336483	1	Heterozygous
	FN2410	Insertion	Chr5	12473144	1	Heterozygous
	FN2410	Insertion	Chr4	29894349	2	Heterozygous
	FN2410	Insertion	Chr5	29939605	7	Heterozygous
	FN2411	Insertion	Chr3	35595431	2	Heterozygous
	FN2412	Insertion	Chr11	18215515	1	Heterozygous
	FN2412	Insertion	Chr5	10007414	1	Heterozygous
	FN2412	Insertion	Chr10	3386611	2	Heterozygous
	FN2415	Insertion	Chr11	27830603	4	Heterozygous
	FN2415	Insertion	Chr4	7871545	8	Heterozygous
	FN2415	Insertion	Chr7	24064612	2	Heterozygous
	FN2415	Insertion	Chr7	6431611	6	Heterozygous
	FN2415	Insertion	Chr1	27234683	2	Heterozygous
	FN2417	Insertion	Chr12	16305064	1	Heterozygous
	FN2417	Insertion	Chr5	4740328	30	Heterozygous
	FN2417	Insertion	Chr7	16990876	15	Heterozygous
	FN2417	Insertion	Chr12	21737586	75	Heterozygous
	FN2418	Insertion	Chr8	3232481	3	Heterozygous
	FN2418	Insertion	Chr3	19069149	2	Heterozygous
	FN2418	Insertion	Chr4	703349	30	Heterozygous
	FN2418	Insertion	Chr4	10895202	1	Heterozygous
	FN2418	Insertion	Chr9	214333	1	Heterozygous
	FN2418	Insertion	Chr4	25983171	40	Heterozygous
	FN2419	Insertion	Chr4	14740844	2	Heterozygous
	FN2419	Insertion	Chr12	16568917	2	Heterozygous
	FN2420	Insertion	Chr5	8256416	1	Heterozygous
	FN2420	Insertion	Chr1	4666890	1	Homozygous
	FN2420	Insertion	Chr10	22796758	34	Heterozygous
	FN2420	Insertion	Chr10	18986169	1	Heterozygous
	FN2420	Insertion	Chr4	703349	18	Heterozygous
	FN2421	Insertion	Chr12	22349029	1	Heterozygous
	FN2421	Insertion	Chr8	8337667	61	Heterozygous
	FN2422	Insertion	Chr2	10252013	2	Heterozygous
	FN2422	Insertion	Chr2	29911017	5	Heterozygous
	FN2423	Insertion	Chr6	5238587	3	Heterozygous
	FN2423	Insertion	Chr10	11757951	4	Homozygous
	FN2423	Insertion	Chr2	15267660	2	Heterozygous
	FN2423	Insertion	Chr2	24759160	1	Heterozygous
	FN2423	Insertion	Chr9	14315063	4	Heterozygous
	FN2423	Insertion	Chr7	14662587	1	Heterozygous
	FN2423	Insertion	Chr8	16259313	1	Heterozygous
	FN2423	Insertion	Chr7	548233	2	Heterozygous
	FN2424	Insertion	Chr12	21964312	1	Heterozygous
	FN2424	Insertion	Chr1	19738597	1	Heterozygous
	FN2426	Insertion	Chr6	24414618	2	Heterozygous
	FN2426	Insertion	Chr8	3946507	1	Homozygous
	FN2428	Insertion	Chr7	306946	2	Heterozygous
	FN2428	Insertion	Chr4	35483967	3	Heterozygous
	FN2428	Insertion	Chr4	15540200	2	Heterozygous
	FN2428	Insertion	Chr11	14478809	1	Heterozygous
	FN2428	Insertion	Chr7	19566534	3	Heterozygous
	FN2429	Insertion	Chr1	4011933	2	Heterozygous
	FN2429	Insertion	Chr1	31479258	2	Heterozygous
	FN2429	Insertion	Chr3	9570690	38	Heterozygous
	FN2429	Insertion	Chr6	17865173	3	Heterozygous
	FN2429	Insertion	Chr1	23047852	2	Heterozygous
	FN2429	Insertion	Chr9	6144438	1	Heterozygous
	FN2430	Insertion	Chr4	9327943	1	Heterozygous
	FN2430	Insertion	Chr12	3558255	2	Heterozygous
	FN2430	Insertion	Chr5	7182572	1	Heterozygous
	FN2431	Insertion	Chr6	29396167	2	Heterozygous
	FN2431	Insertion	Chr12	23760671	72	Heterozygous
	FN2431	Insertion	Chr2	1206879	2	Heterozygous
	FN2431	Insertion	Chr5	12367664	3	Heterozygous
	FN2431	Insertion	Chr4	18164588	1	Heterozygous
	FN2431	Insertion	Chr3	7180630	6	Heterozygous
	FN2431	Insertion	Chr10	9913364	1	Heterozygous
	FN2431	Insertion	Chr2	32240831	4	Heterozygous
	FN2431	Insertion	Chr5	20345564	31	Heterozygous
	FN2431	Insertion	Chr9	15428300	2	Heterozygous
	FN2431	Insertion	Chr7	18889109	1	Heterozygous
	FN2432	Insertion	Chr8	12575994	1	Heterozygous
	FN2432	Insertion	Chr8	26675066	1	Heterozygous
	FN2432	Insertion	Chr4	11052243	2	Heterozygous
	FN2433	Insertion	Chr9	12073076	2	Heterozygous
	FN2433	Insertion	Chr1	15888522	2	Heterozygous
	FN2433	Insertion	Chr7	21872236	3	Heterozygous
	FN2433	Insertion	Chr9	13285240	2	Heterozygous
	FN2433	Insertion	Chr8	17951508	1	Heterozygous
	FN2434	Insertion	Chr2	13709743	1	Heterozygous
	FN2434	Insertion	Chr11	20601380	3	Heterozygous
	FN2434	Insertion	Chr3	22475639	1	Heterozygous
	FN2434	Insertion	Chr5	9850835	1	Heterozygous
	FN2434	Insertion	Chr2	20972656	4	Heterozygous
	FN2434	Insertion	Chr10	8162696	1	Heterozygous
	FN2434	Insertion	Chr2	34727403	1	Heterozygous
	FN2435	Insertion	Chr2	21778686	1	Heterozygous
	FN2435	Insertion	Chr4	8368902	1	Heterozygous
	FN2436	Insertion	Chr9	8299252	1	Heterozygous
	FN2436	Insertion	Chr1	14683996	2	Heterozygous
	FN2436	Insertion	Chr4	29150317	11	Heterozygous
	FN2436	Insertion	Chr1	27242278	2	Heterozygous
	FN2437	Insertion	Chr3	31738027	2	Heterozygous
	FN2437	Insertion	Chr4	11128397	5	Heterozygous
	FN2438	Insertion	Chr6	15297191	2	Heterozygous
	FN2438	Insertion	Chr3	17832414	7	Homozygous
	FN2438	Insertion	Chr4	15277970	1	Heterozygous
	FN2438	Insertion	Chr1	5693285	2	Heterozygous
	FN2439	Insertion	Chr1	26495943	1	Heterozygous
	FN2439	Insertion	Chr3	5872731	4	Heterozygous
	FN2439	Insertion	Chr3	21046302	2	Heterozygous
	FN2439	Insertion	Chr6	26111618	1	Heterozygous
	FN2439	Insertion	Chr11	22104942	5	Heterozygous
	FN2439	Insertion	Chr12	15228442	14	Heterozygous
	FN2439	Insertion	Chr7	686241	1	Heterozygous
	FN2439	Insertion	Chr5	26651070	2	Heterozygous
	FN2439	Insertion	Chr4	2365258	1	Heterozygous
	FN2439	Insertion	Chr3	19759632	1	Heterozygous
	FN2439	Insertion	Chr6	21857133	1	Heterozygous
	FN2440	Insertion	Chr3	35535143	6	Heterozygous
	FN2440	Insertion	Chr2	10562281	1	Heterozygous
	FN2440	Insertion	Chr10	16644708	2	Heterozygous
	FN2440	Insertion	Chr3	31127909	7	Heterozygous
	FN2440	Insertion	Chr4	29212795	2	Homozygous
	FN2440	Insertion	Chr6	27766787	2	Heterozygous
	FN2441	Insertion	Chr1	3723994	2	Heterozygous
	FN2441	Insertion	Chr5	29949779	7	Heterozygous
	FN2441	Insertion	Chr9	2246368	5	Heterozygous
	FN2442	Insertion	Chr1	1213455	6	Heterozygous
	FN2442	Insertion	Chr12	17189074	1	Heterozygous
	FN2442	Insertion	Chr10	7045053	1	Heterozygous
	FN2444	Insertion	Chr2	14203730	1	Heterozygous
	FN2444	Insertion	Chr10	13040938	7	Heterozygous
	FN2444	Insertion	Chr11	14263808	6	Heterozygous
	FN2444	Insertion	Chr8	13486000	2	Heterozygous
	FN2445	Insertion	Chr2	9287144	1	Heterozygous
	FN2445	Insertion	Chr4	2067626	1	Heterozygous
	FN2446	Insertion	Chr1	15758742	6	Heterozygous
	FN2446	Insertion	Chr9	8031922	2	Heterozygous
	FN2447	Insertion	Chr7	22241223	2	Heterozygous
	FN2447	Insertion	Chr10	6546271	2	Heterozygous
	FN2448	Insertion	Chr3	3783478	2	Heterozygous
	FN2448	Insertion	Chr4	1657037	2	Heterozygous
	FN2448	Insertion	Chr10	5091446	1	Heterozygous
	FN2448	Insertion	Chr8	23711518	2	Heterozygous
	FN2448	Insertion	Chr9	3260785	1	Heterozygous
	FN2449	Insertion	Chr5	17389628	2	Heterozygous
	FN2450	Insertion	Chr3	21463072	2	Heterozygous
	FN2450	Insertion	Chr1	17005033	1	Heterozygous
	FN2450	Insertion	Chr8	13996713	10	Heterozygous
	FN2451	Insertion	Chr8	13639761	1	Heterozygous
	FN2451	Insertion	Chr2	34187575	2	Heterozygous
	FN2451	Insertion	Chr11	9981486	1	Heterozygous
	FN2451	Insertion	Chr4	1587270	3	Heterozygous
	FN2451	Insertion	Chr2	24766580	1	Heterozygous
	FN2451	Insertion	Chr8	15740446	2	Heterozygous
	FN2452	Insertion	Chr1	35934616	1	Heterozygous
	FN2453	Insertion	Chr7	19409200	2	Heterozygous
	FN2453	Insertion	Chr11	16714835	2	Heterozygous
	FN2453	Insertion	Chr10	2038423	1	Heterozygous
	FN2453	Insertion	Chr4	72459	3	Heterozygous
	FN2453	Insertion	Chr6	12398587	2	Heterozygous
	FN2453	Insertion	Chr3	12564474	2	Heterozygous
	FN2453	Insertion	Chr4	14041242	1	Heterozygous
	FN2453	Insertion	Chr10	14002198	1	Heterozygous
	FN2454	Insertion	Chr1	15943321	1	Heterozygous
	FN2455	Insertion	Chr6	5718480	2	Heterozygous
	FN2455	Insertion	Chr5	125269	2	Heterozygous
	FN2455	Insertion	Chr3	21387216	1	Heterozygous
	FN2455	Insertion	Chr1	19526477	1	Heterozygous
	FN2456	Insertion	Chr8	16899200	6	Heterozygous
	FN2456	Insertion	Chr1	40308970	1	Heterozygous
	FN2456	Insertion	Chr3	11236907	6	Heterozygous
	FN2456	Insertion	Chr11	26126640	1	Heterozygous
	FN2456	Insertion	Chr9	8057872	1	Heterozygous
	FN2457	Insertion	Chr3	7965487	2	Heterozygous
	FN2457	Insertion	Chr12	27369090	1	Heterozygous
	FN2457	Insertion	Chr6	26597810	3	Heterozygous
	FN2458	Insertion	Chr11	1947260	1	Heterozygous
	FN2458	Insertion	Chr9	15540914	2	Heterozygous
	FN2459	Insertion	Chr7	21095996	2	Heterozygous
	FN2460	Insertion	Chr5	2697098	2	Heterozygous
	FN2460	Insertion	Chr9	5748486	1	Heterozygous
	FN2460	Insertion	Chr10	20536395	2	Heterozygous
	FN2461	Insertion	Chr1	12754169	2	Heterozygous
	FN2461	Insertion	Chr12	20273415	2	Heterozygous
	FN2461	Insertion	Chr11	581650	12	Heterozygous
	FN2461	Insertion	Chr12	11007901	2	Heterozygous
	FN2461	Insertion	Chr8	27201068	1	Heterozygous
	FN2462	Insertion	Chr7	17560179	2	Heterozygous
	FN2462	Insertion	Chr3	3895807	1	Heterozygous
	FN2462	Insertion	Chr11	368917	1	Heterozygous
	FN2463	Insertion	Chr6	24860355	1	Heterozygous
	FN2463	Insertion	Chr11	10453742	10	Heterozygous
	FN2463	Insertion	Chr7	14003716	4	Heterozygous
	FN2463	Insertion	Chr2	3837985	4	Heterozygous
	FN2464	Insertion	Chr3	23133210	2	Heterozygous
	FN2464	Insertion	Chr3	2456232	6	Heterozygous
	FN2464	Insertion	Chr8	12465023	2	Heterozygous
	FN2464	Insertion	Chr4	11446264	2	Heterozygous
[truncated: 18,464 more rows]

## Sheet: Nipponbare-Translocation
	Supplementary Table 2. Comprehensive Catalog of Translocation Identified in the Fast-Neutron-Induced Kitaake Rice Mutant Population Aligned to the Nipponbare Reference Genome.​
	Mutant ID	Variant type	Chromosome	Position	Chromosome 2	Position 2
	FN1471-S	Translocation	Chr5	11421900	Chr1	15460374
	FN1471-S	Translocation	Chr7	25290578	Chr6	30259638
	FN1471-S	Translocation	Chr10	9913223	Chr2	32908783
	FN1471-S	Translocation	Chr5	11421900	Chr1	42818543
	FN1471-S	Translocation	Chr11	988556	Chr8	17926995
	FN1548-S	Translocation	Chr6	22337528	Chr3	30491781
	FN1548-S	Translocation	Chr6	13891313	Chr3	23252557
	FN1548-S	Translocation	Chr12	25908088	Chr8	23687029
	FN1552-S	Translocation	Chr12	15191193	Chr4	18885976
	FN1552-S	Translocation	Chr10	12606959	Chr8	21844153
	FN1552-S	Translocation	Chr10	12608411	Chr8	21844106
	FN1552-S	Translocation	Chr10	4779312	Chr8	16360159
	FN1552-S	Translocation	Chr11	3129575	Chr6	18190025
	FN1552-S	Translocation	Chr11	28503482	Chr3	16387889
	FN1552-S	Translocation	Chr11	28474691	Chr5	18592195
	FN1554-37-38	Translocation	Chr12	22158995	Chr6	22062275
	FN1554-37-38	Translocation	Chr8	18229281	Chr7	2584314
	FN1554-37-38	Translocation	Chr4	8945001	Chr1	19603712
	FN1554-M	Translocation	Chr5	13933298	Chr1	31269223
	FN1554-M	Translocation	Chr8	16788672	Chr5	8556320
	FN1626-S	Translocation	Chr11	1986283	Chr1	40935911
	FN1626-S	Translocation	Chr11	1986112	Chr1	40935920
	FN1626-S	Translocation	Chr11	17401522	Chr2	4760272
	FN1626-S	Translocation	Chr10	5720401	Chr2	24465250
	FN1635-S	Translocation	Chr8	26337317	Chr1	14359818
	FN1635-S	Translocation	Chr12	17680369	Chr1	33032495
	FN1635-S	Translocation	Chr11	27797915	Chr5	23589778
	FN1635-S	Translocation	Chr12	16453339	Chr9	13333418
	FN1635-S	Translocation	Chr7	1243	Chr2	162
	FN1635-S	Translocation	Chr11	28758138	Chr8	17178870
	FN1635-S	Translocation	Chr8	25625955	Chr2	466037
	FN1635-S	Translocation	Chr8	25703486	Chr6	17839647
	FN1635-S	Translocation	Chr10	11150108	Chr7	10511346
	FN1635-S	Translocation	Chr10	13371060	Chr8	27373562
	FN1635-S	Translocation	Chr8	25703863	Chr6	21212545
	FN1635-S	Translocation	Chr12	15112010	Chr11	8815781
	FN1635-S	Translocation	Chr12	8540937	Chr1	39127625
	FN1635-S	Translocation	Chr12	7738206	Chr9	6467109
	FN1658-S	Translocation	Chr8	647718	Chr3	15426300
	FN1658-S	Translocation	Chr10	4258782	Chr4	4257957
	FN1658-S	Translocation	Chr12	25707765	Chr10	9381467
	FN1658-S	Translocation	Chr8	656261	Chr3	15425534
	FN1658-S	Translocation	Chr8	647705	Chr7	28994504
	FN1658-S	Translocation	Chr11	25840027	Chr1	15531752
	FN1658-S	Translocation	Chr12	696990	Chr11	652946
	FN1658-S	Translocation	Chr4	15932829	Chr3	13456995
	FN1658-S	Translocation	Chr8	644653	Chr2	16487695
	FN1658-S	Translocation	Chr11	27858310	Chr1	3226367
	FN1658-S	Translocation	Chr8	645289	Chr7	28994513
	FN1666-S	Translocation	Chr9	21246712	Chr2	18115022
	FN1666-S	Translocation	Chr8	8401663	Chr5	3026636
	FN1666-S	Translocation	Chr11	17233067	Chr3	25343025
	FN1666-S	Translocation	Chr8	2793456	Chr7	3174365
	FN1666-S	Translocation	Chr12	15920791	Chr8	7185783
	FN1666-S	Translocation	Chr11	24582027	Chr6	5741425
	FN1666-S	Translocation	Chr8	21203280	Chr4	18656885
	FN1667-S	Translocation	Chr8	12174570	Chr6	15765878
	FN1667-S	Translocation	Chr9	20225929	Chr6	29384573
	FN1667-S	Translocation	Chr6	15762036	Chr1	34040918
	FN1667-S	Translocation	Chr9	20225817	Chr6	29384563
	FN1667-S	Translocation	Chr12	10400575	Chr9	20226233
	FN1667-S	Translocation	Chr8	12174567	Chr6	15762041
	FN1667-S	Translocation	Chr12	10230679	Chr9	20225937
	FN1667-S	Translocation	Chr6	15757590	Chr1	34040916
	FN1668-S	Translocation	Chr3	9138528	Chr2	31054320
	FN1668-S	Translocation	Chr9	11307386	Chr6	22141205
	FN1668-S	Translocation	Chr8	5049974	Chr4	18657034
	FN1668-S	Translocation	Chr3	9138534	Chr2	31054377
	FN1669-S	Translocation	Chr10	12733718	Chr8	9303483
	FN1669-S	Translocation	Chr4	32040721	Chr3	31809571
	FN1670-S	Translocation	Chr11	19701038	Chr4	6471230
	FN1670-S	Translocation	Chr10	22736713	Chr3	25927309
	FN1670-S	Translocation	Chr6	20607133	Chr3	24684655
	FN1670-S	Translocation	Chr8	16170424	Chr3	33944758
	FN1670-S	Translocation	Chr8	16170424	Chr3	33941918
	FN1670-S	Translocation	Chr7	25289280	Chr6	30259512
	FN1670-S	Translocation	Chr8	14361247	Chr4	28000672
	FN1673-S	Translocation	Chr9	2922973	Chr1	2101334
	FN1673-S	Translocation	Chr10	15469281	Chr1	22308720
	FN1673-S	Translocation	Chr5	8428043	Chr1	23528716
	FN1674-S	Translocation	Chr7	1692336	Chr5	26157973
	FN1674-S	Translocation	Chr9	13579759	Chr4	32799921
	FN1674-S	Translocation	Chr8	7208234	Chr1	4835389
	FN1674-S	Translocation	Chr11	18032499	Chr7	21174060
	FN1674-S	Translocation	Chr8	7209438	Chr1	4835375
	FN1675-S	Translocation	Chr7	23329955	Chr5	26011789
	FN1675-S	Translocation	Chr11	1930500	Chr4	25011834
	FN1675-S	Translocation	Chr10	20572652	Chr1	41377868
	FN1675-S	Translocation	Chr5	7269477	Chr3	19922722
	FN1675-S	Translocation	Chr9	9016527	Chr7	28474575
	FN1675-S	Translocation	Chr4	17926761	Chr3	9616514
	FN1675-S	Translocation	Chr11	1930158	Chr4	25011835
	FN1675-S	Translocation	Chr7	23329929	Chr5	26011591
	FN1675-S	Translocation	Chr9	9016539	Chr7	28473838
	FN1675-S	Translocation	Chr6	17871915	Chr2	11966173
	FN1675-S	Translocation	Chr7	7319153	Chr5	26011591
	FN1675-S	Translocation	Chr10	3761462	Chr2	17525907
	FN1675-S	Translocation	Chr3	14255790	Chr2	17025208
	FN1675-S	Translocation	Chr3	19964935	Chr1	40083673
	FN1677-S	Translocation	Chr12	1631203	Chr2	7697932
	FN1677-S	Translocation	Chr2	20309180	Chr1	23354345
	FN1677-S	Translocation	Chr6	26920545	Chr4	11757166
	FN1677-S	Translocation	Chr2	20308711	Chr1	23354365
	FN1677-S	Translocation	Chr12	9699155	Chr4	13186163
	FN1677-S	Translocation	Chr4	1478755	Chr2	15314978
	FN1677-S	Translocation	Chr5	27467343	Chr3	35721663
	FN1677-S	Translocation	Chr9	15055652	Chr2	25552323
	FN1678-S	Translocation	Chr9	14531581	Chr6	15056131
	FN1678-S	Translocation	Chr8	20645497	Chr7	1745293
	FN1678-S	Translocation	Chr9	14537495	Chr6	15056126
	FN1678-S	Translocation	Chr5	5767637	Chr1	6544940
	FN1679-S	Translocation	Chr7	17709928	Chr1	30990138
	FN1679-S	Translocation	Chr8	13370121	Chr4	2808015
	FN1679-S	Translocation	Chr4	12800477	Chr1	30398590
	FN1679-S	Translocation	Chr4	12801588	Chr1	30413013
	FN1680-S	Translocation	Chr2	31	Chr1	1116
	FN1680-S	Translocation	Chr6	19203643	Chr3	29982750
	FN1681-S	Translocation	Chr6	3773762	Chr2	15357418
	FN1681-S	Translocation	Chr4	7546307	Chr1	2551414
	FN1681-S	Translocation	Chr7	22644370	Chr6	3770448
	FN1681-S	Translocation	Chr10	8097515	Chr1	16931702
	FN1682-S	Translocation	Chr11	4407685	Chr8	25425640
	FN1682-S	Translocation	Chr9	21574171	Chr1	31269042
	FN1682-S	Translocation	Chr4	21173657	Chr3	15660893
	FN1684-S	Translocation	Chr9	2364332	Chr1	2608429
	FN1684-S	Translocation	Chr12	22623003	Chr11	22169200
	FN1684-S	Translocation	Chr9	2366161	Chr1	2608433
	FN1684-S	Translocation	Chr10	6065356	Chr8	17058294
	FN1685-S	Translocation	Chr10	12966582	Chr6	23180980
	FN1685-S	Translocation	Chr10	18909373	Chr7	27173082
	FN1685-S	Translocation	Chr6	20679420	Chr1	14140890
	FN1685-S	Translocation	Chr12	26916667	Chr3	4267913
	FN1685-S	Translocation	Chr10	12966546	Chr6	23216706
	FN1685-S	Translocation	Chr3	10134117	Chr1	7229198
	FN1685-S	Translocation	Chr10	18904769	Chr7	27173080
	FN1686-S	Translocation	Chr5	23219934	Chr3	25528108
	FN1686-S	Translocation	Chr11	13220780	Chr5	29713108
	FN1687-S	Translocation	Chr3	35579707	Chr1	23075282
	FN1687-S	Translocation	Chr12	7796879	Chr3	28085959
	FN1687-S	Translocation	Chr12	8278600	Chr8	16667888
	FN1687-S	Translocation	Chr12	8278600	Chr8	16666708
	FN1687-S	Translocation	Chr7	11372720	Chr2	25148079
	FN1687-S	Translocation	Chr12	7797244	Chr3	28085971
	FN1687-S	Translocation	Chr7	11372608	Chr2	25148008
	FN1688-S	Translocation	Chr5	3297317	Chr2	9050463
	FN1688-S	Translocation	Chr5	3297314	Chr2	9053972
	FN1689-S	Translocation	Chr2	35701512	Chr1	15385102
	FN1689-S	Translocation	Chr7	20724467	Chr3	29859488
	FN1689-S	Translocation	Chr3	8825038	Chr2	19352215
	FN1689-S	Translocation	Chr6	10540184	Chr2	11628125
	FN1689-S	Translocation	Chr2	14983933	Chr1	20917473
	FN1689-S	Translocation	Chr12	19447633	Chr1	23373052
	FN1689-S	Translocation	Chr12	13384314	Chr1	39114548
	FN1689-S	Translocation	Chr2	26149760	Chr1	15385975
	FN1689-S	Translocation	Chr2	35701504	Chr1	15385586
	FN1690-S	Translocation	Chr9	1518989	Chr6	25438347
	FN1690-S	Translocation	Chr4	6061531	Chr3	34971581
	FN1690-S	Translocation	Chr11	10672582	Chr8	10989191
	FN1690-S	Translocation	Chr11	18322578	Chr4	20652378
	FN1690-S	Translocation	Chr11	18012810	Chr4	13099600
	FN1690-S	Translocation	Chr8	10124260	Chr6	15690600
	FN1690-S	Translocation	Chr9	10353230	Chr5	14533759
	FN1690-S	Translocation	Chr10	16453731	Chr6	24106238
	FN1690-S	Translocation	Chr12	8500490	Chr6	11334665
	FN1690-S	Translocation	Chr8	20159704	Chr5	14039973
	FN1690-S	Translocation	Chr9	15029389	Chr2	31025674
	FN1690-S	Translocation	Chr11	18321774	Chr10	6935147
	FN1690-S	Translocation	Chr9	10353250	Chr8	18506834
	FN1690-S	Translocation	Chr4	6062785	Chr3	34971586
	FN1692-S	Translocation	Chr12	13620512	Chr2	27672304
	FN1692-S	Translocation	Chr12	3903018	Chr9	21454731
	FN1692-S	Translocation	Chr9	12312745	Chr2	17969247
	FN1692-S	Translocation	Chr5	22827489	Chr2	25883037
	FN1692-S	Translocation	Chr5	23786354	Chr1	25762331
	FN1692-S	Translocation	Chr5	22836529	Chr2	35818959
	FN1692-S	Translocation	Chr5	23795637	Chr1	25762338
	FN1692-S	Translocation	Chr9	8941257	Chr1	30237136
	FN1692-S	Translocation	Chr11	5263529	Chr6	8104665
	FN1692-S	Translocation	Chr7	9654867	Chr5	22827462
	FN1692-S	Translocation	Chr7	9654686	Chr5	22836574
	FN1692-S	Translocation	Chr8	28318532	Chr4	10350395
	FN1692-S	Translocation	Chr12	13620515	Chr2	27679742
	FN1693-S	Translocation	Chr10	7555960	Chr8	6126921
	FN1693-S	Translocation	Chr11	4989801	Chr9	12121808
	FN1693-S	Translocation	Chr3	24678257	Chr2	9611229
	FN1693-S	Translocation	Chr12	1644145	Chr6	19265140
	FN1693-S	Translocation	Chr10	12989614	Chr5	10540090
	FN1693-S	Translocation	Chr6	10177896	Chr5	10571821
	FN1693-S	Translocation	Chr7	9200056	Chr2	13477577
	FN1693-S	Translocation	Chr9	8290066	Chr6	11646437
	FN1693-S	Translocation	Chr12	27080986	Chr1	954253
	FN1693-S	Translocation	Chr7	1241762	Chr1	39841277
	FN1693-S	Translocation	Chr9	8289626	Chr6	11646557
	FN1693-S	Translocation	Chr4	11290552	Chr2	11320721
	FN1695-S	Translocation	Chr12	5660595	Chr3	20221862
	FN1695-S	Translocation	Chr6	18208076	Chr4	19200806
	FN1695-S	Translocation	Chr6	14068294	Chr2	10853837
	FN1695-S	Translocation	Chr11	28267891	Chr3	31985112
	FN1695-S	Translocation	Chr2	32189241	Chr1	21973307
	FN1695-S	Translocation	Chr5	10269170	Chr1	16706045
	FN1695-S	Translocation	Chr9	8080999	Chr8	17262966
	FN1695-S	Translocation	Chr9	2624830	Chr3	3395189
	FN1695-S	Translocation	Chr3	31144334	Chr1	42241325
	FN1695-S	Translocation	Chr11	7078606	Chr7	17406960
	FN1695-S	Translocation	Chr7	16356608	Chr3	25791606
	FN1696-S	Translocation	Chr12	13936898	Chr4	16502356
	FN1696-S	Translocation	Chr10	6970256	Chr6	11416564
	FN1696-S	Translocation	Chr11	27837796	Chr4	27276452
	FN1696-S	Translocation	Chr11	6995380	Chr6	21780167
	FN1696-S	Translocation	Chr10	15476034	Chr3	18904911
	FN1696-S	Translocation	Chr8	8335301	Chr7	3171879
	FN1696-S	Translocation	Chr7	5428190	Chr1	955002
	FN1696-S	Translocation	Chr6	8967817	Chr5	12652267
	FN1696-S	Translocation	Chr12	25572484	Chr5	15911182
	FN1696-S	Translocation	Chr9	22821460	Chr8	10066089
	FN1696-S	Translocation	Chr9	6936934	Chr1	2999102
	FN1696-S	Translocation	Chr11	27838028	Chr1	33304489
	FN1696-S	Translocation	Chr3	25888722	Chr1	13710821
	FN1696-S	Translocation	Chr12	25709396	Chr7	12654388
	FN1696-S	Translocation	Chr9	12257969	Chr1	3222144
	FN1696-S	Translocation	Chr12	25709750	Chr7	12654378
	FN1696-S	Translocation	Chr8	8178750	Chr3	28268378
	FN1696-S	Translocation	Chr8	16319882	Chr5	3089702
	FN1697-S	Translocation	Chr6	9165160	Chr3	14831130
	FN1697-S	Translocation	Chr11	7098110	Chr6	1748200
	FN1697-S	Translocation	Chr5	9977861	Chr2	14658117
	FN1697-S	Translocation	Chr7	15462310	Chr6	24777049
	FN1697-S	Translocation	Chr6	4820846	Chr4	848440
	FN1697-S	Translocation	Chr12	2984774	Chr9	2136220
	FN1697-S	Translocation	Chr7	19555902	Chr2	25382838
	FN1697-S	Translocation	Chr12	2985475	Chr9	2136209
	FN1698-S	Translocation	Chr11	5073845	Chr3	22698033
	FN1698-S	Translocation	Chr9	906379	Chr2	18422084
	FN1698-S	Translocation	Chr12	19773320	Chr4	11189093
	FN1698-S	Translocation	Chr12	6535954	Chr11	17699315
	FN1698-S	Translocation	Chr12	9135217	Chr8	9992196
	FN1698-S	Translocation	Chr11	5074004	Chr7	420971
	FN1698-S	Translocation	Chr12	2147144	Chr11	5073923
	FN1699-S	Translocation	Chr6	7521744	Chr3	25342952
	FN1699-S	Translocation	Chr11	8062083	Chr5	5528662
	FN1699-S	Translocation	Chr9	9357599	Chr6	29946116
	FN1699-S	Translocation	Chr9	129244	Chr5	24007085
	FN1699-S	Translocation	Chr12	22800140	Chr9	4757324
	FN1699-S	Translocation	Chr9	4757267	Chr4	1178866
	FN1699-S	Translocation	Chr6	7292234	Chr2	18076972
	FN1700-S	Translocation	Chr11	12290456	Chr7	12241867
	FN1700-S	Translocation	Chr12	26918410	Chr3	4267880
	FN1700-S	Translocation	Chr11	3354585	Chr3	8413618
	FN1700-S	Translocation	Chr9	6817742	Chr7	25470092
	FN1700-S	Translocation	Chr9	7092383	Chr3	8607672
	FN1700-S	Translocation	Chr9	6821418	Chr7	25480056
	FN1700-S	Translocation	Chr9	7090226	Chr5	18939130
	FN1700-S	Translocation	Chr7	25340083	Chr3	31170139
	FN1700-S	Translocation	Chr9	7090716	Chr3	8607574
	FN1700-S	Translocation	Chr9	7090698	Chr5	18939125
	FN1701-S	Translocation	Chr11	28289979	Chr9	2321439
	FN1701-S	Translocation	Chr6	17650589	Chr1	17217763
	FN1701-S	Translocation	Chr8	22489831	Chr6	14875277
	FN1701-S	Translocation	Chr3	12006791	Chr2	14397713
	FN1701-S	Translocation	Chr9	9104328	Chr4	17791425
	FN1701-S	Translocation	Chr12	20276025	Chr7	6892838
	FN1701-S	Translocation	Chr12	27069859	Chr8	26997773
	FN1701-S	Translocation	Chr3	12006790	Chr2	14398006
	FN1701-S	Translocation	Chr11	16671542	Chr9	11544187
	FN1701-S	Translocation	Chr11	24769288	Chr8	20145691
	FN1701-S	Translocation	Chr7	10124152	Chr4	10495481
	FN1701-S	Translocation	Chr3	12006793	Chr2	18772168
	FN1701-S	Translocation	Chr5	15490235	Chr4	3717389
	FN1702-S	Translocation	Chr11	1849495	Chr1	25578078
	FN1702-S	Translocation	Chr7	2904445	Chr4	15938747
	FN1702-S	Translocation	Chr12	4136909	Chr7	3304292
	FN1703-S	Translocation	Chr4	15937086	Chr2	15425627
	FN1703-S	Translocation	Chr10	13764672	Chr2	29617581
	FN1703-S	Translocation	Chr11	17701376	Chr8	24046280
	FN1703-S	Translocation	Chr6	27084503	Chr1	27776529
	FN1703-S	Translocation	Chr9	3446706	Chr8	7125803
	FN1703-S	Translocation	Chr12	16959412	Chr8	9984465
	FN1703-S	Translocation	Chr7	22194697	Chr3	17909148
	FN1703-S	Translocation	Chr7	13266463	Chr3	14801962
	FN1703-S	Translocation	Chr11	2785663	Chr8	4650014
	FN1703-S	Translocation	Chr12	27107844	Chr7	22632770
	FN1703-S	Translocation	Chr12	22237226	Chr1	13535625
	FN1703-S	Translocation	Chr11	4231113	Chr1	31989862
	FN1703-S	Translocation	Chr11	6602442	Chr8	2455439
	FN1703-S	Translocation	Chr11	5009699	Chr1	36411664
	FN1703-S	Translocation	Chr6	19630066	Chr3	24413583
	FN1703-S	Translocation	Chr8	4650007	Chr2	21197283
	FN1703-S	Translocation	Chr12	21526175	Chr8	7731028
	FN1703-S	Translocation	Chr11	13220824	Chr1	40950394
	FN1704-S	Translocation	Chr7	881314	Chr1	36962310
	FN1704-S	Translocation	Chr7	17082002	Chr1	40520614
	FN1704-S	Translocation	Chr11	13519944	Chr5	7847977
	FN1704-S	Translocation	Chr8	13388098	Chr4	2808013
	FN1704-S	Translocation	Chr9	15900307	Chr6	25107112
	FN1704-S	Translocation	Chr11	14778416	Chr8	985231
	FN1704-S	Translocation	Chr9	936697	Chr1	38317390
	FN1704-S	Translocation	Chr12	25582727	Chr5	17617492
	FN1704-S	Translocation	Chr12	19404054	Chr5	4369792
	FN1704-S	Translocation	Chr4	27738517	Chr3	2570590
	FN1704-S	Translocation	Chr9	947916	Chr1	35897987
	FN1704-S	Translocation	Chr7	5295527	Chr5	24669631
	FN1707-S	Translocation	Chr11	17712239	Chr6	30977071
	FN1707-S	Translocation	Chr5	6200335	Chr4	16995391
	FN1707-S	Translocation	Chr4	729187	Chr3	31273133
	FN1707-S	Translocation	Chr8	25425642	Chr2	16056974
	FN1707-S	Translocation	Chr7	9026353	Chr2	7996989
	FN1707-S	Translocation	Chr10	4089602	Chr6	14634633
	FN1708-S	Translocation	Chr12	23130077	Chr3	14084284
	FN1708-S	Translocation	Chr12	7608871	Chr2	13477787
	FN1708-S	Translocation	Chr12	27051819	Chr7	5814191
	FN1708-S	Translocation	Chr12	24065903	Chr7	25224202
	FN1708-S	Translocation	Chr5	6098939	Chr4	33550591
	FN1708-S	Translocation	Chr3	26025308	Chr1	20308584
	FN1708-S	Translocation	Chr7	16324864	Chr3	22066452
	FN1708-S	Translocation	Chr12	11233290	Chr1	11494819
	FN1708-S	Translocation	Chr12	13773249	Chr4	714774
	FN1709-S	Translocation	Chr11	8617750	Chr3	21846120
	FN1709-S	Translocation	Chr10	11914050	Chr7	19193559
	FN1709-S	Translocation	Chr7	24647858	Chr4	30270476
	FN1709-S	Translocation	Chr12	10686231	Chr6	27688801
	FN1709-S	Translocation	Chr10	11914057	Chr7	19192854
	FN1709-S	Translocation	Chr11	16277072	Chr5	25618396
	FN1709-S	Translocation	Chr11	5023396	Chr1	11701693
	FN1709-S	Translocation	Chr11	27545551	Chr9	9599688
	FN1709-S	Translocation	Chr7	24648560	Chr4	30312586
	FN1709-S	Translocation	Chr12	13244419	Chr6	18212923
	FN1709-S	Translocation	Chr11	19817778	Chr1	39521938
	FN1712-S	Translocation	Chr8	17931637	Chr1	2892449
	FN1712-S	Translocation	Chr7	20017692	Chr1	33400535
	FN1712-S	Translocation	Chr7	20017646	Chr1	33400939
	FN1712-S	Translocation	Chr8	18810894	Chr1	33398362
	FN1712-S	Translocation	Chr8	18811055	Chr1	33400979
	FN1712-S	Translocation	Chr7	19538790	Chr1	36222167
	FN1712-S	Translocation	Chr7	19538796	Chr1	36221112
	FN1712-S	Translocation	Chr8	18811008	Chr1	33226560
	FN1712-S	Translocation	Chr7	27171021	Chr2	11320734
	FN1713-S	Translocation	Chr4	7545605	Chr1	32129092
	FN1713-S	Translocation	Chr5	13711917	Chr1	11618617
	FN1713-S	Translocation	Chr11	19620768	Chr6	31112327
	FN1713-S	Translocation	Chr6	31247529	Chr2	7
	FN1713-S	Translocation	Chr4	32282745	Chr3	21730705
	FN1713-S	Translocation	Chr10	4400267	Chr8	5022446
	FN1713-S	Translocation	Chr7	4450793	Chr6	30983134
	FN1713-S	Translocation	Chr8	14785710	Chr1	20577303
	FN1713-S	Translocation	Chr9	338423	Chr5	11351563
	FN1715-S	Translocation	Chr3	12146453	Chr1	1044051
	FN1715-S	Translocation	Chr12	18630219	Chr7	6891476
	FN1716-S	Translocation	Chr9	10748399	Chr3	13192574
	FN1716-S	Translocation	Chr12	23272077	Chr8	5453851
	FN1716-S	Translocation	Chr5	9425514	Chr4	4120446
	FN1716-S	Translocation	Chr9	15112975	Chr1	5474338
	FN1717-S	Translocation	Chr7	15549627	Chr6	10850037
	FN1717-S	Translocation	Chr12	6181809	Chr4	16026052
	FN1717-S	Translocation	Chr9	20200261	Chr6	14069750
	FN1717-S	Translocation	Chr8	16363219	Chr4	18299506
	FN1717-S	Translocation	Chr7	7210484	Chr5	23128951
	FN1717-S	Translocation	Chr7	7184911	Chr5	23128976
	FN1718-S	Translocation	Chr8	24008204	Chr5	10723108
	FN1718-S	Translocation	Chr5	6430717	Chr2	18079684
	FN1719-S	Translocation	Chr5	27266540	Chr3	7407575
	FN1719-S	Translocation	Chr10	10726081	Chr6	15985407
	FN1719-S	Translocation	Chr11	10824005	Chr3	7798201
	FN1719-S	Translocation	Chr10	22550422	Chr1	2473794
	FN1719-S	Translocation	Chr11	10823999	Chr3	7798423
	FN1719-S	Translocation	Chr8	84922	Chr6	22815088
	FN1719-S	Translocation	Chr12	4365545	Chr2	30232278
	FN1719-S	Translocation	Chr11	15094758	Chr1	12471727
	FN1719-S	Translocation	Chr12	16244380	Chr4	31091369
	FN1719-S	Translocation	Chr12	16244385	Chr4	31090897
	FN1719-S	Translocation	Chr11	9435838	Chr4	29789906
	FN1720-S	Translocation	Chr12	17244366	Chr9	9429104
	FN1721-S	Translocation	Chr11	14837726	Chr4	28522725
	FN1721-S	Translocation	Chr9	8406220	Chr6	11805215
	FN1721-S	Translocation	Chr11	14837725	Chr4	256145
	FN1722-S	Translocation	Chr12	24606942	Chr5	2957569
	FN1722-S	Translocation	Chr9	6515523	Chr2	20921424
	FN1722-S	Translocation	Chr9	6527821	Chr2	20740645
	FN1723-S	Translocation	Chr9	11528308	Chr1	28008360
	FN1723-S	Translocation	Chr6	27622005	Chr5	5379407
	FN1723-S	Translocation	Chr9	11528086	Chr1	28008355
	FN1723-S	Translocation	Chr5	9585135	Chr1	24672367
	FN1723-S	Translocation	Chr6	27622535	Chr5	5379378
	FN1723-S	Translocation	Chr5	9585149	Chr1	24673682
	FN1723-S	Translocation	Chr11	27416062	Chr9	22016151
	FN1723-S	Translocation	Chr9	4757291	Chr8	10071806
	FN1724-S	Translocation	Chr4	34654513	Chr2	35416619
	FN1724-S	Translocation	Chr4	34673026	Chr3	2844495
	FN1724-S	Translocation	Chr12	23066822	Chr3	30044725
	FN1724-S	Translocation	Chr3	2844517	Chr2	35427869
	FN1724-S	Translocation	Chr12	23066819	Chr3	30031560
	FN1724-S	Translocation	Chr9	13454063	Chr3	25402470
	FN1724-S	Translocation	Chr6	27612765	Chr2	20314263
	FN1724-S	Translocation	Chr12	3208358	Chr8	5461394
	FN1724-S	Translocation	Chr7	22921289	Chr3	2843982
	FN1724-S	Translocation	Chr12	3208365	Chr8	5463069
	FN1725-S	Translocation	Chr10	8660447	Chr3	24075322
	FN1725-S	Translocation	Chr12	16335312	Chr7	3932820
	FN1725-S	Translocation	Chr7	20019125	Chr1	28690143
	FN1725-S	Translocation	Chr7	21040626	Chr5	15752963
	FN1725-S	Translocation	Chr7	20019099	Chr1	28689112
	FN1725-S	Translocation	Chr12	19763492	Chr5	28571090
	FN1725-S	Translocation	Chr7	15462217	Chr6	31147043
	FN1726-S	Translocation	Chr11	14188802	Chr1	31791773
	FN1726-S	Translocation	Chr11	17008485	Chr1	39907007
	FN1726-S	Translocation	Chr12	3630454	Chr2	24410404
	FN1727-S	Translocation	Chr10	8767726	Chr4	11225651
	FN1727-S	Translocation	Chr11	12699649	Chr7	14859324
	FN1727-S	Translocation	Chr10	15469239	Chr2	26917496
	FN1727-S	Translocation	Chr12	9135216	Chr6	10364027
	FN1728-S	Translocation	Chr10	10311740	Chr4	5525928
	FN1728-S	Translocation	Chr12	10628640	Chr6	16470892
	FN1728-S	Translocation	Chr12	27317417	Chr11	15082160
	FN1728-S	Translocation	Chr8	8993012	Chr4	23032110
	FN1728-S	Translocation	Chr8	26759848	Chr1	967415
	FN1728-S	Translocation	Chr11	5127955	Chr1	6039257
	FN1728-S	Translocation	Chr8	14737312	Chr7	5214901
	FN1728-S	Translocation	Chr8	26800590	Chr1	967400
	FN1730-S	Translocation	Chr9	16416533	Chr2	2673921
	FN1730-S	Translocation	Chr12	6179392	Chr1	13519314
	FN1730-S	Translocation	Chr12	17178986	Chr4	31872992
	FN1730-S	Translocation	Chr7	5986401	Chr3	21960166
	FN1730-S	Translocation	Chr12	16715895	Chr4	31916543
	FN1730-S	Translocation	Chr11	3230063	Chr6	18782151
	FN1730-S	Translocation	Chr7	12539976	Chr4	27176722
	FN1730-S	Translocation	Chr12	8680177	Chr11	27721856
	FN1730-S	Translocation	Chr7	5986387	Chr3	22079408
	FN1730-S	Translocation	Chr11	4910767	Chr8	24407377
	FN1730-S	Translocation	Chr11	23661728	Chr6	19238242
	FN1731-S	Translocation	Chr11	5028129	Chr6	27596158
	FN1731-S	Translocation	Chr8	14645205	Chr4	3954961
	FN1732-S	Translocation	Chr4	33802611	Chr2	8585086
	FN1732-S	Translocation	Chr7	13219380	Chr2	11372330
	FN1734-S	Translocation	Chr9	2541645	Chr6	21522627
	FN1734-S	Translocation	Chr7	24489686	Chr2	7072515
	FN1734-S	Translocation	Chr5	17232419	Chr3	20467848
	FN1734-S	Translocation	Chr12	2960173	Chr2	11267535
	FN1734-S	Translocation	Chr6	428097	Chr3	23730051
	FN1734-S	Translocation	Chr7	2280346	Chr4	20113981
	FN1734-S	Translocation	Chr9	12955377	Chr1	33750971
	FN1734-S	Translocation	Chr9	5669484	Chr2	17526015
	FN1734-S	Translocation	Chr10	20738872	Chr3	25343032
	FN1734-S	Translocation	Chr10	10540511	Chr1	38170057
	FN1734-S	Translocation	Chr3	32459731	Chr1	35462498
	FN1735-S	Translocation	Chr11	14356146	Chr7	21168221
	FN1735-S	Translocation	Chr7	21680216	Chr4	26240978
	FN1735-S	Translocation	Chr12	2670005	Chr11	16030297
	FN1735-S	Translocation	Chr12	20710693	Chr10	6314387
	FN1735-S	Translocation	Chr11	14356351	Chr7	21693128
	FN1735-S	Translocation	Chr7	21693122	Chr4	26241053
	FN1735-S	Translocation	Chr7	18622180	Chr1	18638037
	FN1735-S	Translocation	Chr12	2896320	Chr11	16030105
	FN1736-S	Translocation	Chr10	11794037	Chr7	11371319
	FN1736-S	Translocation	Chr12	25414585	Chr4	16577077
	FN1736-S	Translocation	Chr11	27831690	Chr7	3937360
	FN1736-S	Translocation	Chr7	6132508	Chr1	13836762
	FN1736-S	Translocation	Chr10	11794053	Chr7	11371147
	FN1736-S	Translocation	Chr12	21541391	Chr11	1259272
	FN1737-S	Translocation	Chr12	25194111	Chr8	11496200
	FN1737-S	Translocation	Chr3	1411236	Chr2	16571156
	FN1737-S	Translocation	Chr3	1411200	Chr2	16564865
	FN1738-S	Translocation	Chr10	3537019	Chr7	6594583
	FN1738-S	Translocation	Chr12	20668443	Chr11	7096474
	FN1738-S	Translocation	Chr9	10219608	Chr1	11150656
	FN1738-S	Translocation	Chr10	12384849	Chr9	9720964
	FN1738-S	Translocation	Chr12	9802829	Chr6	7521453
	FN1739-S	Translocation	Chr9	7389228	Chr2	13965460
	FN1739-S	Translocation	Chr12	18566076	Chr5	10266652
	FN1739-S	Translocation	Chr11	916018	Chr3	3015431
	FN1740-S	Translocation	Chr7	11638243	Chr6	15056095
	FN1740-S	Translocation	Chr11	5131294	Chr8	2543800
	FN1740-S	Translocation	Chr11	14282069	Chr3	24004048
	FN1741-S	Translocation	Chr4	24198568	Chr1	2769466
	FN1741-S	Translocation	Chr10	12950317	Chr8	14202217
	FN1741-S	Translocation	Chr10	18870840	Chr4	31455737
	FN1741-S	Translocation	Chr3	35300865	Chr2	16480438
	FN1741-S	Translocation	Chr11	19862053	Chr9	14949279
	FN1741-S	Translocation	Chr12	1396393	Chr5	16713305
	FN1741-S	Translocation	Chr12	12578925	Chr3	14265400
	FN1741-S	Translocation	Chr10	18870671	Chr4	31455481
	FN1741-S	Translocation	Chr12	12383156	Chr3	14265129
	FN1742-S	Translocation	Chr12	9951551	Chr6	20870998
	FN1742-S	Translocation	Chr7	10131765	Chr1	2653662
	FN1742-S	Translocation	Chr11	1398503	Chr9	17421048
	FN1742-S	Translocation	Chr7	21008186	Chr1	40380009
	FN1742-S	Translocation	Chr11	20993741	Chr7	21326868
	FN1742-S	Translocation	Chr11	20993421	Chr7	21008190
	FN1742-S	Translocation	Chr11	12699399	Chr7	14859438
	FN1742-S	Translocation	Chr7	10133240	Chr1	2653653
	FN1742-S	Translocation	Chr10	1895220	Chr4	22319456
	FN1742-S	Translocation	Chr8	28298727	Chr1	40370783
	FN1742-S	Translocation	Chr11	20993739	Chr10	14438810
	FN1742-S	Translocation	Chr8	28298731	Chr3	36036469
	FN1742-S	Translocation	Chr10	14438811	Chr7	21008187
	FN1742-S	Translocation	Chr11	9110468	Chr7	11162437
	FN1742-S	Translocation	Chr12	13371984	Chr10	16479591
	FN1742-S	Translocation	Chr2	19416460	Chr1	18686916
	FN1742-S	Translocation	Chr10	14438616	Chr7	21326868
	FN1742-S	Translocation	Chr11	10466791	Chr2	14769436
	FN1744-S	Translocation	Chr4	141191	Chr2	17016428
	FN1744-S	Translocation	Chr11	8193003	Chr3	32001617
	FN1744-S	Translocation	Chr6	27323101	Chr3	19216123
	FN1745-S	Translocation	Chr12	20757990	Chr9	17750447
	FN1745-S	Translocation	Chr7	16542927	Chr2	28800811
	FN1745-S	Translocation	Chr2	9236367	Chr1	9625629
	FN1745-S	Translocation	Chr11	7337585	Chr5	14772935
	FN1745-S	Translocation	Chr12	20759698	Chr9	17750444
	FN1745-S	Translocation	Chr11	22579323	Chr8	3761938
	FN1745-S	Translocation	Chr12	8582247	Chr1	19169623
	FN1746-S	Translocation	Chr11	19832414	Chr10	10710616
	FN1746-S	Translocation	Chr12	4820680	Chr6	4274541
	FN1746-S	Translocation	Chr6	1483366	Chr1	3192780
	FN1746-S	Translocation	Chr11	10814760	Chr8	22529967
	FN1746-S	Translocation	Chr10	9840475	Chr9	665643
	FN1746-S	Translocation	Chr6	21950535	Chr1	13413514
	FN1746-S	Translocation	Chr8	16259496	Chr4	19019713
	FN1748-S	Translocation	Chr6	10379641	Chr1	2481439
	FN1748-S	Translocation	Chr11	17538825	Chr2	21868990
	FN1748-S	Translocation	Chr5	18985805	Chr2	3226637
	FN1748-S	Translocation	Chr12	8425377	Chr3	14801961
	FN1749-S	Translocation	Chr7	25192596	Chr2	19585394
	FN1749-S	Translocation	Chr12	9050771	Chr2	33237740
	FN1749-S	Translocation	Chr10	11150579	Chr7	1494654
	FN1749-S	Translocation	Chr12	25370427	Chr8	15270537
	FN1749-S	Translocation	Chr7	77246	Chr4	2430857
	FN1749-S	Translocation	Chr7	77239	Chr4	2430861
	FN1750-S	Translocation	Chr8	288891	Chr4	25813140
	FN1750-S	Translocation	Chr12	18411137	Chr1	25970914
	FN1750-S	Translocation	Chr4	16721413	Chr1	11769606
	FN1750-S	Translocation	Chr8	10137903	Chr4	16536483
	FN1750-S	Translocation	Chr6	20501750	Chr1	11600013
	FN1750-S	Translocation	Chr2	16489318	Chr1	26061172
	FN1750-S	Translocation	Chr9	8228135	Chr5	8546812
	FN1750-S	Translocation	Chr10	20340739	Chr3	4087470
	FN1750-S	Translocation	Chr8	310608	Chr4	25813486
	FN1751-S	Translocation	Chr10	20131047	Chr4	8779534
	FN1751-S	Translocation	Chr8	19390445	Chr3	19732410
	FN1751-S	Translocation	Chr11	24451275	Chr3	12581340
	FN1751-S	Translocation	Chr11	16996046	Chr4	3614421
	FN1753-S	Translocation	Chr4	3581658	Chr2	11747294
	FN1753-S	Translocation	Chr9	17271819	Chr4	4107386
	FN1753-S	Translocation	Chr8	13852224	Chr2	16736672
	FN1753-S	Translocation	Chr11	17800770	Chr3	24328170
	FN1753-S	Translocation	Chr9	15464128	Chr6	20865149
	FN1753-S	Translocation	Chr9	17224523	Chr6	20902394
	FN1754-S	Translocation	Chr11	9676482	Chr4	7094370
	FN1754-S	Translocation	Chr12	27106142	Chr6	28768100
	FN1755-S	Translocation	Chr12	15185560	Chr3	265043
	FN1755-S	Translocation	Chr10	9111338	Chr7	19139231
	FN1755-S	Translocation	Chr12	15185297	Chr3	265046
	FN1755-S	Translocation	Chr6	478587	Chr4	435620
	FN1755-S	Translocation	Chr6	478615	Chr4	431070
	FN1757-S	Translocation	Chr8	20335724	Chr1	7822165
	FN1758-S	Translocation	Chr7	27933358	Chr1	34985667
	FN1758-S	Translocation	Chr7	27905913	Chr1	34985610
	FN1759-S	Translocation	Chr2	16792158	Chr1	25633820
	FN1759-S	Translocation	Chr4	13171073	Chr1	8783372
	FN1759-S	Translocation	Chr9	1762998	Chr4	29790489
	FN1760-S	Translocation	Chr11	5112714	Chr8	3853382
	FN1760-S	Translocation	Chr12	1252841	Chr9	7744977
	FN1760-S	Translocation	Chr8	9591081	Chr1	10762345
	FN1760-S	Translocation	Chr11	9998092	Chr6	11161646
	FN1760-S	Translocation	Chr8	7733738	Chr1	10761500
	FN1760-S	Translocation	Chr10	15383273	Chr4	16289330
	FN1760-S	Translocation	Chr7	22081676	Chr4	16289158
	FN1760-S	Translocation	Chr12	25328264	Chr11	23147526
	FN1760-S	Translocation	Chr6	14189369	Chr1	34370218
	FN1761-S	Translocation	Chr6	10932794	Chr3	23077707
	FN1761-S	Translocation	Chr8	24077240	Chr2	25044700
	FN1761-S	Translocation	Chr7	23408491	Chr4	22035009
	FN1761-S	Translocation	Chr6	10932697	Chr3	23077806
	FN1761-S	Translocation	Chr12	5902871	Chr3	24413754
	FN1761-S	Translocation	Chr4	9968190	Chr1	18234570
	FN1762-S	Translocation	Chr12	22729668	Chr1	24726876
	FN1762-S	Translocation	Chr10	10948614	Chr4	2115558
	FN1762-S	Translocation	Chr11	22150619	Chr9	3414361
	FN1762-S	Translocation	Chr12	12548562	Chr10	18187098
	FN1762-S	Translocation	Chr10	10948614	Chr4	5102850
	FN1762-S	Translocation	Chr10	2330068	Chr4	6525979
	FN1762-S	Translocation	Chr8	11689874	Chr6	17726556
	FN1763-S	Translocation	Chr7	29641378	Chr5	27154034
	FN1763-S	Translocation	Chr11	21520080	Chr6	26777740
	FN1763-S	Translocation	Chr7	29641382	Chr5	27152033
	FN1763-S	Translocation	Chr4	30319018	Chr2	19086601
	FN1763-S	Translocation	Chr4	963985	Chr3	31563999
	FN1763-S	Translocation	Chr9	5080279	Chr4	10495341
	FN1763-S	Translocation	Chr7	3947140	Chr1	34887370
	FN1763-S	Translocation	Chr11	21528227	Chr6	26777737
	FN1763-S	Translocation	Chr6	23699153	Chr4	32237838
	FN1764-S	Translocation	Chr11	27705691	Chr5	23588188
	FN1764-S	Translocation	Chr10	13640591	Chr1	34894924
	FN1764-S	Translocation	Chr11	13520058	Chr5	7847245
	FN1764-S	Translocation	Chr10	13640607	Chr1	34948204
	FN1764-S	Translocation	Chr3	5504283	Chr1	38091882
	FN1764-S	Translocation	Chr11	19390853	Chr2	23245369
	FN1764-S	Translocation	Chr8	10070851	Chr5	5212167
	FN1764-S	Translocation	Chr10	13640774	Chr1	34645418
	FN1764-S	Translocation	Chr10	13412562	Chr1	34895327
	FN1764-S	Translocation	Chr5	5212063	Chr1	19483686
	FN1764-S	Translocation	Chr9	17215962	Chr2	16057128
	FN1764-S	Translocation	Chr12	14638792	Chr3	31101457
	FN1764-S	Translocation	Chr10	4684862	Chr9	604620
	FN185-2_3_4	Translocation	Chr4	21157991	Chr1	35915209
	FN185-2_3_4	Translocation	Chr3	15064011	Chr1	7745665
	FN185-2_3_4	Translocation	Chr11	23449558	Chr8	16435263
	FN185-2_3_4	Translocation	Chr6	20995290	Chr5	23716334
	FN185-2_3_4	Translocation	Chr4	21151885	Chr1	35915194
	FN185-2_3_4	Translocation	Chr6	20990400	Chr5	23747225
	FN185-2_3_4	Translocation	Chr12	25053198	Chr4	29687185
	FN185-2_3_4	Translocation	Chr6	19269673	Chr2	16667811
	FN185-2_3_4	Translocation	Chr3	4135195	Chr1	2776831
	FN2080-S	Translocation	Chr11	18208023	Chr6	25663354
	FN2080-S	Translocation	Chr11	15119400	Chr4	16850755
	FN2080-S	Translocation	Chr11	15116921	Chr4	16850716
	FN2080-S	Translocation	Chr5	1148633	Chr2	25364268
	FN2080-S	Translocation	Chr11	18052435	Chr2	21869033
	FN2080-S	Translocation	Chr12	13244419	Chr6	18212923
	FN2080-S	Translocation	Chr12	2363959	Chr9	21264758
	FN2080-S	Translocation	Chr11	17538825	Chr2	21868990
	FN2080-S	Translocation	Chr5	1148625	Chr2	25364403
	FN2080-S	Translocation	Chr11	17937586	Chr6	7278777
	FN2081-S	Translocation	Chr6	23596864	Chr2	18700002
	FN2081-S	Translocation	Chr10	15476031	Chr3	18904885
	FN2081-S	Translocation	Chr5	20828151	Chr4	31852383
	FN2081-S	Translocation	Chr12	5779287	Chr8	19753812
	FN2081-S	Translocation	Chr11	7078606	Chr7	17406960
	FN2082-S	Translocation	Chr6	22188579	Chr5	11897074
	FN2082-S	Translocation	Chr11	27840603	Chr8	12265045
	FN2082-S	Translocation	Chr6	20607133	Chr3	24684655
	FN2083-S	Translocation	Chr11	6605074	Chr10	6570963
	FN2083-S	Translocation	Chr4	10606617	Chr3	16913402
	FN2083-S	Translocation	Chr11	26067192	Chr1	26099203
	FN2083-S	Translocation	Chr4	30319018	Chr2	14025720
	FN2083-S	Translocation	Chr7	13124631	Chr6	18802569
	FN2083-S	Translocation	Chr3	10134117	Chr1	7229198
	FN2083-S	Translocation	Chr11	8062078	Chr5	5528692
	FN2083-S	Translocation	Chr4	7970754	Chr3	18114923
	FN2083-S	Translocation	Chr4	27165567	Chr1	25573869
	FN2083-S	Translocation	Chr5	10723114	Chr3	19591561
	FN2083-S	Translocation	Chr4	16749684	Chr1	14032832
	FN2083-S	Translocation	Chr8	11688396	Chr2	13609369
	FN2083-S	Translocation	Chr12	23212713	Chr2	13396947
	FN2083-S	Translocation	Chr7	16998626	Chr4	22551334
	FN2083-S	Translocation	Chr10	12804970	Chr1	9105110
	FN2083-S	Translocation	Chr10	7460292	Chr8	16783840
	FN2083-S	Translocation	Chr12	8582365	Chr1	19169490
	FN2083-S	Translocation	Chr8	2850427	Chr2	10522285
	FN2083-S	Translocation	Chr12	7498313	Chr2	26973921
	FN2083-S	Translocation	Chr9	7836052	Chr5	10185767
	FN2083-S	Translocation	Chr9	6831616	Chr1	2441039
	FN2083-S	Translocation	Chr11	16718925	Chr2	18271728
	FN2083-S	Translocation	Chr11	11522648	Chr2	11770701
	FN2083-S	Translocation	Chr12	18703223	Chr11	23936714
	FN2083-S	Translocation	Chr7	5795093	Chr5	10239418
	FN2083-S	Translocation	Chr5	13773573	Chr2	17860328
	FN2083-S	Translocation	Chr9	19008767	Chr8	28326482
	FN2083-S	Translocation	Chr11	6847393	Chr9	16142885
	FN2083-S	Translocation	Chr2	16489480	Chr1	26061457
	FN2083-S	Translocation	Chr11	20842004	Chr10	3536503
	FN2083-S	Translocation	Chr5	6366667	Chr4	16083642
	FN2083-S	Translocation	Chr4	25756872	Chr3	11224814
	FN2083-S	Translocation	Chr10	12990743	Chr7	13127552
	FN2083-S	Translocation	Chr5	22549691	Chr1	42158310
	FN2083-S	Translocation	Chr8	6250026	Chr3	25863239
	FN2083-S	Translocation	Chr12	18707997	Chr1	22266837
	FN2083-S	Translocation	Chr12	5851276	Chr9	22371396
	FN2083-S	Translocation	Chr7	21056564	Chr1	24525281
	FN2083-S	Translocation	Chr11	10672596	Chr8	10989173
	FN2083-S	Translocation	Chr12	11315681	Chr1	22957760
	FN2083-S	Translocation	Chr8	28326483	Chr5	3288385
	FN2083-S	Translocation	Chr11	3129576	Chr6	18189969
	FN2083-S	Translocation	Chr10	18590833	Chr4	20493917
	FN2083-S	Translocation	Chr9	15900307	Chr6	25107112
	FN2083-S	Translocation	Chr2	20805949	Chr1	23519031
	FN2083-S	Translocation	Chr10	1329090	Chr3	13374363
	FN2083-S	Translocation	Chr9	18650076	Chr4	22897190
	FN2083-S	Translocation	Chr12	18646222	Chr3	31353118
	FN2083-S	Translocation	Chr10	7833353	Chr4	22551430
	FN2083-S	Translocation	Chr10	8067885	Chr6	14488695
	FN2083-S	Translocation	Chr9	9749598	Chr5	18014642
	FN2083-S	Translocation	Chr7	13841434	Chr6	8521025
	FN2083-S	Translocation	Chr7	20719221	Chr6	9497297
	FN2083-S	Translocation	Chr6	7104990	Chr1	39128614
	FN2083-S	Translocation	Chr9	8086360	Chr5	11371628
	FN2083-S	Translocation	Chr12	16084273	Chr3	17117064
	FN2083-S	Translocation	Chr8	7800175	Chr1	10975704
	FN2083-S	Translocation	Chr8	22489831	Chr6	14875440
	FN2083-S	Translocation	Chr8	15195663	Chr4	13175658
	FN2083-S	Translocation	Chr11	22975640	Chr2	18690725
	FN2083-S	Translocation	Chr12	7498313	Chr1	17298369
	FN2083-S	Translocation	Chr10	5591049	Chr1	2811336
	FN2083-S	Translocation	Chr12	6164705	Chr1	33964317
	FN2083-S	Translocation	Chr6	23531688	Chr3	35733891
	FN2083-S	Translocation	Chr8	24007575	Chr3	19591561
	FN2083-S	Translocation	Chr9	774710	Chr7	10624067
	FN2083-S	Translocation	Chr11	15952959	Chr7	11854568
	FN2083-S	Translocation	Chr12	17386173	Chr8	17758565
	FN2083-S	Translocation	Chr7	16953676	Chr6	34494
	FN2083-S	Translocation	Chr12	23372595	Chr4	31945859
	FN2083-S	Translocation	Chr12	9694988	Chr3	21846276
	FN2083-S	Translocation	Chr12	8582209	Chr1	19169592
	FN2083-S	Translocation	Chr9	6220709	Chr8	9187191
	FN2083-S	Translocation	Chr8	20175161	Chr6	27915355
	FN2083-S	Translocation	Chr2	24343623	Chr1	27980073
	FN2083-S	Translocation	Chr4	19870333	Chr3	15322736
	FN2083-S	Translocation	Chr7	4652	Chr1	43269333
	FN2083-S	Translocation	Chr8	8401669	Chr5	8821800
	FN2083-S	Translocation	Chr12	7351820	Chr11	28275600
	FN2083-S	Translocation	Chr10	5301379	Chr6	14553615
	FN2083-S	Translocation	Chr8	25167736	Chr2	17587016
	FN2083-S	Translocation	Chr11	28407988	Chr2	13043311
	FN2083-S	Translocation	Chr9	8290041	Chr6	11646417
	FN2083-S	Translocation	Chr5	12865027	Chr2	10544219
	FN2083-S	Translocation	Chr10	4089602	Chr6	14634633
	FN2083-S	Translocation	Chr2	16489317	Chr1	26061262
	FN2083-S	Translocation	Chr9	22299718	Chr4	3249560
	FN2083-S	Translocation	Chr4	1682394	Chr2	21394561
	FN2083-S	Translocation	Chr11	6585764	Chr9	2169421
	FN2083-S	Translocation	Chr9	3377342	Chr1	12947157
	FN2083-S	Translocation	Chr8	7958286	Chr1	8713315
	FN2083-S	Translocation	Chr12	1482576	Chr2	9635655
	FN2083-S	Translocation	Chr10	18634842	Chr8	27836248
	FN2083-S	Translocation	Chr9	8994439	Chr6	22606661
	FN2083-S	Translocation	Chr7	24230193	Chr4	18481617
	FN2083-S	Translocation	Chr9	9749567	Chr2	11652224
	FN2083-S	Translocation	Chr9	20826156	Chr2	24543591
	FN2083-S	Translocation	Chr11	14909272	Chr2	16769651
	FN2083-S	Translocation	Chr2	19416460	Chr1	18686916
	FN2083-S	Translocation	Chr8	10934450	Chr2	6633152
	FN2083-S	Translocation	Chr12	5660596	Chr3	20221837
	FN2083-S	Translocation	Chr5	6362215	Chr4	16100771
	FN2083-S	Translocation	Chr8	20606597	Chr2	24343538
	FN2083-S	Translocation	Chr8	13509687	Chr2	13278347
	FN2083-S	Translocation	Chr10	18743790	Chr2	17055470
	FN2083-S	Translocation	Chr10	10189304	Chr4	14595105
	FN2083-S	Translocation	Chr8	16997394	Chr5	12864926
	FN2083-S	Translocation	Chr8	9498577	Chr3	10131088
	FN2083-S	Translocation	Chr5	26162850	Chr3	22601331
	FN2083-S	Translocation	Chr2	26403809	Chr1	25573869
	FN2083-S	Translocation	Chr7	14040643	Chr4	27176699
	FN2083-S	Translocation	Chr11	20097362	Chr1	23676403
	FN2083-S	Translocation	Chr12	20501398	Chr10	7970210
	FN2083-S	Translocation	Chr8	14511123	Chr7	24206846
	FN2083-S	Translocation	Chr4	17080295	Chr2	8120309
	FN2083-S	Translocation	Chr11	6911367	Chr7	7556237
	FN2083-S	Translocation	Chr11	5280224	Chr1	8723407
	FN2083-S	Translocation	Chr5	25595507	Chr1	12962558
	FN2083-S	Translocation	Chr7	27778996	Chr6	27804710
	FN2083-S	Translocation	Chr7	12861042	Chr6	25504439
	FN2083-S	Translocation	Chr3	5698912	Chr1	2823101
	FN2083-S	Translocation	Chr6	7305227	Chr4	4507553
	FN2083-S	Translocation	Chr11	7769660	Chr1	42122292
	FN2083-S	Translocation	Chr5	5212063	Chr1	19483686
	FN2083-S	Translocation	Chr4	16492113	Chr2	5772837
	FN2083-S	Translocation	Chr9	4335219	Chr3	21467848
	FN2083-S	Translocation	Chr10	22201796	Chr2	14983935
	FN2083-S	Translocation	Chr9	15058690	Chr1	24058398
	FN2083-S	Translocation	Chr12	16886221	Chr1	18262874
	FN2083-S	Translocation	Chr11	24456863	Chr6	23126020
	FN2083-S	Translocation	Chr4	31648192	Chr3	31453198
	FN2083-S	Translocation	Chr8	12465044	Chr3	18217148
	FN2083-S	Translocation	Chr12	24232917	Chr8	7749923
	FN2083-S	Translocation	Chr8	19792891	Chr6	25438347
	FN2083-S	Translocation	Chr7	3947144	Chr1	4203057
	FN2083-S	Translocation	Chr11	16502082	Chr1	11048388
	FN2083-S	Translocation	Chr10	6187942	Chr6	18885787
	FN2083-S	Translocation	Chr5	8550676	Chr2	9635650
	FN2083-S	Translocation	Chr12	24172806	Chr1	12419850
	FN2083-S	Translocation	Chr6	16399197	Chr2	26377481
	FN2083-S	Translocation	Chr12	8009851	Chr2	10396399
	FN2083-S	Translocation	Chr6	428097	Chr3	23730051
	FN2083-S	Translocation	Chr7	5048061	Chr3	9459682
	FN2083-S	Translocation	Chr8	1144285	Chr2	13584625
	FN2083-S	Translocation	Chr4	17900001	Chr1	28199591
	FN2083-S	Translocation	Chr8	3916355	Chr6	22852382
	FN2083-S	Translocation	Chr10	18227673	Chr4	20831016
	FN2083-S	Translocation	Chr3	4985992	Chr1	3153037
	FN2083-S	Translocation	Chr12	671410	Chr6	12027889
	FN2083-S	Translocation	Chr8	17987884	Chr6	947778
	FN2083-S	Translocation	Chr7	2818382	Chr3	15138939
	FN2083-S	Translocation	Chr8	24077244	Chr2	25044700
	FN2083-S	Translocation	Chr11	10228791	Chr1	33544813
	FN2083-S	Translocation	Chr11	12699600	Chr7	14859316
	FN2083-S	Translocation	Chr7	14493898	Chr1	41351274
	FN2083-S	Translocation	Chr10	21377837	Chr6	16055583
	FN2083-S	Translocation	Chr2	20267717	Chr1	24514253
	FN2083-S	Translocation	Chr7	5740075	Chr1	10486858
	FN2083-S	Translocation	Chr5	7147986	Chr3	10130242
	FN2083-S	Translocation	Chr8	2229773	Chr6	11323202
	FN2083-S	Translocation	Chr7	13703237	Chr1	28211195
	FN2083-S	Translocation	Chr10	5301392	Chr2	16676178
	FN2083-S	Translocation	Chr9	9084944	Chr5	16170392
	FN2083-S	Translocation	Chr8	13239555	Chr3	36377982
	FN2083-S	Translocation	Chr12	13280467	Chr4	10536796
	FN2083-S	Translocation	Chr8	28428258	Chr5	29808260
	FN2083-S	Translocation	Chr10	3492925	Chr8	4323596
	FN2083-S	Translocation	Chr12	2109513	Chr9	9469265
	FN2083-S	Translocation	Chr12	7123788	Chr9	15590732
	FN2083-S	Translocation	Chr6	23454702	Chr2	19680901
	FN2083-S	Translocation	Chr6	19287301	Chr4	29625990
	FN2083-S	Translocation	Chr12	26993312	Chr1	42630901
	FN2083-S	Translocation	Chr6	17726556	Chr2	13607667
	FN2083-S	Translocation	Chr8	6185627	Chr1	14606600
	FN2083-S	Translocation	Chr10	4779276	Chr4	19119457
	FN2083-S	Translocation	Chr8	22489935	Chr6	14875230
	FN2083-S	Translocation	Chr2	18616639	Chr1	33544814
	FN2083-S	Translocation	Chr7	16499538	Chr4	3152856
	FN2083-S	Translocation	Chr12	1396393	Chr4	13589841
	FN2083-S	Translocation	Chr11	24005116	Chr2	8611394
	FN2083-S	Translocation	Chr10	5526146	Chr4	22658458
	FN2083-S	Translocation	Chr11	16718934	Chr7	11827210
	FN2083-S	Translocation	Chr12	19773320	Chr4	11189093
	FN2083-S	Translocation	Chr8	21203280	Chr4	18656678
	FN2083-S	Translocation	Chr11	27989898	Chr9	1170742
	FN2083-S	Translocation	Chr9	13255684	Chr8	3855369
	FN2083-S	Translocation	Chr3	31169793	Chr1	41499150
	FN2083-S	Translocation	Chr6	12693578	Chr1	2810083
	FN2083-S	Translocation	Chr8	10047866	Chr2	24296547
	FN2083-S	Translocation	Chr9	2459500	Chr5	17936959
	FN2083-S	Translocation	Chr8	7695321	Chr3	28969774
	FN2083-S	Translocation	Chr3	13643248	Chr1	8162411
	FN2083-S	Translocation	Chr5	8977839	Chr1	27522732
	FN2083-S	Translocation	Chr9	18311696	Chr1	39198063
	FN2083-S	Translocation	Chr2	18767861	Chr1	3394968
	FN2083-S	Translocation	Chr11	8791992	Chr3	12335021
	FN2083-S	Translocation	Chr11	28268004	Chr3	31985112
	FN2083-S	Translocation	Chr3	34354439	Chr2	18055304
	FN2083-S	Translocation	Chr11	18671996	Chr8	9835158
	FN2083-S	Translocation	Chr8	21330643	Chr1	24311715
	FN2083-S	Translocation	Chr12	26918410	Chr3	4267880
	FN2083-S	Translocation	Chr12	21541383	Chr10	22733596
	FN2083-S	Translocation	Chr10	2330287	Chr4	6525868
	FN2083-S	Translocation	Chr11	28160652	Chr5	14142185
	FN2083-S	Translocation	Chr9	13579760	Chr4	32799901
	FN2083-S	Translocation	Chr4	2085444	Chr1	27847911
	FN2083-S	Translocation	Chr10	15557623	Chr3	25259016
	FN2084-S	Translocation	Chr11	14753919	Chr6	9352430
	FN2084-S	Translocation	Chr8	5818464	Chr1	18686916
	FN2084-S	Translocation	Chr4	16584441	Chr2	20382605
	FN2084-S	Translocation	Chr11	24408147	Chr8	16614773
	FN2084-S	Translocation	Chr4	3224461	Chr3	5986400
	FN2084-S	Translocation	Chr11	24439297	Chr5	21302397
	FN2084-S	Translocation	Chr4	3224464	Chr3	5987046
	FN2084-S	Translocation	Chr6	3477642	Chr1	10062145
	FN2084-S	Translocation	Chr5	15913883	Chr2	15512796
	FN2084-S	Translocation	Chr12	15578263	Chr1	42594682
	FN2084-S	Translocation	Chr11	17401312	Chr2	4760397
	FN2084-S	Translocation	Chr9	5040373	Chr4	1632055
	FN2085-S	Translocation	Chr6	17061951	Chr3	16744180
	FN2085-S	Translocation	Chr9	8228135	Chr5	8546812
	FN2085-S	Translocation	Chr6	16477602	Chr3	16739600
	FN2085-S	Translocation	Chr4	33532312	Chr1	41587063
	FN2085-S	Translocation	Chr7	10222779	Chr1	1378166
	FN2085-S	Translocation	Chr7	22069268	Chr6	25276925
	FN2085-S	Translocation	Chr12	9135217	Chr8	9992196
	FN2086-S	Translocation	Chr12	19066334	Chr11	20662841
	FN2086-S	Translocation	Chr9	20788019	Chr3	15453884
	FN2086-S	Translocation	Chr9	20787832	Chr3	15453890
	FN2088-S	Translocation	Chr11	24451267	Chr2	28052150
	FN2088-S	Translocation	Chr7	9398940	Chr5	14158318
	FN2088-S	Translocation	Chr12	20140083	Chr6	22179754
	FN2088-S	Translocation	Chr9	16416512	Chr2	2673921
	FN2088-S	Translocation	Chr6	17681542	Chr2	27705251
	FN2088-S	Translocation	Chr8	22191140	Chr3	9225261
	FN2088-S	Translocation	Chr12	3822625	Chr4	28805483
	FN2088-S	Translocation	Chr8	22193007	Chr2	27705262
	FN2089-S	Translocation	Chr6	13890681	Chr5	12667012
	FN2089-S	Translocation	Chr11	2463696	Chr8	8709869
	FN2089-S	Translocation	Chr12	9499638	Chr11	15465430
	FN2089-S	Translocation	Chr6	18208123	Chr4	19200802
	FN2090-S	Translocation	Chr10	16098183	Chr7	4798226
	FN2090-S	Translocation	Chr11	3290075	Chr1	1398457
	FN2090-S	Translocation	Chr5	5767540	Chr1	6544940
	FN2090-S	Translocation	Chr10	3842500	Chr9	17291579
	FN2090-S	Translocation	Chr12	20135618	Chr8	11589499
	FN2090-S	Translocation	Chr8	10058150	Chr6	15131928
	FN2090-S	Translocation	Chr8	16481338	Chr6	15183919
	FN2090-S	Translocation	Chr11	5074004	Chr7	420971
	FN2091-S	Translocation	Chr3	11878381	Chr1	37612656
	FN2091-S	Translocation	Chr11	1111607	Chr1	24516339
	FN2091-S	Translocation	Chr6	24088199	Chr2	25837297
	FN2091-S	Translocation	Chr6	3033845	Chr3	8228323
	FN2091-S	Translocation	Chr12	229497	Chr11	204242
	FN2091-S	Translocation	Chr10	2469440	Chr4	679680
	FN2091-S	Translocation	Chr6	14305127	Chr3	11881867
	FN2091-S	Translocation	Chr9	17421077	Chr1	36029808
	FN2091-S	Translocation	Chr11	1111606	Chr1	24516348
	FN2091-S	Translocation	Chr3	14720376	Chr2	24201916
	FN2091-S	Translocation	Chr3	14720377	Chr2	24200634
	FN2091-S	Translocation	Chr3	11881884	Chr1	37612796
	FN2092-S	Translocation	Chr12	17925839	Chr6	8365092
	FN2092-S	Translocation	Chr12	17925396	Chr6	8365091
	FN2092-S	Translocation	Chr12	19066299	Chr4	8026438
	FN2092-S	Translocation	Chr10	10607643	Chr6	29849889
	FN2092-S	Translocation	Chr10	10612457	Chr6	29849873
	FN2093-S	Translocation	Chr3	11169112	Chr2	34566126
	FN2093-S	Translocation	Chr12	6746005	Chr5	26904704
	FN2093-S	Translocation	Chr12	6746154	Chr5	25928843
	FN2093-S	Translocation	Chr11	16694121	Chr7	9894221
	FN2094-S	Translocation	Chr9	15054790	Chr8	20805569
	FN2094-S	Translocation	Chr4	12290055	Chr3	34340975
	FN2094-S	Translocation	Chr8	14706911	Chr1	23827304
	FN2095-S	Translocation	Chr11	27201822	Chr4	23788840
	FN2095-S	Translocation	Chr6	7774694	Chr1	11768683
	FN2095-S	Translocation	Chr10	19195189	Chr8	28407776
	FN2095-S	Translocation	Chr9	3350983	Chr6	25619
	FN2095-S	Translocation	Chr11	14213599	Chr6	8600052
	FN2095-S	Translocation	Chr8	12820443	Chr2	7321111
	FN2095-S	Translocation	Chr11	5369906	Chr3	23995630
	FN2095-S	Translocation	Chr10	19194620	Chr8	28407782
	FN2095-S	Translocation	Chr8	10071011	Chr1	19483612
	FN2095-S	Translocation	Chr11	27201807	Chr4	23789077
	FN2095-S	Translocation	Chr11	5360308	Chr3	23995653
	FN2096-S	Translocation	Chr4	11279438	Chr3	32469644
	FN2096-S	Translocation	Chr7	9358254	Chr4	794205
	FN2096-S	Translocation	Chr4	4247525	Chr3	25764499
	FN2097-S	Translocation	Chr7	15678777	Chr3	32049973
	FN2097-S	Translocation	Chr7	8049463	Chr5	14520344
	FN2097-S	Translocation	Chr7	15678772	Chr3	32048326
	FN2097-S	Translocation	Chr2	24291650	Chr1	32236134
	FN2097-S	Translocation	Chr8	6199577	Chr2	17852738
	FN2098-S	Translocation	Chr6	10379630	Chr1	2481428
	FN2098-S	Translocation	Chr11	26982376	Chr6	23272799
	FN2098-S	Translocation	Chr2	27883394	Chr1	9615513
	FN2102-S	Translocation	Chr4	3954889	Chr3	1385048
	FN2102-S	Translocation	Chr11	10924574	Chr9	7407204
	FN2102-S	Translocation	Chr4	32040721	Chr3	31809571
	FN2102-S	Translocation	Chr3	29627043	Chr1	2484851
	FN2102-S	Translocation	Chr12	24680799	Chr9	18280007
	FN2102-S	Translocation	Chr12	13510871	Chr7	1293651
	FN2102-S	Translocation	Chr11	7181431	Chr1	32519417
	FN2102-S	Translocation	Chr12	16084927	Chr9	11363237
	FN2102-S	Translocation	Chr12	18690359	Chr5	6215295
	FN2102-S	Translocation	Chr4	7545633	Chr1	32129091
	FN2102-S	Translocation	Chr9	4699954	Chr7	27254265
	FN2102-S	Translocation	Chr11	8406021	Chr7	10616299
	FN2102-S	Translocation	Chr11	21138906	Chr7	13468624
	FN2103-S	Translocation	Chr9	368077	Chr5	8762234
	FN2103-S	Translocation	Chr7	17774195	Chr6	13729353
	FN2103-S	Translocation	Chr7	24175792	Chr1	35040452
	FN2103-S	Translocation	Chr9	15057902	Chr6	4745710
	FN2103-S	Translocation	Chr2	28932022	Chr1	15785582
	FN2103-S	Translocation	Chr7	24175386	Chr1	35040626
	FN2104-S	Translocation	Chr11	19817821	Chr8	19393156
	FN2104-S	Translocation	Chr11	24566669	Chr1	14049322
	FN2104-S	Translocation	Chr3	25354374	Chr2	28442153
	FN2104-S	Translocation	Chr11	24566675	Chr10	2436160
	FN2104-S	Translocation	Chr12	22800133	Chr10	13461318
	FN2104-S	Translocation	Chr3	25354383	Chr1	32550341
	FN2104-S	Translocation	Chr3	29712903	Chr2	11143997
	FN2104-S	Translocation	Chr7	6132507	Chr1	13836809
	FN2104-S	Translocation	Chr8	26568636	Chr4	24469434
	FN2104-S	Translocation	Chr4	3844939	Chr3	13382505
	FN2104-S	Translocation	Chr10	4515244	Chr3	25289541
	FN2104-S	Translocation	Chr8	17546258	Chr4	12566278
	FN2104-S	Translocation	Chr7	1472788	Chr6	7782069
	FN2104-S	Translocation	Chr6	19203590	Chr3	29982752
	FN2104-S	Translocation	Chr6	2252644	Chr3	15949514
	FN2104-S	Translocation	Chr6	2252654	Chr3	15950358
	FN2104-S	Translocation	Chr9	3415960	Chr8	9521823
	FN2104-S	Translocation	Chr7	11859716	Chr6	2921412
	FN2105-S	Translocation	Chr5	20684297	Chr1	38624295
	FN2105-S	Translocation	Chr11	24267171	Chr10	12297753
	FN2105-S	Translocation	Chr7	25290578	Chr6	30259663
	FN2105-S	Translocation	Chr9	7742322	Chr1	22939868
	FN2105-S	Translocation	Chr10	887577	Chr5	29206729
	FN2105-S	Translocation	Chr10	887586	Chr5	29247810
	FN2105-S	Translocation	Chr11	27838028	Chr1	33304489
	FN2106-S	Translocation	Chr3	6694118	Chr1	43253522
	FN2106-S	Translocation	Chr11	19155590	Chr1	19823238
	FN2106-S	Translocation	Chr11	13519944	Chr5	7847852
	FN2107-S	Translocation	Chr6	18185543	Chr2	15507707
	FN2107-S	Translocation	Chr5	6200339	Chr4	16995392
	FN2107-S	Translocation	Chr10	19651087	Chr4	20045841
	FN2107-S	Translocation	Chr8	1567096	Chr3	11760590
	FN2107-S	Translocation	Chr11	4910767	Chr8	24407377
	FN2107-S	Translocation	Chr7	22897488	Chr3	11855837
	FN2107-S	Translocation	Chr7	9026353	Chr2	7996989
	FN2107-S	Translocation	Chr8	1567915	Chr3	12031654
	FN2108-S	Translocation	Chr2	11548165	Chr1	22081733
	FN2108-S	Translocation	Chr9	21450149	Chr7	1729732
	FN2108-S	Translocation	Chr9	12489821	Chr4	17872086
	FN2108-S	Translocation	Chr12	10309973	Chr10	18001852
	FN2108-S	Translocation	Chr11	17800770	Chr3	24328170
	FN2110-S	Translocation	Chr12	16204352	Chr4	3633936
	FN2110-S	Translocation	Chr8	9803838	Chr6	9802277
	FN2110-S	Translocation	Chr7	10124161	Chr4	10495483
	FN2110-S	Translocation	Chr7	5819037	Chr2	2772524
	FN2110-S	Translocation	Chr5	7360981	Chr1	31164154
	FN2110-S	Translocation	Chr11	9428915	Chr4	696421
	FN2112-S	Translocation	Chr7	13144941	Chr2	3670373
	FN2112-S	Translocation	Chr7	13145243	Chr2	3670370
	FN2112-S	Translocation	Chr12	8457430	Chr4	17650979
	FN2112-S	Translocation	Chr5	20330507	Chr1	24433884
	FN2112-S	Translocation	Chr12	8457437	Chr4	17647995
	FN2112-S	Translocation	Chr11	5103053	Chr9	21492592
	FN2112-S	Translocation	Chr5	20329613	Chr1	24433882
	FN2112-S	Translocation	Chr12	21554988	Chr9	20686566
	FN2112-S	Translocation	Chr4	14904815	Chr1	10015493
	FN2113-S	Translocation	Chr11	20741975	Chr1	36390211
	FN2113-S	Translocation	Chr6	27323096	Chr3	19216091
	FN2113-S	Translocation	Chr9	6033437	Chr2	6365435
	FN2113-S	Translocation	Chr11	20747918	Chr1	36390200
	FN2113-S	Translocation	Chr10	6693768	Chr5	13268664
	FN2113-S	Translocation	Chr11	20668580	Chr6	30139596
	FN2113-S	Translocation	Chr8	19196853	Chr1	3076900
	FN2113-S	Translocation	Chr6	9561117	Chr1	23826976
	FN2114-S	Translocation	Chr8	18415586	Chr2	10934385
	FN2114-S	Translocation	Chr11	27545553	Chr9	9599732
	FN2114-S	Translocation	Chr11	28290004	Chr9	2321440
	FN2114-S	Translocation	Chr6	22464759	Chr3	25032538
	FN2114-S	Translocation	Chr3	4986082	Chr1	3152803
	FN2114-S	Translocation	Chr11	19300753	Chr4	23931058
	FN2114-S	Translocation	Chr11	2944926	Chr1	24808224
	FN2114-S	Translocation	Chr12	18707857	Chr5	12102750
	FN2115-S	Translocation	Chr12	20964296	Chr7	13236593
	FN2116-S	Translocation	Chr8	7315223	Chr6	18384318
	FN2117-S	Translocation	Chr11	23031366	Chr7	2896031
	FN2117-S	Translocation	Chr12	8841597	Chr6	11605812
	FN2117-S	Translocation	Chr8	19390445	Chr3	19732398
	FN2117-S	Translocation	Chr11	28200562	Chr1	27439723
	FN2117-S	Translocation	Chr8	10124260	Chr6	15690600
	FN2117-S	Translocation	Chr8	7623502	Chr3	25863245
	FN2118-S	Translocation	Chr8	26132308	Chr2	4726018
	FN2118-S	Translocation	Chr8	26136924	Chr2	4725998
	FN2118-S	Translocation	Chr11	27797915	Chr5	23589673
	FN2118-S	Translocation	Chr9	2459500	Chr8	5973131
	FN2119-S	Translocation	Chr11	17008248	Chr4	5000308
	FN2119-S	Translocation	Chr8	3516759	Chr6	20597207
	FN2119-S	Translocation	Chr4	17926761	Chr3	9616514
	FN2119-S	Translocation	Chr8	3514268	Chr6	20597219
	FN2119-S	Translocation	Chr6	16341913	Chr1	40950946
	FN2119-S	Translocation	Chr11	5009698	Chr1	36411666
	FN2119-S	Translocation	Chr10	15383272	Chr4	16289286
	FN2120-S	Translocation	Chr11	18058069	Chr1	185886
	FN2121-S	Translocation	Chr5	21339223	Chr4	14181534
	FN2121-S	Translocation	Chr4	13273214	Chr2	30836587
	FN2121-S	Translocation	Chr8	7731507	Chr5	4615629
	FN2122-S	Translocation	Chr5	27683386	Chr3	10461181
	FN2122-S	Translocation	Chr12	23183621	Chr6	23504877
	FN2124-S	Translocation	Chr10	17670230	Chr2	24459329
	FN2124-S	Translocation	Chr8	24363151	Chr2	1947526
	FN2124-S	Translocation	Chr8	14645205	Chr4	3954961
	FN2125-S	Translocation	Chr7	23514356	Chr4	24006711
	FN2125-S	Translocation	Chr11	19839683	Chr4	2841952
	FN2125-S	Translocation	Chr9	21806677	Chr5	6399610
	FN2125-S	Translocation	Chr11	14930136	Chr7	19139293
	FN2125-S	Translocation	Chr8	21202326	Chr4	18656575
	FN2125-S	Translocation	Chr7	23511158	Chr4	24006723
	FN2126-S	Translocation	Chr11	306590	Chr2	28271641
	FN2126-S	Translocation	Chr11	326433	Chr2	28270927
	FN2126-S	Translocation	Chr7	15297324	Chr3	33723705
	FN2126-S	Translocation	Chr7	15296483	Chr3	33356491
	FN2126-S	Translocation	Chr11	1118009	Chr1	8218341
	FN2128-S	Translocation	Chr11	7337713	Chr5	14772369
	FN2128-S	Translocation	Chr11	4452873	Chr2	30921386
	FN2128-S	Translocation	Chr4	25989381	Chr2	26794085
	FN2128-S	Translocation	Chr11	4452873	Chr7	29240857
	FN2128-S	Translocation	Chr7	16614601	Chr2	14774815
	FN2128-S	Translocation	Chr12	8605361	Chr8	15765065
	FN2129-S	Translocation	Chr11	26002703	Chr6	9594568
	FN2130-S	Translocation	Chr9	4333540	Chr2	35454745
	FN2130-S	Translocation	Chr7	4604520	Chr1	7703824
	FN2130-S	Translocation	Chr11	5448073	Chr10	15969732
	FN2134-S	Translocation	Chr10	6480246	Chr1	17210222
	FN2134-S	Translocation	Chr10	6480387	Chr1	17210219
	FN2134-S	Translocation	Chr11	18476138	Chr10	6480581
	FN2134-S	Translocation	Chr7	8440488	Chr4	28001169
	FN2134-S	Translocation	Chr4	17146872	Chr1	17210222
	FN2134-S	Translocation	Chr11	18476196	Chr10	6480398
	FN2134-S	Translocation	Chr8	2793459	Chr7	3174398
	FN2134-S	Translocation	Chr11	28436075	Chr1	27110217
	FN2136-S	Translocation	Chr10	10502837	Chr9	7055071
	FN2136-S	Translocation	Chr10	9546782	Chr2	7976056
	FN2136-S	Translocation	Chr10	9553791	Chr2	7976047
	FN2136-S	Translocation	Chr11	16926121	Chr1	36199540
	FN2137-S	Translocation	Chr12	7701218	Chr1	8125310
	FN2137-S	Translocation	Chr11	1475106	Chr4	22897197
	FN2137-S	Translocation	Chr12	7141995	Chr11	13985386
	FN2137-S	Translocation	Chr12	7701746	Chr1	8125275
[truncated: 15,040 more rows]

## Sheet: Nipponbare-Inversion
	Supplementary Table 2. Comprehensive Catalog of Inversion Identified in the Fast-Neutron-Induced Kitaake Rice Mutant Population Aligned to the Nipponbare Reference Genome.​
[truncated: 11,860 more rows]

[truncated: 6 more sheets: Nipponbare-TandemDuplication, KitaakeX-SBS, KitaakeX-Deletion, KitaakeX-Insertion, KitaakeX-Translocation, KitaakeX-Inversion]
