# Supplementary material for: KitBase Expanded: An Integrated Genomic and Phenotypic Resource for 3,268 Fast-Neutron-Irradiated Rice Mutants
Source: Database (Oxford). 2026 Jun 12;2026:baag024. doi: 10.1093/database/baag024 (PMC13262976; doi:10.1093/database/baag024)
Supplement: baag024_Supplemental_Files [file baag024_supplemental_files.zip › Supplementary-Table-3_Revised.xlsx]

## Sheet: Description
	Description of Excel Workbook Tabs
	The following provides an overview of the contents and purpose of each tab within the accompanying Excel workbook:
	This structured summary aims to facilitate navigation and comprehension of the dataset provided in the workbook.
	Tab name	Description
	Affected Gene - Description	Supplemental Data Set 1. Comprehensive description of genes affected in the Kitaake rice mutant population with the Nipponbare alignment.
	Affected Non-TE Genes - Nipp	Supplemental Data Set 2. Comprehensive summary of Non-TE genes affected in the Kitaake rice mutant population with the Nipponbare alignment.
	Affected TE Genes - Nipp	Supplemental Data Set 3. Comprehensive summary of TE genes affected in the Kitaake rice mutant population with the Nipponbare alignment.
	Affected Genes-Nipponbare-TF	Supplemental Data Set 4. Comprehensive summary of genes affected in the Kitaake rice mutant population, categorized by transcription factor (TF) family based on alignment with the Nipponbare reference genome.
	Affected Genes-Nipp-Frequency	Supplemental Data Set 5. Comprehensive summary of mutation frequencies in affected genes within the Kitaake rice mutant population with the Nippobare alignment.
	Non-Affected genes - Descrip	Supplemental Data Set 6. Comprehensive description of non genes affected in the Kitaake rice mutant population with the Nipponbare alignment.
	Non-affected-Nipponb-Expression	Supplemental Data Set 7. Comprehensive summary of in-silico expression analysis for non-affected genes in the Kitaake rice mutant population, aligned to the Nipponbare reference genome.
	Non-affected-Nipponb-Lenght	Supplemental Data Set 8. Comprehensive summary of gene lengths for non-affected genes in the Kitaake rice mutant population, based on alignment with the Nipponbare reference genome.
	Hight-Non-affected-Nipponb-GO	Supplemental Data Set 9. Complete results of the Gene Ontology (GO) enrichment analysis for non-affected genes with high expression levels (based on in-silic analysis) in the Kitaake rice mutant population, aligned to the Nipponbare reference genome.
	Affected Genes - Kitaake Descp	Supplemental Data Set 10. Comprehensive summary of genes affected in the Kitaake rice mutant population with the KitaakeX alignment.
	Possible Orthol -Kitaake	Supplemental Data Set 11. Comprehensive summary of genes affected in the Kitaake rice mutant population with the KitaakeX alignment.
	Affected Genes - KitaakeX	Supplemental Data Set 12. Comprehensive summary of genes affected in the Kitaake rice mutant population with the KitaakeX alignment.
	Affected Genes-Kitaak-Frequency	Supplemental Data Set 13. Comprehensive summary of mutation frequencies in affected genes within the Kitaake rice mutant population with the KitaakeX alignment.
	Non-Affected Genes - KitaakeX	Supplemental Data Set 14. Comprehensive description of non-affected genes in the Kitaake rice mutant population with the KitaakeX alignment.

## Sheet: Affected Gene - Description
	Supplemental Data Set 1. Comprehensive description of genes affected in the Kitaake rice mutant population with the Nipponbare alignment.
	The classification between TE and non-TE genes was download from the Rice Genome Annotation Project Database (https://rice.uga.edu/)
	Non-Transposable Element (TE) genes							Transposable Element (TE) genes
	Affeced Gene ID (MSU ID)	Chromosome	Gene Start (bp)	Gene End (bp)	Description			Affeced Gene ID (MSU ID)	Chromosome	Gene Start (bp)	Gene End (bp)	Description
	LOC_Os01g01010	Chr1	2903	10817	TBC domain containing protein, expressed			LOC_Os05g12750	Chr5	7320101	7322097	retrotransposon protein, putative, LINE subclass
	LOC_Os01g01019	Chr1	11218	12435	expressed protein			LOC_Os06g33190	Chr6	19323634	19326035	retrotransposon protein, putative, LINE subclass
	LOC_Os01g01030	Chr1	12648	15915	monocopper oxidase, putative, expressed			LOC_Os06g24080	Chr6	14093461	14094029	retrotransposon protein, putative, LINE subclass
	LOC_Os01g01040	Chr1	16292	20323	expressed protein			LOC_Os04g49120	Chr4	29283286	29286169	retrotransposon protein, putative, LINE subclass
	LOC_Os01g01050	Chr1	22841	26971	R3H domain containing protein, expressed			LOC_Os03g39680	Chr3	22075719	22076960	retrotransposon protein, putative, LINE subclass
	LOC_Os01g01060	Chr1	27136	28651	40S ribosomal protein S5, putative, expressed			LOC_Os07g15660	Chr7	9090751	9095233	retrotransposon protein, putative, LINE subclass
	LOC_Os01g01070	Chr1	29818	34493	expressed protein			LOC_Os12g26920	Chr12	15770393	15772194	retrotransposon protein, putative, LINE subclass
	LOC_Os01g01080	Chr1	35581	41180	decarboxylase, putative, expressed			LOC_Os04g27350	Chr4	16166718	16167990	retrotransposon protein, putative, LINE subclass
	LOC_Os01g01110	Chr1	57082	57972	expressed protein			LOC_Os04g21800	Chr4	12350785	12352409	retrotransposon protein, putative, LINE subclass
	LOC_Os01g01115	Chr1	58658	61090	pentatricopeptide, putative, expressed			LOC_Os09g14150	Chr9	8378264	8380388	retrotransposon protein, putative, LINE subclass
	LOC_Os01g01120	Chr1	62059	63576	enolase-phosphatase E1, putative, expressed			LOC_Os03g29550	Chr3	16841280	16842773	retrotransposon protein, putative, LINE subclass
	LOC_Os01g01130	Chr1	63244	66302	snurportin-1, putative, expressed			LOC_Os10g07180	Chr10	3769365	3772209	retrotransposon protein, putative, LINE subclass, expressed
	LOC_Os01g01140	Chr1	69675	70131	expressed protein			LOC_Os07g48580	Chr7	29084893	29086026	retrotransposon protein, putative, LINE subclass, expressed
	LOC_Os01g01150	Chr1	72775	79938	RNA recognition motif, putative, expressed			LOC_Os06g45550	Chr6	27571939	27573745	retrotransposon protein, putative, LINE subclass, expressed
	LOC_Os01g01160	Chr1	82428	84302	heat shock protein DnaJ, putative, expressed			LOC_Os12g23770	Chr12	13501144	13505079	retrotransposon protein, putative, LINE subclass, expressed
	LOC_Os01g01170	Chr1	85337	88844	expressed protein			LOC_Os12g14630	Chr12	8357113	8362351	retrotransposon protein, putative, LINE subclass, expressed
	LOC_Os01g01180	Chr1	88986	89204	expressed protein			LOC_Os11g30670	Chr11	17852251	17854748	retrotransposon protein, putative, LINE subclass, expressed
	LOC_Os01g01190	Chr1	89653	91521	phosphoesterase family protein, putative, expressed			LOC_Os04g51930	Chr4	30811261	30816943	retrotransposon protein, putative, LINE subclass, expressed
	LOC_Os01g01280	Chr1	134291	135685	expressed protein			LOC_Os06g18130	Chr6	10551638	10552442	retrotransposon protein, putative, LINE subclass, expressed
	LOC_Os01g01290	Chr1	139820	141588	histone-like transcription factor and archaeal histone, putative, expressed			LOC_Os11g16248	Chr11	8938525	8940860	retrotransposon protein, putative, LINE subclass, expressed
	LOC_Os01g01295	Chr1	141936	144554	expressed protein			LOC_Os03g56910	Chr3	32411206	32415134	retrotransposon protein, putative, LINE subclass, expressed
	LOC_Os01g01302	Chr1	145577	147852	shikimate kinase, putative, expressed			LOC_Os11g22620	Chr11	13006602	13011077	retrotransposon protein, putative, LINE subclass, expressed
	LOC_Os01g01307	Chr1	148045	150577	translocon-associated protein beta domain containing protein, expressed			LOC_Os04g29424	Chr4	17491799	17496211	retrotransposon protein, putative, LINE subclass, expressed
	LOC_Os01g01340	Chr1	168470	170389	light-induced protein 1-like, putative, expressed			LOC_Os02g16090	Chr2	9155586	9158766	retrotransposon protein, putative, LINE subclass, expressed
	LOC_Os01g01350	Chr1	170712	173434	SNF7 domain containing protein, putative, expressed			LOC_Os05g16010	Chr5	9041446	9043359	retrotransposon protein, putative, LINE subclass, expressed
	LOC_Os01g01360	Chr1	178310	180812	peptide transporter PTR2, putative, expressed			LOC_Os10g01900	Chr10	574581	575772	retrotransposon protein, putative, LINE subclass, expressed
	LOC_Os01g01369	Chr1	186246	190846	3-beta-hydroxysteroid-Delta-isomerase, putative, expressed			LOC_Os10g01860	Chr10	560346	561601	retrotransposon protein, putative, LINE subclass, expressed
	LOC_Os01g01380	Chr1	191036	196287	expressed protein			LOC_Os05g38340	Chr5	22473904	22474979	retrotransposon protein, putative, LINE subclass, expressed
	LOC_Os01g01390	Chr1	197647	200803	expressed protein			LOC_Os02g20420	Chr2	12039383	12052093	retrotransposon protein, putative, LINE subclass, expressed
	LOC_Os01g01400	Chr1	201944	206743	expressed protein			LOC_Os01g18610	Chr1	10480871	10483517	retrotransposon protein, putative, LINE subclass, expressed
	LOC_Os01g01410	Chr1	205710	209606	TKL_IRAK_C-LEC.1 - TKL_IRAK_C-LEC has homology to C-type lectin receptors, expressed			LOC_Os06g28780	Chr6	16390085	16392528	retrotransposon protein, putative, LINE subclass, expressed
	LOC_Os01g01420	Chr1	209771	214229	expressed protein			LOC_Os05g18000	Chr5	10349015	10355526	retrotransposon protein, putative, LINE subclass, expressed
	LOC_Os01g01430	Chr1	216126	217664	No apical meristem protein, putative, expressed			LOC_Os12g43910	Chr12	27257277	27258506	retrotransposon protein, putative, LINE subclass, expressed
	LOC_Os01g01440	Chr1	219011	220776	expressed protein			LOC_Os12g43900	Chr12	27252601	27256642	retrotransposon protein, putative, LINE subclass, expressed
	LOC_Os01g01450	Chr1	226897	229331	stress responsive protein, putative, expressed			LOC_Os10g19890	Chr10	9934585	9938223	retrotransposon protein, putative, LINE subclass, expressed
	LOC_Os01g01470	Chr1	241641	243468	no apical meristem protein, putative, expressed			LOC_Os10g19240	Chr10	9797303	9799316	retrotransposon protein, putative, LINE subclass, expressed
	LOC_Os01g01484	Chr1	248706	256878	light-mediated development protein DET1, putative, expressed			LOC_Os05g26730	Chr5	15513951	15516610	retrotransposon protein, putative, LINE subclass, expressed
	LOC_Os01g01520	Chr1	270145	275084	transferase family protein, putative, expressed			LOC_Os12g26660	Chr12	15626447	15628865	retrotransposon protein, putative, LINE subclass, expressed
	LOC_Os01g01570	Chr1	288372	292296	kinesin heavy chain, putative, expressed			LOC_Os04g02600	Chr4	974304	979042	retrotransposon protein, putative, LINE subclass, expressed
	LOC_Os01g01580	Chr1	292844	293535	expressed protein			LOC_Os04g13000	Chr4	7170707	7174910	retrotransposon protein, putative, LINE subclass, expressed
	LOC_Os01g01590	Chr1	293648	294536	hypothetical protein			LOC_Os12g24790	Chr12	14216814	14220921	retrotransposon protein, putative, LINE subclass, expressed
	LOC_Os01g01600	Chr1	303103	306800	ethylene-responsive protein related, putative, expressed			LOC_Os09g36590	Chr9	21104628	21108276	retrotransposon protein, putative, LINE subclass, expressed
	LOC_Os01g01610	Chr1	306869	308842	IscA-like iron-sulfur assembly protein, mitochondrial precursor, putative, expressed			LOC_Os12g19890	Chr12	11585655	11589179	retrotransposon protein, putative, LINE subclass, expressed
	LOC_Os01g01689	Chr1	335809	371191	phosphatidylinositol 3- and 4-kinase family protein, expressed			LOC_Os01g61130	Chr1	35392560	35393849	retrotransposon protein, putative, LINE subclass, expressed
	LOC_Os01g01710	Chr1	374728	380716	1-deoxy-D-xylulose 5-phosphate reductoisomerase, chloroplast precursor, putative, expressed			LOC_Os10g39080	Chr10	20827649	20832682	retrotransposon protein, putative, LINE subclass, expressed
	LOC_Os01g01740	Chr1	392081	396651	protein kinase domain containing protein, expressed			LOC_Os10g39070	Chr10	20825133	20827269	retrotransposon protein, putative, LINE subclass, expressed
	LOC_Os01g01780	Chr1	412579	415830	exostosin family protein, putative, expressed			LOC_Os04g49300	Chr4	29423955	29428509	retrotransposon protein, putative, LINE subclass, expressed
	LOC_Os01g01790	Chr1	416241	420497	expressed protein			LOC_Os06g27840	Chr6	15769341	15776358	retrotransposon protein, putative, LINE subclass, expressed
	LOC_Os01g01800	Chr1	422462	431692	expressed protein			LOC_Os12g31960	Chr12	19260855	19264242	retrotransposon protein, putative, LINE subclass, expressed
	LOC_Os01g01830	Chr1	437613	449137	OsPOP1 - Putative Prolyl Oligopeptidase homologue, expressed			LOC_Os05g40440	Chr5	23756882	23760926	retrotransposon protein, putative, LINE subclass, expressed
	LOC_Os01g01870	Chr1	478325	481166	helix-loop-helix DNA-binding domain containing protein, expressed			LOC_Os03g16310	Chr3	9003624	9006236	retrotransposon protein, putative, LINE subclass, expressed
	LOC_Os01g01920	Chr1	498454	506264	HD domain containing protein 2, putative, expressed			LOC_Os02g18730	Chr2	10925196	10928748	retrotransposon protein, putative, LINE subclass, expressed
	LOC_Os01g01925	Chr1	507270	509225	expressed protein			LOC_Os05g22900	Chr5	13014894	13019142	retrotransposon protein, putative, LINE subclass, expressed
	LOC_Os01g02000	Chr1	537710	543355	phosphate transporter 1, putative, expressed			LOC_Os12g29450	Chr12	17497023	17500320	retrotransposon protein, putative, LINE subclass, expressed
	LOC_Os01g02020	Chr1	549108	553287	acetyl-CoA acetyltransferase, cytosolic, putative, expressed			LOC_Os12g15340	Chr12	8750018	8757367	retrotransposon protein, putative, LINE subclass, expressed
	LOC_Os01g02050	Chr1	562056	572138	phosphoenolpyruvate carboxylase, putative, expressed			LOC_Os02g22760	Chr2	13547155	13552614	retrotransposon protein, putative, LINE subclass, expressed
	LOC_Os01g02060	Chr1	576443	579569	TOO MANY MOUTHS precursor, putative, expressed			LOC_Os02g34380	Chr2	20572270	20575033	retrotransposon protein, putative, LINE subclass, expressed
	LOC_Os01g02070	Chr1	585963	586445	invertase/pectin methylesterase inhibitor family protein, putative, expressed			LOC_Os03g29220	Chr3	16614953	16617004	retrotransposon protein, putative, LINE subclass, expressed
	LOC_Os01g02080	Chr1	586414	587780	peptidyl-prolyl cis-trans isomerase, putative, expressed			LOC_Os04g01180	Chr4	137276	138586	retrotransposon protein, putative, LINE subclass, expressed
	LOC_Os01g02090	Chr1	588863	593759	expressed protein			LOC_Os02g27120	Chr2	15950826	15952256	retrotransposon protein, putative, LINE subclass, expressed
	LOC_Os01g02120	Chr1	612564	615650	osMFT2 MFT-Like2 homologous to Mother of FT and TFL1 gene%3B contains Pfam profile PF01161: Phosphatidylethanolamine-binding protein, expressed			LOC_Os06g35120	Chr6	20432369	20435729	retrotransposon protein, putative, LINE subclass, expressed
	LOC_Os01g02250	Chr1	689792	694013	RGA-1, putative, expressed			LOC_Os10g26810	Chr10	14046708	14047935	retrotransposon protein, putative, LINE subclass, expressed
	LOC_Os01g02290	Chr1	720629	723317	Ser/Thr receptor-like kinase, putative, expressed			LOC_Os05g51460	Chr5	29502582	29503990	retrotransposon protein, putative, LINE subclass, expressed
	LOC_Os01g02320	Chr1	731149	738020	protein kinase domain containing protein, expressed			LOC_Os08g39670	Chr8	25112752	25114696	retrotransposon protein, putative, LINE subclass, expressed
	LOC_Os01g02334	Chr1	738281	741794	expressed protein			LOC_Os03g33750	Chr3	19293763	19296489	retrotransposon protein, putative, LINE subclass, expressed
	LOC_Os01g02350	Chr1	742272	745156	receptor-like kinase ARK1AS, putative, expressed			LOC_Os04g50830	Chr4	30066294	30069863	retrotransposon protein, putative, LINE subclass, expressed
	LOC_Os01g02360	Chr1	745452	748945	resistance-related receptor-like kinase, putative, expressed			LOC_Os02g51200	Chr2	31328246	31334142	retrotransposon protein, putative, LINE subclass, expressed
	LOC_Os01g02370	Chr1	752080	754992	receptor-like kinase ARK1AS, putative, expressed			LOC_Os02g20010	Chr2	11779226	11785231	retrotransposon protein, putative, LINE subclass, expressed
	LOC_Os01g02390	Chr1	767169	769681	protein kinase domain containing protein, expressed			LOC_Os03g36400	Chr3	20177234	20178253	retrotransposon protein, putative, LINE subclass, expressed
	LOC_Os01g02400	Chr1	770332	773851	protein kinase domain containing protein, expressed			LOC_Os10g31980	Chr10	16801483	16804045	retrotransposon protein, putative, LINE subclass, expressed
	LOC_Os01g02410	Chr1	774727	779237	protein kinase domain containing protein, expressed			LOC_Os11g18120	Chr11	10196171	10203559	retrotransposon protein, putative, LINE subclass, expressed
	LOC_Os01g02420	Chr1	781442	784424	protein kinase domain containing protein, expressed			LOC_Os04g07590	Chr4	4037451	4038926	retrotransposon protein, putative, LINE subclass, expressed
	LOC_Os01g02430	Chr1	786171	788619	TAK14, putative, expressed			LOC_Os11g20650	Chr11	11968962	11970406	retrotransposon protein, putative, LINE subclass, expressed
	LOC_Os01g02440	Chr1	789967	792411	Ser/Thr receptor-like kinase, putative, expressed			LOC_Os01g50220	Chr1	28854749	28859921	retrotransposon protein, putative, LINE subclass, expressed
	LOC_Os01g02550	Chr1	839809	842757	protein kinase domain containing protein, expressed			LOC_Os02g42840	Chr2	25746926	25747690	retrotransposon protein, putative, LINE subclass, expressed
	LOC_Os01g02580	Chr1	857957	860583	protein kinase domain containing protein, expressed			LOC_Os05g23890	Chr5	13740590	13742553	retrotransposon protein, putative, LINE subclass, expressed
	LOC_Os01g02600	Chr1	865966	869063	Ser/Thr receptor-like kinase, putative, expressed			LOC_Os08g15720	Chr8	9543906	9545720	retrotransposon protein, putative, LINE subclass, expressed
	LOC_Os01g02690	Chr1	915639	919674	resistance-related receptor-like kinase, putative, expressed			LOC_Os01g42020	Chr1	23823086	23828384	retrotransposon protein, putative, LINE subclass, expressed
	LOC_Os01g02700	Chr1	920992	923630	protein kinase domain containing protein, expressed			LOC_Os04g25130	Chr4	14512089	14516163	retrotransposon protein, putative, LINE subclass, expressed
	LOC_Os01g02730	Chr1	935574	938367	TAK14, putative, expressed			LOC_Os09g20620	Chr9	12424145	12425988	retrotransposon protein, putative, LINE subclass, expressed
	LOC_Os01g02770	Chr1	961681	965151	resistance-related receptor-like kinase, putative, expressed			LOC_Os08g07900	Chr8	4454559	4460223	retrotransposon protein, putative, LINE subclass, expressed
	LOC_Os01g02780	Chr1	969308	973327	TAK33, putative, expressed			LOC_Os04g50192	Chr4	29946601	29950653	retrotransposon protein, putative, LINE subclass, expressed
	LOC_Os01g02790	Chr1	976766	980431	protein kinase domain containing protein, expressed			LOC_Os04g26250	Chr4	15309799	15312058	retrotransposon protein, putative, LINE subclass, expressed
	LOC_Os01g02800	Chr1	984301	986760	receptor-like kinase ARK1AS, putative, expressed			LOC_Os04g01340	Chr4	251998	254643	retrotransposon protein, putative, LINE subclass, expressed
	LOC_Os01g02810	Chr1	987591	990647	resistance-related receptor-like kinase, putative, expressed			LOC_Os07g40210	Chr7	24111356	24114821	retrotransposon protein, putative, LINE subclass, expressed
	LOC_Os01g02830	Chr1	994710	997262	receptor-like kinase ARK1AS, putative, expressed			LOC_Os04g26530	Chr4	15474872	15476133	retrotransposon protein, putative, LINE subclass, expressed
	LOC_Os01g02840	Chr1	997963	1000997	resistance-related receptor-like kinase, putative, expressed			LOC_Os11g38760	Chr11	23028285	23028935	retrotransposon protein, putative, LINE subclass, expressed
	LOC_Os01g02850	Chr1	1001292	1001770	expressed protein			LOC_Os12g11410	Chr12	6157256	6159962	retrotransposon protein, putative, LINE subclass, expressed
	LOC_Os01g02860	Chr1	1002459	1007068	expressed protein			LOC_Os07g43200	Chr7	25887507	25894062	retrotransposon protein, putative, LINE subclass, expressed
	LOC_Os01g02870	Chr1	1010259	1012410	auxin-induced protein 5NG4, putative, expressed			LOC_Os06g20490	Chr6	11775851	11777775	retrotransposon protein, putative, LINE subclass, expressed
	LOC_Os01g02880	Chr1	1016065	1019545	fructose-bisphospate aldolase isozyme, putative, expressed			LOC_Os11g11880	Chr11	6591185	6595164	retrotransposon protein, putative, LINE subclass, expressed
	LOC_Os01g02890	Chr1	1046604	1053166	phosphatidylserine synthase, putative, expressed			LOC_Os02g32560	Chr2	19277045	19279152	retrotransposon protein, putative, LINE subclass, expressed
	LOC_Os01g02900	Chr1	1057137	1059856	glycosyltransferase, putative, expressed			LOC_Os02g31310	Chr2	18782401	18785744	retrotransposon protein, putative, LINE subclass, expressed
	LOC_Os01g02910	Chr1	1066448	1069826	glycosyltransferase, putative, expressed			LOC_Os11g02220	Chr11	623809	624549	retrotransposon protein, putative, SINE subclass
	LOC_Os01g02920	Chr1	1071962	1075030	glycosyltransferase protein, putative, expressed			LOC_Os03g10580	Chr3	5390994	5393048	retrotransposon protein, putative, SINE subclass, expressed
	LOC_Os01g02930	Chr1	1078511	1081702	glycosyltransferase protein, putative, expressed			LOC_Os09g32930	Chr9	19620623	19628697	retrotransposon protein, putative, SINE subclass, expressed
	LOC_Os01g02940	Chr1	1089743	1093528	glycosyltransferase protein, putative, expressed			LOC_Os05g04630	Chr5	2174872	2179118	retrotransposon protein, putative, SINE subclass, expressed
	LOC_Os01g02950	Chr1	1097580	1098942	expressed protein			LOC_Os12g02170	Chr12	663016	664215	retrotransposon protein, putative, SINE subclass, expressed
	LOC_Os01g02960	Chr1	1103782	1106890	expressed protein			LOC_Os12g02890	Chr12	1060932	1061273	retrotransposon protein, putative, SINE subclass, expressed
	LOC_Os01g02980	Chr1	1120319	1126749	expressed protein			LOC_Os11g03150	Chr11	1133889	1134959	retrotransposon protein, putative, SINE subclass, expressed
	LOC_Os01g02990	Chr1	1137241	1137624	expressed protein			LOC_Os03g50740	Chr3	28963837	28975281	retrotransposon protein, putative, SINE subclass, expressed
	LOC_Os01g03010	Chr1	1143557	1144497	expressed protein			LOC_Os03g34129	Chr3	19441537	19443558	retrotransposon protein, putative, Ty1-copia subclass
	LOC_Os01g03020	Chr1	1145829	1155094	tRNA synthetase class I, putative, expressed			LOC_Os03g34140	Chr3	19446070	19448335	retrotransposon protein, putative, Ty1-copia subclass
	LOC_Os01g03040	Chr1	1160152	1164635	expressed protein			LOC_Os01g25839	Chr1	14651928	14660021	retrotransposon protein, putative, Ty1-copia subclass
	LOC_Os01g03110	Chr1	1198687	1203506	expressed protein			LOC_Os05g18410	Chr5	10641776	10642194	retrotransposon protein, putative, Ty1-copia subclass
	LOC_Os01g03160	Chr1	1232473	1236942	xylosyltransferase, putative, expressed			LOC_Os10g30826	Chr10	16055293	16057068	retrotransposon protein, putative, Ty1-copia subclass
	LOC_Os01g03170	Chr1	1238623	1242351	seven in absentia protein family protein, expressed			LOC_Os04g02320	Chr4	812736	814172	retrotransposon protein, putative, Ty1-copia subclass
	LOC_Os01g03220	Chr1	1301527	1302921	expressed protein			LOC_Os04g49770	Chr4	29673460	29675081	retrotransposon protein, putative, Ty1-copia subclass
	LOC_Os01g03240	Chr1	1313236	1314274	conserved hypothetical protein			LOC_Os07g27900	Chr7	16278537	16281387	retrotransposon protein, putative, Ty1-copia subclass
	LOC_Os01g03330	Chr1	1344557	1346419	BBTI3 - Bowman-Birk type bran trypsin inhibitor precursor, expressed			LOC_Os01g24220	Chr1	13648116	13650479	retrotransposon protein, putative, Ty1-copia subclass
	LOC_Os01g03370	Chr1	1356601	1361257	senescence-induced receptor-like serine/threonine-protein kinase precursor, putative, expressed			LOC_Os12g36600	Chr12	22414463	22415616	retrotransposon protein, putative, Ty1-copia subclass
	LOC_Os01g03380	Chr1	1363516	1364303	BBTI6 - Bowman-Birk type bran trypsin inhibitor precursor, putative, expressed			LOC_Os02g25490	Chr2	14882592	14886391	retrotransposon protein, putative, Ty1-copia subclass
	LOC_Os01g03420	Chr1	1375169	1377242	seven in absentia protein family protein, putative, expressed			LOC_Os02g25480	Chr2	14875449	14879478	retrotransposon protein, putative, Ty1-copia subclass
	LOC_Os01g03480	Chr1	1401504	1403598	expressed protein			LOC_Os06g17060	Chr6	9890632	9891997	retrotransposon protein, putative, Ty1-copia subclass
	LOC_Os01g03500	Chr1	1410987	1413093	expressed protein			LOC_Os11g25810	Chr11	14718852	14721883	retrotransposon protein, putative, Ty1-copia subclass
	LOC_Os01g03530	Chr1	1433033	1436811	multicopper oxidase domain containing protein, expressed			LOC_Os11g22590	Chr11	12995311	12997121	retrotransposon protein, putative, Ty1-copia subclass
	LOC_Os01g03640	Chr1	1497240	1500609	multicopper oxidase domain containing protein, expressed			LOC_Os06g36290	Chr6	21264091	21265871	retrotransposon protein, putative, Ty1-copia subclass
	LOC_Os01g03660	Chr1	1508235	1512752	MYB family transcription factor, putative, expressed			LOC_Os04g03640	Chr4	1605692	1609009	retrotransposon protein, putative, Ty1-copia subclass
	LOC_Os01g03680	Chr1	1515837	1516832	BBTI8 - Bowman-Birk type bran trypsin inhibitor precursor, expressed			LOC_Os11g28590	Chr11	16485344	16486071	retrotransposon protein, putative, Ty1-copia subclass
	LOC_Os01g03690	Chr1	1518245	1521644	TKL_IRAK_DUF26-lg.1 - DUF26 kinases have homology to DUF26 containing loci, expressed			LOC_Os11g27160	Chr11	15624146	15625633	retrotransposon protein, putative, Ty1-copia subclass
	LOC_Os01g03730	Chr1	1566138	1569472	nuclease PA3, putative, expressed			LOC_Os10g19280	Chr10	9821804	9823497	retrotransposon protein, putative, Ty1-copia subclass
	LOC_Os01g03740	Chr1	1562612	1566554	nuclease PA3, putative, expressed			LOC_Os10g13590	Chr10	7359049	7360497	retrotransposon protein, putative, Ty1-copia subclass
	LOC_Os01g03820	Chr1	1597486	1604610	C2 domain containing protein, putative, expressed			LOC_Os10g18190	Chr10	9238693	9239472	retrotransposon protein, putative, Ty1-copia subclass
	LOC_Os01g03840	Chr1	1625159	1626771	ZOS1-02 - C2H2 zinc finger protein, expressed			LOC_Os09g11980	Chr9	6751460	6754563	retrotransposon protein, putative, Ty1-copia subclass
	LOC_Os01g03870	Chr1	1641234	1644237	expressed protein			LOC_Os10g03310	Chr10	1401292	1403624	retrotransposon protein, putative, Ty1-copia subclass
	LOC_Os01g03890	Chr1	1657315	1658388	DUF260 domain containing protein, putative, expressed			LOC_Os02g18970	Chr2	11083116	11086853	retrotransposon protein, putative, Ty1-copia subclass
	LOC_Os01g03900	Chr1	1670322	1670997	expressed protein			LOC_Os10g19064	Chr10	9712755	9715774	retrotransposon protein, putative, Ty1-copia subclass
	LOC_Os01g03914	Chr1	1673010	1680632	cation efflux family protein, putative, expressed			LOC_Os11g28440	Chr11	16375011	16376451	retrotransposon protein, putative, Ty1-copia subclass
	LOC_Os01g03930	Chr1	1681410	1681813	expressed protein			LOC_Os09g14070	Chr9	8330216	8330974	retrotransposon protein, putative, Ty1-copia subclass
	LOC_Os01g03940	Chr1	1684741	1685880	expressed protein			LOC_Os06g36280	Chr6	21261713	21262378	retrotransposon protein, putative, Ty1-copia subclass
	LOC_Os01g03950	Chr1	1698203	1703090	glycosyl hydrolase, family 31, putative, expressed			LOC_Os05g17670	Chr5	10168711	10172146	retrotransposon protein, putative, Ty1-copia subclass
	LOC_Os01g03960	Chr1	1707539	1707939	expressed protein			LOC_Os05g17750	Chr5	10202300	10205886	retrotransposon protein, putative, Ty1-copia subclass
	LOC_Os01g03970	Chr1	1710239	1710550	expressed protein			LOC_Os01g29160	Chr1	16339225	16340168	retrotransposon protein, putative, Ty1-copia subclass
	LOC_Os01g03980	Chr1	1711930	1712947	expressed protein			LOC_Os01g29170	Chr1	16342401	16343760	retrotransposon protein, putative, Ty1-copia subclass
	LOC_Os01g03989	Chr1	1718965	1719370	expressed protein			LOC_Os08g22032	Chr8	13264896	13266327	retrotransposon protein, putative, Ty1-copia subclass
	LOC_Os01g04000	Chr1	1731553	1731945	hypothetical protein			LOC_Os08g21980	Chr8	13172893	13174324	retrotransposon protein, putative, Ty1-copia subclass
	LOC_Os01g04005	Chr1	1733867	1738307	expressed protein			LOC_Os10g30832	Chr10	16058090	16059142	retrotransposon protein, putative, Ty1-copia subclass
	LOC_Os01g04010	Chr1	1738965	1739492	expressed protein			LOC_Os01g31550	Chr1	17257110	17258455	retrotransposon protein, putative, Ty1-copia subclass
	LOC_Os01g04020	Chr1	1746416	1748549	AP2 domain containing protein, expressed			LOC_Os02g43060	Chr2	25931511	25933904	retrotransposon protein, putative, Ty1-copia subclass
	LOC_Os01g04030	Chr1	1754332	1757728	signal peptidase complex subunit 3, putative, expressed			LOC_Os12g09400	Chr12	4925940	4930052	retrotransposon protein, putative, Ty1-copia subclass
	LOC_Os01g04040	Chr1	1757812	1758730	BBTI11 - Bowman-Birk type bran trypsin inhibitor precursor, putative, expressed			LOC_Os11g24330	Chr11	13858258	13860364	retrotransposon protein, putative, Ty1-copia subclass
	LOC_Os01g04050	Chr1	1760140	1761135	BBTI12 - Bowman-Birk type bran trypsin inhibitor precursor, expressed			LOC_Os07g27910	Chr7	16282726	16283241	retrotransposon protein, putative, Ty1-copia subclass
	LOC_Os01g04070	Chr1	1765034	1768669	verticillium wilt disease resistance protein, putative, expressed			LOC_Os06g03360	Chr6	1282591	1283154	retrotransposon protein, putative, Ty1-copia subclass
	LOC_Os01g04080	Chr1	1771369	1772410	expressed protein			LOC_Os04g11340	Chr4	6189832	6191880	retrotransposon protein, putative, Ty1-copia subclass
	LOC_Os01g04090	Chr1	1775917	1778105	expressed protein			LOC_Os12g15290	Chr12	8718996	8722617	retrotransposon protein, putative, Ty1-copia subclass
	LOC_Os01g04100	Chr1	1781075	1782386	expressed protein			LOC_Os09g33760	Chr9	19938872	19939426	retrotransposon protein, putative, Ty1-copia subclass
	LOC_Os01g04110	Chr1	1787870	1791498	mediator of RNA polymerase II transcription subunit 22, putative, expressed			LOC_Os12g22830	Chr12	12886471	12889027	retrotransposon protein, putative, Ty1-copia subclass
	LOC_Os01g04160	Chr1	1834110	1837733	expressed protein			LOC_Os11g08510	Chr11	4492039	4494773	retrotransposon protein, putative, Ty1-copia subclass
	LOC_Os01g04170	Chr1	1838170	1839194	expressed protein			LOC_Os08g30360	Chr8	18682023	18682658	retrotransposon protein, putative, Ty1-copia subclass
	LOC_Os01g04200	Chr1	1849834	1856303	metallo-beta-lactamase family protein, putative, expressed			LOC_Os04g22250	Chr4	12606993	12607229	retrotransposon protein, putative, Ty1-copia subclass
	LOC_Os01g04210	Chr1	1857104	1858452	DNA binding protein, putative, expressed			LOC_Os04g22400	Chr4	12685485	12691500	retrotransposon protein, putative, Ty1-copia subclass
	LOC_Os01g04220	Chr1	1864478	1866109	DNA binding protein, putative, expressed			LOC_Os02g33960	Chr2	20240055	20241005	retrotransposon protein, putative, Ty1-copia subclass
	LOC_Os01g04280	Chr1	1902736	1905247	calmodulin binding protein, putative, expressed			LOC_Os04g14930	Chr4	8395760	8397763	retrotransposon protein, putative, Ty1-copia subclass
	LOC_Os01g04290	Chr1	1906978	1909667	glycosyl hydrolase family 10 protein, putative, expressed			LOC_Os02g33970	Chr2	20241573	20243339	retrotransposon protein, putative, Ty1-copia subclass
	LOC_Os01g04300	Chr1	1912561	1915094	glycosyl hydrolase family 10 protein, putative, expressed			LOC_Os11g01710	Chr11	383818	385478	retrotransposon protein, putative, Ty1-copia subclass
	LOC_Os01g04324	Chr1	1928166	1930290	expressed protein			LOC_Os12g24700	Chr12	14153749	14154446	retrotransposon protein, putative, Ty1-copia subclass
	LOC_Os01g04330	Chr1	1930994	1931904	OsCML16 - Calmodulin-related calcium sensor protein, expressed			LOC_Os12g21830	Chr12	12287801	12292860	retrotransposon protein, putative, Ty1-copia subclass
	LOC_Os01g04340	Chr1	1934117	1935048	hsp20/alpha crystallin family protein, putative, expressed			LOC_Os12g10090	Chr12	5339932	5343718	retrotransposon protein, putative, Ty1-copia subclass
	LOC_Os01g04350	Chr1	1941003	1941953	hsp20/alpha crystallin family protein, putative, expressed			LOC_Os08g25020	Chr8	15189264	15191163	retrotransposon protein, putative, Ty1-copia subclass
	LOC_Os01g04360	Chr1	1944247	1945035	hsp20/alpha crystallin family protein, putative, expressed			LOC_Os08g03800	Chr8	1816730	1817158	retrotransposon protein, putative, Ty1-copia subclass
	LOC_Os01g04370	Chr1	1948737	1949587	hsp20/alpha crystallin family protein, putative, expressed			LOC_Os12g32440	Chr12	19568917	19574933	retrotransposon protein, putative, Ty1-copia subclass
	LOC_Os01g04380	Chr1	1951928	1952771	hsp20/alpha crystallin family protein, putative, expressed			LOC_Os12g39190	Chr12	24130784	24134602	retrotransposon protein, putative, Ty1-copia subclass
	LOC_Os01g04390	Chr1	1955148	1955925	expressed protein			LOC_Os09g14940	Chr9	8947350	8948123	retrotransposon protein, putative, Ty1-copia subclass
	LOC_Os01g04409	Chr1	1957777	1967451	OsWAK1 - OsWAK receptor-like cytoplasmic kinase OsWAK-RLCK, expressed			LOC_Os03g33850	Chr3	19334374	19336530	retrotransposon protein, putative, Ty1-copia subclass
	LOC_Os01g04430	Chr1	1968323	1970538	expressed protein			LOC_Os03g49650	Chr3	28278892	28279353	retrotransposon protein, putative, Ty1-copia subclass
	LOC_Os01g04450	Chr1	1977423	1982484	OsWAK2 - OsWAK receptor-like cytoplasmic kinase OsWAK-RLCK, expressed			LOC_Os04g19940	Chr4	11115922	11117475	retrotransposon protein, putative, Ty1-copia subclass
	LOC_Os01g04460	Chr1	1984267	1986394	Ser/Thr protein kinase, putative, expressed			LOC_Os11g23740	Chr11	13418801	13419268	retrotransposon protein, putative, Ty1-copia subclass
	LOC_Os01g04480	Chr1	1993515	1996857	expressed protein			LOC_Os12g09910	Chr12	5254901	5256837	retrotransposon protein, putative, Ty1-copia subclass
	LOC_Os01g04490	Chr1	1998427	2002855	Ser/Thr protein kinase, putative, expressed			LOC_Os07g15360	Chr7	8861684	8864298	retrotransposon protein, putative, Ty1-copia subclass
	LOC_Os01g04520	Chr1	2014821	2018057	Ser/Thr protein kinase, putative, expressed			LOC_Os01g25970	Chr1	14725805	14726983	retrotransposon protein, putative, Ty1-copia subclass
	LOC_Os01g04530	Chr1	2021415	2022167	expressed protein			LOC_Os03g31190	Chr3	17761618	17762067	retrotransposon protein, putative, Ty1-copia subclass
	LOC_Os01g04540	Chr1	2023879	2026177	serine/threonine-protein kinase At1g18390 precursor, putative, expressed			LOC_Os08g28020	Chr8	17071185	17071851	retrotransposon protein, putative, Ty1-copia subclass
	LOC_Os01g04550	Chr1	2036118	2038198	expressed protein			LOC_Os12g07000	Chr12	3427726	3428013	retrotransposon protein, putative, Ty1-copia subclass
	LOC_Os01g04560	Chr1	2041300	2042770	expressed protein			LOC_Os10g31189	Chr10	16355186	16355875	retrotransposon protein, putative, Ty1-copia subclass
	LOC_Os01g04570	Chr1	2048717	2052521	Ser/Thr protein kinase, putative, expressed			LOC_Os08g06980	Chr8	3886402	3887498	retrotransposon protein, putative, Ty1-copia subclass
	LOC_Os01g04580	Chr1	2053583	2057638	Ser/Thr protein kinase, putative, expressed			LOC_Os05g19260	Chr5	11187065	11187406	retrotransposon protein, putative, Ty1-copia subclass
	LOC_Os01g04590	Chr1	2059309	2062277	expressed protein			LOC_Os01g23490	Chr1	13188915	13190413	retrotransposon protein, putative, Ty1-copia subclass
	LOC_Os01g04600	Chr1	2063612	2066083	expressed protein			LOC_Os10g19338	Chr10	9869902	9874190	retrotransposon protein, putative, Ty1-copia subclass
	LOC_Os01g04610	Chr1	2068588	2069263	hypothetical protein			LOC_Os06g29960	Chr6	17249806	17252827	retrotransposon protein, putative, Ty1-copia subclass
	LOC_Os01g04630	Chr1	2074753	2077903	muconate cycloisomerase, putative, expressed			LOC_Os02g17830	Chr2	10314914	10315841	retrotransposon protein, putative, Ty1-copia subclass
	LOC_Os01g04660	Chr1	2097192	2100694	lipid phosphatase protein, putative, expressed			LOC_Os11g20190	Chr11	11669222	11670536	retrotransposon protein, putative, Ty1-copia subclass
	LOC_Os01g04690	Chr1	2108947	2109635	expressed protein			LOC_Os12g22350	Chr12	12616795	12617272	retrotransposon protein, putative, Ty1-copia subclass
	LOC_Os01g04720	Chr1	2130798	2137310	leucine-rich repeat protein-related, putative, expressed			LOC_Os12g17110	Chr12	9797111	9797995	retrotransposon protein, putative, Ty1-copia subclass
	LOC_Os01g04750	Chr1	2154326	2155994	B3 DNA binding domain containing protein, expressed			LOC_Os07g10900	Chr7	5960691	5963375	retrotransposon protein, putative, Ty1-copia subclass
	LOC_Os01g04840	Chr1	2226000	2229526	vacuolar protein sorting-associating protein 4B, putative, expressed			LOC_Os08g19740	Chr8	11816537	11817461	retrotransposon protein, putative, Ty1-copia subclass
	LOC_Os01g04900	Chr1	2265477	2271051	peptidase M50 family protein, putative, expressed			LOC_Os07g15850	Chr7	9206497	9212133	retrotransposon protein, putative, Ty1-copia subclass
	LOC_Os01g04910	Chr1	2271163	2273757	TP53RK-binding protein, putative, expressed			LOC_Os01g35890	Chr1	19869147	19870314	retrotransposon protein, putative, Ty1-copia subclass
	LOC_Os01g04930	Chr1	2281534	2285053	MYB family transcription factor, putative, expressed			LOC_Os08g05000	Chr8	2563786	2565715	retrotransposon protein, putative, Ty1-copia subclass
	LOC_Os01g04950	Chr1	2292111	2298407	peptide transporter PTR2, putative, expressed			LOC_Os01g28550	Chr1	15983565	15986109	retrotransposon protein, putative, Ty1-copia subclass
	LOC_Os01g04990	Chr1	2349919	2353502	mitochondrial carrier protein, putative, expressed			LOC_Os01g29620	Chr1	16601918	16605826	retrotransposon protein, putative, Ty1-copia subclass
	LOC_Os01g05020	Chr1	2361799	2363814	expressed protein			LOC_Os01g28560	Chr1	15986578	15987545	retrotransposon protein, putative, Ty1-copia subclass
	LOC_Os01g05064	Chr1	2377322	2377980	expressed protein			LOC_Os12g06580	Chr12	3192367	3194175	retrotransposon protein, putative, Ty1-copia subclass
	LOC_Os01g05090	Chr1	2386373	2388611	expressed protein			LOC_Os07g15890	Chr7	9230305	9235686	retrotransposon protein, putative, Ty1-copia subclass
	LOC_Os01g05100	Chr1	2388208	2390483	expressed protein			LOC_Os05g09270	Chr5	5174389	5175614	retrotransposon protein, putative, Ty1-copia subclass
	LOC_Os01g05105	Chr1	2393480	2398292	expressed protein			LOC_Os10g03350	Chr10	1422844	1423773	retrotransposon protein, putative, Ty1-copia subclass
	LOC_Os01g05120	Chr1	2400945	2402884	ubiquitin fusion degradation protein, putative, expressed			LOC_Os09g11740	Chr9	6556858	6562509	retrotransposon protein, putative, Ty1-copia subclass
	LOC_Os01g05130	Chr1	2403270	2405982	expressed protein			LOC_Os03g46630	Chr3	26392649	26394520	retrotransposon protein, putative, Ty1-copia subclass
	LOC_Os01g05140	Chr1	2406438	2408067	expressed protein			LOC_Os09g15940	Chr9	9740077	9742225	retrotransposon protein, putative, Ty1-copia subclass
	LOC_Os01g05150	Chr1	2414271	2415072	expressed protein			LOC_Os05g25820	Chr5	15030487	15031542	retrotransposon protein, putative, Ty1-copia subclass
	LOC_Os01g05160	Chr1	2419659	2420162	expressed protein			LOC_Os07g16680	Chr7	9785894	9786666	retrotransposon protein, putative, Ty1-copia subclass
	LOC_Os01g05170	Chr1	2422242	2422914	expressed protein			LOC_Os07g16730	Chr7	9818966	9819590	retrotransposon protein, putative, Ty1-copia subclass
	LOC_Os01g05180	Chr1	2434793	2438774	expressed protein			LOC_Os01g34570	Chr1	19062423	19063967	retrotransposon protein, putative, Ty1-copia subclass
	LOC_Os01g05210	Chr1	2448716	2449048	hypothetical protein			LOC_Os02g26870	Chr2	15780456	15783678	retrotransposon protein, putative, Ty1-copia subclass
	LOC_Os01g05220	Chr1	2452591	2453586	expressed protein			LOC_Os02g26880	Chr2	15784543	15786480	retrotransposon protein, putative, Ty1-copia subclass
	LOC_Os01g05250	Chr1	2474556	2475156	expressed protein			LOC_Os03g29212	Chr3	16607204	16610341	retrotransposon protein, putative, Ty1-copia subclass
	LOC_Os01g05260	Chr1	2478076	2480001	expressed protein			LOC_Os03g35940	Chr3	19937679	19940124	retrotransposon protein, putative, Ty1-copia subclass
	LOC_Os01g05280	Chr1	2487387	2487986	expressed protein			LOC_Os03g51724	Chr3	29646816	29648092	retrotransposon protein, putative, Ty1-copia subclass
	LOC_Os01g05289	Chr1	2488387	2491433	expressed protein			LOC_Os04g19930	Chr4	11113950	11115061	retrotransposon protein, putative, Ty1-copia subclass
	LOC_Os01g05300	Chr1	2498269	2498740	hypothetical protein			LOC_Os05g14810	Chr5	8418034	8419930	retrotransposon protein, putative, Ty1-copia subclass
	LOC_Os01g05310	Chr1	2500280	2501249	expressed protein			LOC_Os06g15450	Chr6	8773937	8774242	retrotransposon protein, putative, Ty1-copia subclass
	LOC_Os01g05330	Chr1	2514678	2515682	expressed protein			LOC_Os06g16830	Chr6	9744690	9745195	retrotransposon protein, putative, Ty1-copia subclass
	LOC_Os01g05340	Chr1	2520384	2522110	expressed protein			LOC_Os07g06920	Chr7	3380634	3384085	retrotransposon protein, putative, Ty1-copia subclass
	LOC_Os01g05350	Chr1	2529389	2532475	expressed protein			LOC_Os09g02980	Chr9	1398351	1399655	retrotransposon protein, putative, Ty1-copia subclass
	LOC_Os01g05380	Chr1	2542013	2542732	expressed protein			LOC_Os07g38330	Chr7	23028158	23029954	retrotransposon protein, putative, Ty1-copia subclass
	LOC_Os01g05400	Chr1	2550946	2552121	expressed protein			LOC_Os12g06590	Chr12	3195784	3196902	retrotransposon protein, putative, Ty1-copia subclass
	LOC_Os01g05490	Chr1	2589537	2593641	triosephosphate isomerase, cytosolic, putative, expressed			LOC_Os12g12020	Chr12	6590103	6590633	retrotransposon protein, putative, Ty1-copia subclass
	LOC_Os01g05500	Chr1	2599850	2612865	zinc finger protein, putative, expressed			LOC_Os12g12060	Chr12	6608565	6609563	retrotransposon protein, putative, Ty1-copia subclass
	LOC_Os01g05530	Chr1	2632554	2638081	expressed protein			LOC_Os04g15730	Chr4	8552915	8553331	retrotransposon protein, putative, Ty1-copia subclass
	LOC_Os01g05550	Chr1	2651134	2651589	expressed protein			LOC_Os10g08990	Chr10	4860779	4864074	retrotransposon protein, putative, Ty1-copia subclass
	LOC_Os01g05560	Chr1	2652648	2655639	expressed protein			LOC_Os01g31880	Chr1	17467902	17468501	retrotransposon protein, putative, Ty1-copia subclass
	LOC_Os01g05570	Chr1	2660822	2661301	expressed protein			LOC_Os09g01570	Chr9	402813	406775	retrotransposon protein, putative, Ty1-copia subclass
	LOC_Os01g05580	Chr1	2663539	2664072	Exo70 exocyst complex subunit family, putative, expressed			LOC_Os01g37400	Chr1	20878581	20880562	retrotransposon protein, putative, Ty1-copia subclass
	LOC_Os01g05585	Chr1	2665412	2666458	metallothionein, putative, expressed			LOC_Os06g12750	Chr6	6958248	6958589	retrotransposon protein, putative, Ty1-copia subclass
	LOC_Os01g05600	Chr1	2669952	2672924	NBS-LRR disease resistance protein, putative, expressed			LOC_Os04g27260	Chr4	16104746	16107816	retrotransposon protein, putative, Ty1-copia subclass
	LOC_Os01g05610	Chr1	2674400	2675373	Core histone H2A/H2B/H3/H4 domain containing protein, putative, expressed			LOC_Os04g27280	Chr4	16118994	16119901	retrotransposon protein, putative, Ty1-copia subclass
	LOC_Os01g05620	Chr1	2682019	2684988	NBS-LRR disease resistance protein, putative, expressed			LOC_Os09g16830	Chr9	10278419	10280356	retrotransposon protein, putative, Ty1-copia subclass
	LOC_Os01g05640	Chr1	2688623	2692186	receptor-like protein kinase 5 precursor, putative, expressed			LOC_Os09g16840	Chr9	10280918	10282192	retrotransposon protein, putative, Ty1-copia subclass
	LOC_Os01g05660	Chr1	2698928	2704553	expressed protein			LOC_Os06g15710	Chr6	8904524	8904880	retrotransposon protein, putative, Ty1-copia subclass
	LOC_Os01g05744	Chr1	2742507	2747439	expressed protein			LOC_Os08g26690	Chr8	16228824	16232946	retrotransposon protein, putative, Ty1-copia subclass
	LOC_Os01g05760	Chr1	2752218	2753012	PAS2, putative, expressed			LOC_Os07g41610	Chr7	24946321	24948936	retrotransposon protein, putative, Ty1-copia subclass
	LOC_Os01g05770	Chr1	2753790	2757078	expressed protein			LOC_Os10g01440	Chr10	265080	267099	retrotransposon protein, putative, Ty1-copia subclass
	LOC_Os01g05790	Chr1	2765773	2768644	SLT1 protein, putative, expressed			LOC_Os02g46060	Chr2	28064879	28069615	retrotransposon protein, putative, Ty1-copia subclass
	LOC_Os01g05800	Chr1	2770140	2774609	inner membrane protein, putative, expressed			LOC_Os06g35280	Chr6	20574703	20576020	retrotransposon protein, putative, Ty1-copia subclass
	LOC_Os01g05820	Chr1	2783189	2790454	gamma-glutamyltranspeptidase 1 precursor, putative, expressed			LOC_Os10g14900	Chr10	7797241	7797648	retrotransposon protein, putative, Ty1-copia subclass
	LOC_Os01g05850	Chr1	2803779	2804844	expressed protein			LOC_Os05g24220	Chr5	14009934	14011723	retrotransposon protein, putative, Ty1-copia subclass
	LOC_Os01g05870	Chr1	2810313	2815017	receptor kinase, putative, expressed			LOC_Os01g17970	Chr1	10056936	10057994	retrotransposon protein, putative, Ty1-copia subclass
	LOC_Os01g05890	Chr1	2817650	2818897	OsFBX2 - F-box domain containing protein, expressed			LOC_Os06g20940	Chr6	12107636	12108654	retrotransposon protein, putative, Ty1-copia subclass
	LOC_Os01g05900	Chr1	2820036	2838580	Core histone H2A/H2B/H3/H4 domain containing protein, putative, expressed			LOC_Os06g20950	Chr6	12109022	12111011	retrotransposon protein, putative, Ty1-copia subclass
	LOC_Os01g05940	Chr1	2830325	2836425	receptor kinase, putative, expressed			LOC_Os12g15280	Chr12	8715146	8715655	retrotransposon protein, putative, Ty1-copia subclass
	LOC_Os01g05960	Chr1	2839934	2843514	receptor kinase, putative, expressed			LOC_Os12g15300	Chr12	8723636	8724061	retrotransposon protein, putative, Ty1-copia subclass
	LOC_Os01g05970	Chr1	2844429	2858134	OsFBO1 - F-box and other domain containing protein, expressed			LOC_Os12g18610	Chr12	10751182	10751844	retrotransposon protein, putative, Ty1-copia subclass
	LOC_Os01g05980	Chr1	2851954	2855225	receptor kinase, putative, expressed			LOC_Os12g18620	Chr12	10754460	10754696	retrotransposon protein, putative, Ty1-copia subclass
	LOC_Os01g06000	Chr1	2862560	2867272	PPR repeat containing protein, expressed			LOC_Os01g28270	Chr1	15837416	15839921	retrotransposon protein, putative, Ty1-copia subclass
	LOC_Os01g06010	Chr1	2872110	2872988	Core histone H2A/H2B/H3/H4 domain containing protein, putative, expressed			LOC_Os06g22630	Chr6	13156318	13157060	retrotransposon protein, putative, Ty1-copia subclass
	LOC_Os01g06020	Chr1	2877647	2882686	aspartyl-tRNA synthetase, putative, expressed			LOC_Os10g01120	Chr10	105010	106000	retrotransposon protein, putative, Ty1-copia subclass
	LOC_Os01g06090	Chr1	2907052	2907920	expressed protein			LOC_Os06g31400	Chr6	18277486	18278148	retrotransposon protein, putative, Ty1-copia subclass
	LOC_Os01g06130	Chr1	2922643	2925024	expressed protein			LOC_Os02g38460	Chr2	23251800	23254172	retrotransposon protein, putative, Ty1-copia subclass
	LOC_Os01g06140	Chr1	2925935	2928765	expressed protein			LOC_Os04g24210	Chr4	13854702	13858662	retrotransposon protein, putative, Ty1-copia subclass
	LOC_Os01g06150	Chr1	2930802	2932892	expressed protein			LOC_Os02g16460	Chr2	9400984	9402639	retrotransposon protein, putative, Ty1-copia subclass
	LOC_Os01g06220	Chr1	2957066	2958443	gibberellin receptor GID1L2, putative, expressed			LOC_Os02g16520	Chr2	9427304	9428322	retrotransposon protein, putative, Ty1-copia subclass
	LOC_Os01g06270	Chr1	2971125	2979313	expressed protein			LOC_Os10g14880	Chr10	7783145	7783486	retrotransposon protein, putative, Ty1-copia subclass, expressed
	LOC_Os01g06280	Chr1	2982483	2986968	TKL_IRAK_CrRLK1L-1.4 - The CrRLK1L-1 subfamily has homology to the CrRLK1L homolog, expressed			LOC_Os10g05710	Chr10	2875966	2882377	retrotransposon protein, putative, Ty1-copia subclass, expressed
	LOC_Os01g06290	Chr1	2985356	2989299	splicing factor, arginine/serine-rich, putative, expressed			LOC_Os04g08580	Chr4	4664797	4668349	retrotransposon protein, putative, Ty1-copia subclass, expressed
	LOC_Os01g06350	Chr1	3015845	3016417	expressed protein			LOC_Os04g08520	Chr4	4608252	4611232	retrotransposon protein, putative, Ty1-copia subclass, expressed
	LOC_Os01g06390	Chr1	3030594	3031163	expressed protein			LOC_Os03g49910	Chr3	28457956	28462154	retrotransposon protein, putative, Ty1-copia subclass, expressed
	LOC_Os01g06420	Chr1	3035059	3035691	expressed protein			LOC_Os03g50970	Chr3	29114636	29119892	retrotransposon protein, putative, Ty1-copia subclass, expressed
	LOC_Os01g06450	Chr1	3039298	3041232	glycosyltransferase family 43 protein, putative, expressed			LOC_Os07g18760	Chr7	11093788	11096268	retrotransposon protein, putative, Ty1-copia subclass, expressed
	LOC_Os01g06490	Chr1	3054465	3057198	OsSCP1 - Putative Serine Carboxypeptidase homologue, expressed			LOC_Os07g18780	Chr7	11107984	11113287	retrotransposon protein, putative, Ty1-copia subclass, expressed
	LOC_Os01g06500	Chr1	3058543	3059717	PHLOEM 2-LIKE A5, putative, expressed			LOC_Os07g18620	Chr7	11001549	11005235	retrotransposon protein, putative, Ty1-copia subclass, expressed
	LOC_Os01g06510	Chr1	3060994	3066189	arginyl-tRNA synthetase, putative, expressed			LOC_Os11g10230	Chr11	5550552	5554278	retrotransposon protein, putative, Ty1-copia subclass, expressed
	LOC_Os01g06520	Chr1	3067323	3071243	verticillium wilt disease resistance protein, putative, expressed			LOC_Os04g11150	Chr4	6062097	6063992	retrotransposon protein, putative, Ty1-copia subclass, expressed
	LOC_Os01g06550	Chr1	3085406	3090887	NF-X1-type zinc finger protein, putative, expressed			LOC_Os07g16190	Chr7	9435104	9437855	retrotransposon protein, putative, Ty1-copia subclass, expressed
	LOC_Os01g06560	Chr1	3091123	3092865	transcription factor HBP-1b, putative, expressed			LOC_Os06g20720	Chr6	11937289	11939121	retrotransposon protein, putative, Ty1-copia subclass, expressed
	LOC_Os01g06580	Chr1	3097346	3098527	fasciclin domain containing protein, expressed			LOC_Os04g24350	Chr4	13952457	13956426	retrotransposon protein, putative, Ty1-copia subclass, expressed
	LOC_Os01g06600	Chr1	3108117	3113963	glutaryl-CoA dehydrogenase, mitochondrial precursor, putative, expressed			LOC_Os10g02960	Chr10	1217529	1222203	retrotransposon protein, putative, Ty1-copia subclass, expressed
	LOC_Os01g06620	Chr1	3122888	3124069	expressed protein			LOC_Os07g02510	Chr7	880424	884646	retrotransposon protein, putative, Ty1-copia subclass, expressed
	LOC_Os01g06630	Chr1	3124351	3125325	small hydrophilic plant seed protein, putative, expressed			LOC_Os12g35740	Chr12	21761518	21766337	retrotransposon protein, putative, Ty1-copia subclass, expressed
	LOC_Os01g06640	Chr1	3128992	3130722	basic helix-loop-helix, putative, expressed			LOC_Os08g43520	Chr8	27524926	27529148	retrotransposon protein, putative, Ty1-copia subclass, expressed
	LOC_Os01g06660	Chr1	3136104	3140217	thiamine pyrophosphate enzyme, C-terminal TPP binding domain containing protein, expressed			LOC_Os11g22600	Chr11	12997296	13001958	retrotransposon protein, putative, Ty1-copia subclass, expressed
	LOC_Os01g06670	Chr1	3143601	3146812	hcr2-5D, putative, expressed			LOC_Os11g29330	Chr11	17008055	17008510	retrotransposon protein, putative, Ty1-copia subclass, expressed
	LOC_Os01g06720	Chr1	3176544	3179602	disease resistance protein SlVe2 precursor, putative, expressed			LOC_Os02g20570	Chr2	12134252	12138250	retrotransposon protein, putative, Ty1-copia subclass, expressed
	LOC_Os01g06730	Chr1	3181950	3185346	verticillium wilt disease resistance protein, putative, expressed			LOC_Os02g20830	Chr2	12309925	12312307	retrotransposon protein, putative, Ty1-copia subclass, expressed
	LOC_Os01g06740	Chr1	3188757	3190330	ribosome inactivating protein, putative, expressed			LOC_Os02g20840	Chr2	12312586	12318467	retrotransposon protein, putative, Ty1-copia subclass, expressed
	LOC_Os01g06750	Chr1	3196986	3200010	verticillium wilt disease resistance protein precursor, putative, expressed			LOC_Os01g43210	Chr1	24679590	24686710	retrotransposon protein, putative, Ty1-copia subclass, expressed
	LOC_Os01g06760	Chr1	3201223	3204252	verticillium wilt disease resistance protein Ve2, putative, expressed			LOC_Os07g30000	Chr7	17670273	17674495	retrotransposon protein, putative, Ty1-copia subclass, expressed
	LOC_Os01g06790	Chr1	3222303	3226257	disease resistance protein, putative, expressed			LOC_Os06g19920	Chr6	11393975	11398607	retrotransposon protein, putative, Ty1-copia subclass, expressed
	LOC_Os01g06820	Chr1	3235987	3237799	hcr2-0B, putative, expressed			LOC_Os04g04120	Chr4	1896690	1903730	retrotransposon protein, putative, Ty1-copia subclass, expressed
	LOC_Os01g06836	Chr1	3241127	3243315	disease resistance protein SlVe2 precursor, putative, expressed			LOC_Os05g37070	Chr5	21661349	21665571	retrotransposon protein, putative, Ty1-copia subclass, expressed
	LOC_Os01g06870	Chr1	3251204	3252724	resistance protein SlVe1 precursor, putative, expressed			LOC_Os05g36200	Chr5	21466211	21469447	retrotransposon protein, putative, Ty1-copia subclass, expressed
	LOC_Os01g06920	Chr1	3282976	3286357	resistance protein SlVe1 precursor, putative, expressed			LOC_Os01g32320	Chr1	17731076	17734963	retrotransposon protein, putative, Ty1-copia subclass, expressed
	LOC_Os01g06940	Chr1	3288323	3288890	POEI33 - Pollen Ole e I allergen and extensin family protein precursor, expressed			LOC_Os07g02600	Chr7	932326	938014	retrotransposon protein, putative, Ty1-copia subclass, expressed
	LOC_Os01g06950	Chr1	3289733	3290197	expressed protein			LOC_Os09g33750	Chr9	19933196	19937681	retrotransposon protein, putative, Ty1-copia subclass, expressed
	LOC_Os01g06960	Chr1	3290761	3291611	POEI34 - Pollen Ole e I allergen and extensin family protein precursor, putative, expressed			LOC_Os04g49790	Chr4	29682474	29687968	retrotransposon protein, putative, Ty1-copia subclass, expressed
	LOC_Os01g06970	Chr1	3292985	3293489	hypothetical protein			LOC_Os12g14680	Chr12	8405556	8406767	retrotransposon protein, putative, Ty1-copia subclass, expressed
	LOC_Os01g06980	Chr1	3294624	3295212	POEI35 - Pollen Ole e I allergen and extensin family protein precursor, putative, expressed			LOC_Os12g14126	Chr12	8015779	8019944	retrotransposon protein, putative, Ty1-copia subclass, expressed
	LOC_Os01g06990	Chr1	3297850	3298410	POEI36 - Pollen Ole e I allergen and extensin family protein precursor, putative, expressed			LOC_Os04g04990	Chr4	2416431	2419920	retrotransposon protein, putative, Ty1-copia subclass, expressed
	LOC_Os01g07000	Chr1	3300442	3301010	POEI37 - Pollen Ole e I allergen and extensin family protein precursor, putative, expressed			LOC_Os10g08740	Chr10	4738152	4741893	retrotransposon protein, putative, Ty1-copia subclass, expressed
	LOC_Os01g07010	Chr1	3303523	3304092	POEI38 - Pollen Ole e I allergen and extensin family protein precursor, putative, expressed			LOC_Os11g05840	Chr11	2713009	2724275	retrotransposon protein, putative, Ty1-copia subclass, expressed
	LOC_Os01g07020	Chr1	3306319	3306894	POEI39 - Pollen Ole e I allergen and extensin family protein precursor, putative, expressed			LOC_Os01g32990	Chr1	18116812	18121149	retrotransposon protein, putative, Ty1-copia subclass, expressed
	LOC_Os01g07030	Chr1	3312462	3313273	POEI40 - Pollen Ole e I allergen and extensin family protein precursor, expressed			LOC_Os09g21020	Chr9	12677274	12682661	retrotransposon protein, putative, Ty1-copia subclass, expressed
	LOC_Os01g07040	Chr1	3315002	3315609	POEI41 - Pollen Ole e I allergen and extensin family protein precursor, expressed			LOC_Os10g34890	Chr10	18623008	18628016	retrotransposon protein, putative, Ty1-copia subclass, expressed
	LOC_Os01g07100	Chr1	3336408	3342886	expressed protein			LOC_Os08g34490	Chr8	21638013	21641724	retrotransposon protein, putative, Ty1-copia subclass, expressed
	LOC_Os01g07110	Chr1	3345203	3355066	BRCA2 repeat family protein, expressed			LOC_Os06g24450	Chr6	14326221	14328796	retrotransposon protein, putative, Ty1-copia subclass, expressed
	LOC_Os01g07120	Chr1	3356383	3361204	AP2 domain containing protein, expressed			LOC_Os01g24260	Chr1	13667094	13670933	retrotransposon protein, putative, Ty1-copia subclass, expressed
	LOC_Os01g07130	Chr1	3358521	3360676	expressed protein			LOC_Os01g24210	Chr1	13643985	13646640	retrotransposon protein, putative, Ty1-copia subclass, expressed
	LOC_Os01g07140	Chr1	3361963	3367663	kelch repeat-containing protein, putative, expressed			LOC_Os12g27730	Chr12	16352370	16356309	retrotransposon protein, putative, Ty1-copia subclass, expressed
	LOC_Os01g07150	Chr1	3376593	3377205	expressed protein			LOC_Os09g17110	Chr9	10477591	10482258	retrotransposon protein, putative, Ty1-copia subclass, expressed
	LOC_Os01g07160	Chr1	3380727	3382058	OsFBX3 - F-box domain containing protein, expressed			LOC_Os11g27960	Chr11	16082187	16083554	retrotransposon protein, putative, Ty1-copia subclass, expressed
	LOC_Os01g07170	Chr1	3386907	3390756	HORMA domain containing protein, putative, expressed			LOC_Os05g41830	Chr5	24496497	24501715	retrotransposon protein, putative, Ty1-copia subclass, expressed
	LOC_Os01g07180	Chr1	3391757	3393011	expressed protein			LOC_Os06g15460	Chr6	8775901	8779734	retrotransposon protein, putative, Ty1-copia subclass, expressed
	LOC_Os01g07190	Chr1	3395762	3396310	expressed protein			LOC_Os03g25100	Chr3	14330789	14335260	retrotransposon protein, putative, Ty1-copia subclass, expressed
	LOC_Os01g07200	Chr1	3397337	3400518	staphylococcal nuclease homologue, putative, expressed			LOC_Os04g09380	Chr4	4999031	5003936	retrotransposon protein, putative, Ty1-copia subclass, expressed
	LOC_Os01g07212	Chr1	3401288	3407358	staphylococcal nuclease homologue, putative, expressed			LOC_Os08g39174	Chr8	24741804	24758489	retrotransposon protein, putative, Ty1-copia subclass, expressed
	LOC_Os01g07240	Chr1	3414659	3415986	expressed protein			LOC_Os02g27320	Chr2	16097820	16102060	retrotransposon protein, putative, Ty1-copia subclass, expressed
	LOC_Os01g07250	Chr1	3422011	3425559	saposin-like type B, region 1 family protein, putative, expressed			LOC_Os05g07190	Chr5	3792692	3797044	retrotransposon protein, putative, Ty1-copia subclass, expressed
	LOC_Os01g07260	Chr1	3425737	3429654	expressed protein			LOC_Os02g25280	Chr2	14730690	14734908	retrotransposon protein, putative, Ty1-copia subclass, expressed
	LOC_Os01g07280	Chr1	3431606	3435618	disease resistance protein, putative, expressed			LOC_Os06g17070	Chr6	9892373	9895168	retrotransposon protein, putative, Ty1-copia subclass, expressed
	LOC_Os01g07300	Chr1	3445159	3446607	uncharacterized 50.6 kDa protein in the 5region of gyrA and gyrB, putative, expressed			LOC_Os06g16940	Chr6	9816570	9818612	retrotransposon protein, putative, Ty1-copia subclass, expressed
	LOC_Os01g07310	Chr1	3446936	3450222	transporter-related, putative, expressed			LOC_Os05g47920	Chr5	27467589	27473451	retrotransposon protein, putative, Ty1-copia subclass, expressed
	LOC_Os01g07320	Chr1	3455254	3456059	expressed protein			LOC_Os12g17100	Chr12	9791815	9796460	retrotransposon protein, putative, Ty1-copia subclass, expressed
	LOC_Os01g07330	Chr1	3456200	3464954	expressed protein			LOC_Os08g03030	Chr8	1350689	1357981	retrotransposon protein, putative, Ty1-copia subclass, expressed
	LOC_Os01g07340	Chr1	3465634	3467520	pentatricopeptide, putative, expressed			LOC_Os05g51010	Chr5	29276615	29280523	retrotransposon protein, putative, Ty1-copia subclass, expressed
	LOC_Os01g07360	Chr1	3473760	3477924	KIP1, putative, expressed			LOC_Os08g18860	Chr8	11253391	11254944	retrotransposon protein, putative, Ty1-copia subclass, expressed
	LOC_Os01g07364	Chr1	3478537	3478980	expressed protein			LOC_Os05g15810	Chr5	8921965	8926296	retrotransposon protein, putative, Ty1-copia subclass, expressed
	LOC_Os01g07370	Chr1	3479338	3484579	KIP1, putative, expressed			LOC_Os01g58450	Chr1	33788691	33790147	retrotransposon protein, putative, Ty1-copia subclass, expressed
	LOC_Os01g07376	Chr1	3489310	3491991	thioredoxin, putative, expressed			LOC_Os06g19160	Chr6	10900608	10909497	retrotransposon protein, putative, Ty1-copia subclass, expressed
	LOC_Os01g07382	Chr1	3493219	3496598	expressed protein			LOC_Os08g35170	Chr8	22166056	22170800	retrotransposon protein, putative, Ty1-copia subclass, expressed
	LOC_Os01g07390	Chr1	3501094	3504833	zinc finger, C3HC4 type family protein, expressed			LOC_Os11g31970	Chr11	18797356	18801179	retrotransposon protein, putative, Ty1-copia subclass, expressed
	LOC_Os01g07400	Chr1	3505665	3510531	WD40-like domain containing protein, putative, expressed			LOC_Os04g12090	Chr4	6654314	6657277	retrotransposon protein, putative, Ty1-copia subclass, expressed
	LOC_Os01g07410	Chr1	3511835	3515902	growth regulator related protein, putative, expressed			LOC_Os04g12130	Chr4	6677883	6681783	retrotransposon protein, putative, Ty1-copia subclass, expressed
	LOC_Os01g07450	Chr1	3532859	3533749	MYB family transcription factor, putative, expressed			LOC_Os01g05320	Chr1	2504388	2510703	retrotransposon protein, putative, Ty1-copia subclass, expressed
	LOC_Os01g07460	Chr1	3536083	3536467	conserved hypothetical protein			LOC_Os10g37468	Chr10	20051075	20055448	retrotransposon protein, putative, Ty1-copia subclass, expressed
	LOC_Os01g07470	Chr1	3540841	3541272	hypothetical protein			LOC_Os08g05150	Chr8	2666438	2670679	retrotransposon protein, putative, Ty1-copia subclass, expressed
	LOC_Os01g07480	Chr1	3551044	3553146	DUF260 domain containing protein, putative, expressed			LOC_Os06g28750	Chr6	16371398	16378339	retrotransposon protein, putative, Ty1-copia subclass, expressed
	LOC_Os01g07490	Chr1	3559732	3574280	RST1, putative, expressed			LOC_Os03g43610	Chr3	24371063	24376085	retrotransposon protein, putative, Ty1-copia subclass, expressed
	LOC_Os01g07500	Chr1	3577466	3581859	alliin lyase precursor, putative, expressed			LOC_Os06g42300	Chr6	25404760	25409022	retrotransposon protein, putative, Ty1-copia subclass, expressed
	LOC_Os01g07510	Chr1	3587608	3587838	conserved hypothetical protein			LOC_Os10g13580	Chr10	7354448	7355902	retrotransposon protein, putative, Ty1-copia subclass, expressed
	LOC_Os01g07520	Chr1	3591811	3596154	proline-rich family protein, putative, expressed			LOC_Os06g21170	Chr6	12233994	12236339	retrotransposon protein, putative, Ty1-copia subclass, expressed
	LOC_Os01g07530	Chr1	3598418	3602211	uncharacterized glycosyltransferase, putative, expressed			LOC_Os06g25910	Chr6	15159224	15163372	retrotransposon protein, putative, Ty1-copia subclass, expressed
	LOC_Os01g07540	Chr1	3610392	3615764	G-patch domain containing protein, expressed			LOC_Os09g20250	Chr9	12133095	12137418	retrotransposon protein, putative, Ty1-copia subclass, expressed
	LOC_Os01g07550	Chr1	3616498	3619216	hypothetical protein			LOC_Os11g16610	Chr11	9208072	9212882	retrotransposon protein, putative, Ty1-copia subclass, expressed
	LOC_Os01g07570	Chr1	3633275	3639164	carboxyl-terminal proteinase, putative, expressed			LOC_Os10g03300	Chr10	1395932	1399481	retrotransposon protein, putative, Ty1-copia subclass, expressed
	LOC_Os01g07600	Chr1	3652273	3656479	expressed protein			LOC_Os05g43220	Chr5	25133653	25137650	retrotransposon protein, putative, Ty1-copia subclass, expressed
	LOC_Os01g07620	Chr1	3665042	3666046	expressed protein			LOC_Os11g13960	Chr11	7726108	7730158	retrotransposon protein, putative, Ty1-copia subclass, expressed
	LOC_Os01g07630	Chr1	3667439	3673065	BRASSINOSTEROID INSENSITIVE 1-associated receptor kinase 1 precursor, putative, expressed			LOC_Os10g21730	Chr10	11153004	11156654	retrotransposon protein, putative, Ty1-copia subclass, expressed
	LOC_Os01g07640	Chr1	3676303	3680660	ankyrin, putative, expressed			LOC_Os12g25734	Chr12	14923631	14927462	retrotransposon protein, putative, Ty1-copia subclass, expressed
	LOC_Os01g07700	Chr1	3696142	3699805	expressed protein			LOC_Os10g18420	Chr10	9363103	9366905	retrotransposon protein, putative, Ty1-copia subclass, expressed
	LOC_Os01g07750	Chr1	3720115	3723166	expressed protein			LOC_Os10g18210	Chr10	9250091	9253872	retrotransposon protein, putative, Ty1-copia subclass, expressed
	LOC_Os01g07760	Chr1	3724314	3729284	phospholipase D, putative, expressed			LOC_Os10g18860	Chr10	9610519	9614744	retrotransposon protein, putative, Ty1-copia subclass, expressed
	LOC_Os01g07770	Chr1	3732150	3733930	peroxidase precursor, putative, expressed			LOC_Os07g20280	Chr7	11690130	11696916	retrotransposon protein, putative, Ty1-copia subclass, expressed
	LOC_Os01g07780	Chr1	3735829	3736828	embryo-specific 3, putative, expressed			LOC_Os11g28370	Chr11	16335708	16338539	retrotransposon protein, putative, Ty1-copia subclass, expressed
	LOC_Os01g07790	Chr1	3737893	3740685	polygalacturonase, putative, expressed			LOC_Os11g28550	Chr11	16468436	16471339	retrotransposon protein, putative, Ty1-copia subclass, expressed
	LOC_Os01g07850	Chr1	3779634	3782004	glyoxalase family protein, putative, expressed			LOC_Os06g28620	Chr6	16282068	16282568	retrotransposon protein, putative, Ty1-copia subclass, expressed
	LOC_Os01g07870	Chr1	3804528	3811069	ABC transporter family protein, putative, expressed			LOC_Os08g13340	Chr8	7925723	7929964	retrotransposon protein, putative, Ty1-copia subclass, expressed
	LOC_Os01g07880	Chr1	3811149	3812069	transcription factor HY5, putative, expressed			LOC_Os11g15400	Chr11	8722561	8728133	retrotransposon protein, putative, Ty1-copia subclass, expressed
	LOC_Os01g07890	Chr1	3818046	3818774	expressed protein			LOC_Os12g14120	Chr12	8011827	8015581	retrotransposon protein, putative, Ty1-copia subclass, expressed
	LOC_Os01g07900	Chr1	3819067	3819782	expressed protein			LOC_Os12g14750	Chr12	8440973	8441902	retrotransposon protein, putative, Ty1-copia subclass, expressed
	LOC_Os01g07910	Chr1	3820168	3824523	NADH-cytochrome b5 reductase, putative, expressed			LOC_Os12g14740	Chr12	8438177	8440449	retrotransposon protein, putative, Ty1-copia subclass, expressed
	LOC_Os01g07940	Chr1	3835129	3838211	AGC_PVPK_like_kin82y.3 - ACG kinases include homologs to PKA, PKG and PKC, expressed			LOC_Os05g32290	Chr5	18823135	18828798	retrotransposon protein, putative, Ty1-copia subclass, expressed
	LOC_Os01g07960	Chr1	3846181	3850245	acyl-protein thioesterase, putative, expressed			LOC_Os05g31600	Chr5	18391880	18396061	retrotransposon protein, putative, Ty1-copia subclass, expressed
	LOC_Os01g07980	Chr1	3858824	3861839	ankyrin, putative, expressed			LOC_Os05g31580	Chr5	18385795	18386382	retrotransposon protein, putative, Ty1-copia subclass, expressed
	LOC_Os01g08000	Chr1	3870734	3874321	fibronectin type 3 and ankyrin repeat domains 1 protein, putative, expressed			LOC_Os05g31590	Chr5	18390282	18391490	retrotransposon protein, putative, Ty1-copia subclass, expressed
	LOC_Os01g08020	Chr1	3878069	3900085	boron transporter protein, putative, expressed			LOC_Os04g21410	Chr4	12096736	12101866	retrotransposon protein, putative, Ty1-copia subclass, expressed
	LOC_Os01g08050	Chr1	3901384	3901836	hypothetical protein			LOC_Os08g14020	Chr8	8405989	8409822	retrotransposon protein, putative, Ty1-copia subclass, expressed
	LOC_Os01g08100	Chr1	3921356	3923134	flavonol-3-O-glycoside-7-O-glucosyltransferase 1, putative, expressed			LOC_Os03g56676	Chr3	32283819	32288060	retrotransposon protein, putative, Ty1-copia subclass, expressed
	LOC_Os01g08120	Chr1	3927450	3929447	pentatricopeptide, putative, expressed			LOC_Os02g36800	Chr2	22193367	22199300	retrotransposon protein, putative, Ty1-copia subclass, expressed
	LOC_Os01g08130	Chr1	3932329	3933352	phototropic-responsive NPH3 family protein, putative, expressed			LOC_Os09g07740	Chr9	3908395	3912298	retrotransposon protein, putative, Ty1-copia subclass, expressed
	LOC_Os01g08140	Chr1	3937749	3938912	phototropic-responsive NPH3 family protein, putative, expressed			LOC_Os07g24110	Chr7	13673361	13677175	retrotransposon protein, putative, Ty1-copia subclass, expressed
	LOC_Os01g08150	Chr1	3939131	3942405	expressed protein			LOC_Os05g09736	Chr5	5520443	5526350	retrotransposon protein, putative, Ty1-copia subclass, expressed
	LOC_Os01g08160	Chr1	3953039	3955491	MYB family transcription factor, putative, expressed			LOC_Os09g17020	Chr9	10412382	10416913	retrotransposon protein, putative, Ty1-copia subclass, expressed
	LOC_Os01g08170	Chr1	3958210	3962125	expressed protein			LOC_Os11g09919	Chr11	5305178	5316451	retrotransposon protein, putative, Ty1-copia subclass, expressed
	LOC_Os01g08180	Chr1	3962465	3963568	BRASSINAZOLE-RESISTANT 2, putative, expressed			LOC_Os02g51980	Chr2	31826413	31829871	retrotransposon protein, putative, Ty1-copia subclass, expressed
	LOC_Os01g08190	Chr1	3975902	3984922	transcriptional corepressor LEUNIG, putative, expressed			LOC_Os08g40640	Chr8	25723118	25733446	retrotransposon protein, putative, Ty1-copia subclass, expressed
	LOC_Os01g08200	Chr1	3986612	3995398	ubiquitin carboxyl-terminal hydrolase 14, putative, expressed			LOC_Os12g04310	Chr12	1824637	1828472	retrotransposon protein, putative, Ty1-copia subclass, expressed
	LOC_Os01g08220	Chr1	4003659	4004946	gibberellin 3-beta-dioxygenase 2-2, putative, expressed			LOC_Os03g02500	Chr3	917449	921602	retrotransposon protein, putative, Ty1-copia subclass, expressed
	LOC_Os01g08270	Chr1	4051856	4057690	aminotransferase, classes I and II, domain containing protein, expressed			LOC_Os07g45770	Chr7	27324700	27326599	retrotransposon protein, putative, Ty1-copia subclass, expressed
	LOC_Os01g08320	Chr1	4073676	4076438	OsIAA1 - Auxin-responsive Aux/IAA gene family member, expressed			LOC_Os06g03340	Chr6	1276112	1279629	retrotransposon protein, putative, Ty1-copia subclass, expressed
	LOC_Os01g08350	Chr1	4095856	4096249	ATP synthase subunit alpha, mitochondrial, putative, expressed			LOC_Os01g33324	Chr1	18359028	18363280	retrotransposon protein, putative, Ty1-copia subclass, expressed
	LOC_Os01g08380	Chr1	4110380	4112127	transferase family protein, putative, expressed			LOC_Os01g33100	Chr1	18210861	18215083	retrotransposon protein, putative, Ty1-copia subclass, expressed
	LOC_Os01g08430	Chr1	4143351	4150414	expressed protein			LOC_Os12g26520	Chr12	15500650	15504675	retrotransposon protein, putative, Ty1-copia subclass, expressed
	LOC_Os01g08450	Chr1	4160946	4165165	ras-related protein, putative, expressed			LOC_Os12g26540	Chr12	15509665	15512162	retrotransposon protein, putative, Ty1-copia subclass, expressed
	LOC_Os01g08460	Chr1	4167511	4171559	TMS membrane protein/tumour differentially expressed protein, putative, expressed			LOC_Os12g26370	Chr12	15405525	15407709	retrotransposon protein, putative, Ty1-copia subclass, expressed
	LOC_Os01g08510	Chr1	4208553	4213302	MAR-binding filament-like protein 1, putative, expressed			LOC_Os04g28660	Chr4	16979853	16980426	retrotransposon protein, putative, Ty1-copia subclass, expressed
	LOC_Os01g08520	Chr1	4215032	4217547	DUF581 domain containing protein, expressed			LOC_Os10g09940	Chr10	5385504	5389248	retrotransposon protein, putative, Ty1-copia subclass, expressed
	LOC_Os01g08540	Chr1	4234514	4244531	DNA mismatch repair protein MSH6-2, putative, expressed			LOC_Os04g11770	Chr4	6443420	6447642	retrotransposon protein, putative, Ty1-copia subclass, expressed
	LOC_Os01g08550	Chr1	4245417	4249851	aminoacyl-tRNA synthetase, putative, expressed			LOC_Os04g11160	Chr4	6066560	6069339	retrotransposon protein, putative, Ty1-copia subclass, expressed
	LOC_Os01g08560	Chr1	4253838	4259626	DnaK family protein, putative, expressed			LOC_Os03g39400	Chr3	21893388	21900472	retrotransposon protein, putative, Ty1-copia subclass, expressed
	LOC_Os01g08570	Chr1	4264247	4270356	2-oxoglutarate and iron-dependent oxygenase domain-containing protein2, putative, expressed			LOC_Os10g21950	Chr10	11323706	11335058	retrotransposon protein, putative, Ty1-copia subclass, expressed
	LOC_Os01g08580	Chr1	4272797	4276333	frigida, putative, expressed			LOC_Os01g67690	Chr1	39336811	39341157	retrotransposon protein, putative, Ty1-copia subclass, expressed
	LOC_Os01g08590	Chr1	4278871	4279113	expressed protein			LOC_Os02g14370	Chr2	7882491	7890669	retrotransposon protein, putative, Ty1-copia subclass, expressed
	LOC_Os01g08600	Chr1	4281714	4283625	expressed protein			LOC_Os05g38060	Chr5	22312638	22316202	retrotransposon protein, putative, Ty1-copia subclass, expressed
	LOC_Os01g08610	Chr1	4284626	4288083	hAT dimerisation domain-containing protein, putative, expressed			LOC_Os07g20620	Chr7	11917086	11920742	retrotransposon protein, putative, Ty1-copia subclass, expressed
	LOC_Os01g08620	Chr1	4291014	4291325	expressed protein			LOC_Os03g20690	Chr3	11703634	11709671	retrotransposon protein, putative, Ty1-copia subclass, expressed
	LOC_Os01g08630	Chr1	4297867	4302381	expressed protein			LOC_Os02g09870	Chr2	5094979	5098831	retrotransposon protein, putative, Ty1-copia subclass, expressed
	LOC_Os01g08650	Chr1	4306882	4309963	expressed protein			LOC_Os11g02700	Chr11	871807	875512	retrotransposon protein, putative, Ty1-copia subclass, expressed
	LOC_Os01g08660	Chr1	4313645	4315834	aquaporin protein, putative, expressed			LOC_Os07g39380	Chr7	23590456	23594808	retrotransposon protein, putative, Ty1-copia subclass, expressed
	LOC_Os01g08670	Chr1	4317974	4318780	expressed protein			LOC_Os12g23320	Chr12	13200817	13204896	retrotransposon protein, putative, Ty1-copia subclass, expressed
	LOC_Os01g08680	Chr1	4322727	4326342	myb/SANT domain protein, putative, expressed			LOC_Os12g22820	Chr12	12884773	12885978	retrotransposon protein, putative, Ty1-copia subclass, expressed
	LOC_Os01g08690	Chr1	4326578	4328863	holocarboxylase synthetase, putative, expressed			LOC_Os02g26690	Chr2	15670231	15675553	retrotransposon protein, putative, Ty1-copia subclass, expressed
	LOC_Os01g08700	Chr1	4329152	4338486	GIGANTEA, putative, expressed			LOC_Os08g10120	Chr8	5869843	5873591	retrotransposon protein, putative, Ty1-copia subclass, expressed
	LOC_Os01g08710	Chr1	4340849	4356468	WRKY102, expressed			LOC_Os07g14010	Chr7	8002259	8003768	retrotransposon protein, putative, Ty1-copia subclass, expressed
	LOC_Os01g08740	Chr1	4368738	4369265	expressed protein			LOC_Os11g40450	Chr11	24120143	24132640	retrotransposon protein, putative, Ty1-copia subclass, expressed
	LOC_Os01g08750	Chr1	4374129	4394083	expressed protein			LOC_Os12g10500	Chr12	5560595	5564941	retrotransposon protein, putative, Ty1-copia subclass, expressed
	LOC_Os01g08760	Chr1	4395154	4397000	choline/ethanolamine kinase, putative, expressed			LOC_Os11g19230	Chr11	10992386	10997543	retrotransposon protein, putative, Ty1-copia subclass, expressed
	LOC_Os01g08810	Chr1	4421318	4423107	cytochrome P450, putative, expressed			LOC_Os07g23460	Chr7	13248674	13254746	retrotransposon protein, putative, Ty1-copia subclass, expressed
	LOC_Os01g08814	Chr1	4423892	4426884	expressed protein			LOC_Os04g55140	Chr4	32781099	32784996	retrotransposon protein, putative, Ty1-copia subclass, expressed
	LOC_Os01g08850	Chr1	4444670	4448386	expressed protein			LOC_Os12g41080	Chr12	25434134	25438480	retrotransposon protein, putative, Ty1-copia subclass, expressed
	LOC_Os01g08870	Chr1	4453717	4454004	expressed protein			LOC_Os01g73380	Chr1	42527877	42531845	retrotransposon protein, putative, Ty1-copia subclass, expressed
	LOC_Os01g08970	Chr1	4497719	4504407	SSRP1-like FACT complex subunit, putative, expressed			LOC_Os01g24040	Chr1	13543439	13548779	retrotransposon protein, putative, Ty1-copia subclass, expressed
	LOC_Os01g09000	Chr1	4514298	4520613	glutaminyl-tRNA synthetase, putative, expressed			LOC_Os01g11450	Chr1	6163187	6166385	retrotransposon protein, putative, Ty1-copia subclass, expressed
	LOC_Os01g09010	Chr1	4527986	4532893	transferase family protein, putative, expressed			LOC_Os04g47600	Chr4	28245037	28249259	retrotransposon protein, putative, Ty1-copia subclass, expressed
	LOC_Os01g09020	Chr1	4534021	4540216	WD domain, G-beta repeat domain containing protein, expressed			LOC_Os08g29000	Chr8	17749154	17754830	retrotransposon protein, putative, Ty1-copia subclass, expressed
	LOC_Os01g09030	Chr1	4542296	4546560	2-aminoethanethiol dioxygenase, putative, expressed			LOC_Os01g38740	Chr1	21750063	21754448	retrotransposon protein, putative, Ty1-copia subclass, expressed
	LOC_Os01g09200	Chr1	4621677	4631365	AGC_AGC_other_NDRh_TRCd.1 - ACG kinases include homologs to PKA, PKG and PKC, expressed			LOC_Os01g37410	Chr1	20883137	20886811	retrotransposon protein, putative, Ty1-copia subclass, expressed
	LOC_Os01g09246	Chr1	4673400	4684865	glycine-rich protein, putative, expressed			LOC_Os12g12180	Chr12	6681100	6687866	retrotransposon protein, putative, Ty1-copia subclass, expressed
	LOC_Os01g09252	Chr1	4688108	4693114	WD domain, G-beta repeat domain containing protein, expressed			LOC_Os06g36500	Chr6	21436105	21442187	retrotransposon protein, putative, Ty1-copia subclass, expressed
	LOC_Os01g09260	Chr1	4697314	4699792	cytokinin dehydrogenase precursor, putative, expressed			LOC_Os06g44290	Chr6	26728119	26731899	retrotransposon protein, putative, Ty1-copia subclass, expressed
	LOC_Os01g09305	Chr1	4732052	4733048	EMB1895, putative, expressed			LOC_Os01g23470	Chr1	13183066	13185507	retrotransposon protein, putative, Ty1-copia subclass, expressed
	LOC_Os01g09310	Chr1	4734012	4737606	EMB1895, putative, expressed			LOC_Os12g16710	Chr12	9571788	9578717	retrotransposon protein, putative, Ty1-copia subclass, expressed
	LOC_Os01g09320	Chr1	4738905	4744591	NADP-dependent malic enzyme, chloroplast precursor, putative, expressed			LOC_Os07g14410	Chr7	8225342	8230240	retrotransposon protein, putative, Ty1-copia subclass, expressed
	LOC_Os01g09340	Chr1	4753606	4756578	expressed protein			LOC_Os08g08640	Chr8	4990825	4996359	retrotransposon protein, putative, Ty1-copia subclass, expressed
	LOC_Os01g09370	Chr1	4761304	4767339	ankyrin repeat domain-containing protein 28, putative, expressed			LOC_Os08g08870	Chr8	5152897	5156803	retrotransposon protein, putative, Ty1-copia subclass, expressed
	LOC_Os01g09384	Chr1	4768735	4782706	ankyrin repeat domain containing protein, putative, expressed			LOC_Os02g13910	Chr2	7558777	7568835	retrotransposon protein, putative, Ty1-copia subclass, expressed
	LOC_Os01g09410	Chr1	4791837	4795348	expressed protein			LOC_Os02g34040	Chr2	20338468	20342692	retrotransposon protein, putative, Ty1-copia subclass, expressed
	LOC_Os01g09420	Chr1	4796155	4798479	expressed protein			LOC_Os05g20670	Chr5	12118749	12119537	retrotransposon protein, putative, Ty1-copia subclass, expressed
	LOC_Os01g09430	Chr1	4800247	4802179	expressed protein			LOC_Os03g41000	Chr3	22786883	22793943	retrotransposon protein, putative, Ty1-copia subclass, expressed
	LOC_Os01g09440	Chr1	4807985	4808500	expressed protein			LOC_Os12g01470	Chr12	283777	288007	retrotransposon protein, putative, Ty1-copia subclass, expressed
	LOC_Os01g09450	Chr1	4816845	4818962	OsIAA2 - Auxin-responsive Aux/IAA gene family member, expressed			LOC_Os04g14960	Chr4	8406879	8408962	retrotransposon protein, putative, Ty1-copia subclass, expressed
	LOC_Os01g09460	Chr1	4820104	4823129	hexokinase, putative, expressed			LOC_Os04g05430	Chr4	2726384	2736959	retrotransposon protein, putative, Ty1-copia subclass, expressed
	LOC_Os01g09470	Chr1	4826590	4828735	IQ calmodulin-binding motif family protein, expressed			LOC_Os04g49100	Chr4	29268476	29272466	retrotransposon protein, putative, Ty1-copia subclass, expressed
	LOC_Os01g09480	Chr1	4837004	4838215	hypothetical protein			LOC_Os12g13780	Chr12	7789532	7792927	retrotransposon protein, putative, Ty1-copia subclass, expressed
	LOC_Os01g09550	Chr1	4879207	4885949	no apical meristem protein, putative, expressed			LOC_Os11g18580	Chr11	10487373	10491111	retrotransposon protein, putative, Ty1-copia subclass, expressed
	LOC_Os01g09560	Chr1	4891516	4896876	mitochondrial-processing peptidase subunit alpha, mitochondrial precursor, putative, expressed			LOC_Os04g14970	Chr4	8409240	8411692	retrotransposon protein, putative, Ty1-copia subclass, expressed
	LOC_Os01g09570	Chr1	4905501	4909514	6-phosphofructokinase, putative, expressed			LOC_Os04g15530	Chr4	8445204	8448857	retrotransposon protein, putative, Ty1-copia subclass, expressed
	LOC_Os01g09670	Chr1	4982142	4985143	pollen-specific protein SF21, putative, expressed			LOC_Os11g17740	Chr11	9913718	9917966	retrotransposon protein, putative, Ty1-copia subclass, expressed
	LOC_Os01g09700	Chr1	5002118	5005727	aminotransferase, classes I and II, domain containing protein, expressed			LOC_Os11g17760	Chr11	9924438	9929346	retrotransposon protein, putative, Ty1-copia subclass, expressed
	LOC_Os01g09710	Chr1	5010048	5012395	expressed protein			LOC_Os06g15260	Chr6	8660215	8666328	retrotransposon protein, putative, Ty1-copia subclass, expressed
	LOC_Os01g09720	Chr1	5014609	5015256	dof zinc finger domain containing protein, putative, expressed			LOC_Os03g49660	Chr3	28280465	28284833	retrotransposon protein, putative, Ty1-copia subclass, expressed
	LOC_Os01g09730	Chr1	5016279	5018652	expressed protein			LOC_Os11g01700	Chr11	378350	382270	retrotransposon protein, putative, Ty1-copia subclass, expressed
	LOC_Os01g09740	Chr1	5017893	5020150	F-box/LRR-repeat protein, putative, expressed			LOC_Os12g24690	Chr12	14149458	14152801	retrotransposon protein, putative, Ty1-copia subclass, expressed
	LOC_Os01g09750	Chr1	5021088	5025720	RNA methyltransferase protein, putative, expressed			LOC_Os11g17504	Chr11	9754959	9759871	retrotransposon protein, putative, Ty1-copia subclass, expressed
	LOC_Os01g09760	Chr1	5028289	5037189	DIRP family protein, putative, expressed			LOC_Os11g17480	Chr11	9748379	9751980	retrotransposon protein, putative, Ty1-copia subclass, expressed
	LOC_Os01g09770	Chr1	5037238	5040698	expressed protein			LOC_Os11g17540	Chr11	9773181	9777040	retrotransposon protein, putative, Ty1-copia subclass, expressed
	LOC_Os01g09800	Chr1	5060416	5065236	BTBA1 - Bric-a-Brac,Tramtrack, Broad Complex BTB domain with Ankyrin repeat region, expressed			LOC_Os12g31920	Chr12	19233301	19237302	retrotransposon protein, putative, Ty1-copia subclass, expressed
	LOC_Os01g09810	Chr1	5073416	5074930	uncharacterized UPF0114 domain containing protein, expressed			LOC_Os05g34750	Chr5	20615297	20618840	retrotransposon protein, putative, Ty1-copia subclass, expressed
	LOC_Os01g09830	Chr1	5085833	5086559	OsGrx_A2 - glutaredoxin subgroup III, expressed			LOC_Os05g51200	Chr5	29367524	29371335	retrotransposon protein, putative, Ty1-copia subclass, expressed
	LOC_Os01g09850	Chr1	5099501	5105923	ZOS1-04 - C2H2 zinc finger protein, expressed			LOC_Os03g37554	Chr3	20826568	20833736	retrotransposon protein, putative, Ty1-copia subclass, expressed
	LOC_Os01g09870	Chr1	5128149	5128667	expressed protein			LOC_Os10g01450	Chr10	268697	272855	retrotransposon protein, putative, Ty1-copia subclass, expressed
	LOC_Os01g09900	Chr1	5148694	5150648	helix-loop-helix DNA-binding domain containing protein, expressed			LOC_Os07g06910	Chr7	3378109	3379239	retrotransposon protein, putative, Ty1-copia subclass, expressed
	LOC_Os01g09970	Chr1	5190927	5191415	expressed protein			LOC_Os02g12390	Chr2	6454045	6458106	retrotransposon protein, putative, Ty1-copia subclass, expressed
	LOC_Os01g09990	Chr1	5201862	5204046	helix-loop-helix DNA-binding domain containing protein, expressed			LOC_Os12g12040	Chr12	6596168	6598694	retrotransposon protein, putative, Ty1-copia subclass, expressed
	LOC_Os01g10000	Chr1	5210468	5213292	expressed protein			LOC_Os04g13550	Chr4	7560997	7566380	retrotransposon protein, putative, Ty1-copia subclass, expressed
	LOC_Os01g10010	Chr1	5213932	5216703	prenylated rab acceptor, putative, expressed			LOC_Os11g35800	Chr11	21011141	21015508	retrotransposon protein, putative, Ty1-copia subclass, expressed
	LOC_Os01g10030	Chr1	5227044	5229966	expressed protein			LOC_Os06g13500	Chr6	7439412	7443218	retrotransposon protein, putative, Ty1-copia subclass, expressed
	LOC_Os01g10040	Chr1	5236623	5244520	cytochrome P450, putative, expressed			LOC_Os04g42399	Chr4	25082797	25089333	retrotransposon protein, putative, Ty1-copia subclass, expressed
	LOC_Os01g10060	Chr1	5251888	5253124	expressed protein			LOC_Os11g27650	Chr11	15920225	15924133	retrotransposon protein, putative, Ty1-copia subclass, expressed
	LOC_Os01g10070	Chr1	5256634	5257326	expressed protein			LOC_Os05g11940	Chr5	6794063	6797716	retrotransposon protein, putative, Ty1-copia subclass, expressed
	LOC_Os01g10080	Chr1	5258256	5261017	expressed protein			LOC_Os11g29320	Chr11	17001683	17004782	retrotransposon protein, putative, Ty1-copia subclass, expressed
	LOC_Os01g10090	Chr1	5261189	5262898	pentatricopeptide, putative, expressed			LOC_Os04g16420	Chr4	8924184	8927304	retrotransposon protein, putative, Ty1-copia subclass, expressed
	LOC_Os01g10100	Chr1	5263422	5266102	expressed protein			LOC_Os01g01320	Chr1	157728	160941	retrotransposon protein, putative, Ty1-copia subclass, expressed
	LOC_Os01g10110	Chr1	5270103	5275678	cytokinin dehydrogenase precursor, putative, expressed			LOC_Os02g06740	Chr2	3392273	3397702	retrotransposon protein, putative, Ty1-copia subclass, expressed
	LOC_Os01g10130	Chr1	5288135	5293325	RNA-dependent RNA polymerase, putative, expressed			LOC_Os12g10310	Chr12	5443289	5447799	retrotransposon protein, putative, Ty1-copia subclass, expressed
	LOC_Os01g10140	Chr1	5307412	5318623	RNA-dependent RNA polymerase, putative, expressed			LOC_Os03g60230	Chr3	34248216	34252124	retrotransposon protein, putative, Ty1-copia subclass, expressed
	LOC_Os01g10160	Chr1	5336704	5337330	latency associated nuclear antigen, putative, expressed			LOC_Os08g13860	Chr8	8275919	8280308	retrotransposon protein, putative, Ty1-copia subclass, expressed
	LOC_Os01g10170	Chr1	5339444	5339729	expressed protein			LOC_Os12g27096	Chr12	15881037	15893296	retrotransposon protein, putative, Ty1-copia subclass, expressed
	LOC_Os01g10195	Chr1	5361440	5362677	expressed protein			LOC_Os05g19240	Chr5	11171343	11175627	retrotransposon protein, putative, Ty1-copia subclass, expressed
	LOC_Os01g10280	Chr1	5406007	5412769	phosphoribosylaminoimidazole carboxylase, chloroplast precursor, putative, expressed			LOC_Os03g14349	Chr3	7805460	7809819	retrotransposon protein, putative, Ty1-copia subclass, expressed
	LOC_Os01g10320	Chr1	5426518	5430614	class III HD-Zip protein 8, putative, expressed			LOC_Os06g20730	Chr6	11941383	11944629	retrotransposon protein, putative, Ty1-copia subclass, expressed
	LOC_Os01g10350	Chr1	5442857	5446266	MPPN domain containing protein, expressed			LOC_Os01g72400	Chr1	41992477	41996445	retrotransposon protein, putative, Ty1-copia subclass, expressed
	LOC_Os01g10400	Chr1	5478476	5479836	expressed protein			LOC_Os04g13240	Chr4	7331284	7335304	retrotransposon protein, putative, Ty1-copia subclass, expressed
	LOC_Os01g10420	Chr1	5490623	5491360	expressed protein			LOC_Os06g41200	Chr6	24653423	24656121	retrotransposon protein, putative, Ty1-copia subclass, expressed
	LOC_Os01g10430	Chr1	5493186	5499451	protein kinase family protein, putative, expressed			LOC_Os12g41280	Chr12	25599454	25603362	retrotransposon protein, putative, Ty1-copia subclass, expressed
	LOC_Os01g10440	Chr1	5507002	5509548	xylosyltransferase, putative, expressed			LOC_Os02g53610	Chr2	32790349	32793297	retrotransposon protein, putative, Ty1-copia subclass, expressed
	LOC_Os01g10450	Chr1	5510516	5514480	protein kinase domain containing protein, expressed			LOC_Os06g41190	Chr6	24651251	24652534	retrotransposon protein, putative, Ty1-copia subclass, expressed
	LOC_Os01g10460	Chr1	5530497	5533609	expressed protein			LOC_Os01g09050	Chr1	4551112	4554640	retrotransposon protein, putative, Ty1-copia subclass, expressed
	LOC_Os01g10470	Chr1	5540629	5541520	RALFL17 - Rapid ALkalinization Factor RALF family protein precursor, expressed			LOC_Os08g34110	Chr8	21387918	21391884	retrotransposon protein, putative, Ty1-copia subclass, expressed
	LOC_Os01g10480	Chr1	5543648	5544544	plastocyanin-like domain containing protein, putative, expressed			LOC_Os08g14170	Chr8	8459970	8463776	retrotransposon protein, putative, Ty1-copia subclass, expressed
	LOC_Os01g10490	Chr1	5549619	5551003	keratin, type I cytoskeletal 9, putative, expressed			LOC_Os08g15870	Chr8	9648419	9652923	retrotransposon protein, putative, Ty1-copia subclass, expressed
	LOC_Os01g10504	Chr1	5559548	5568844	OsMADS3 - MADS-box family gene with MIKCc type-box, expressed			LOC_Os02g34520	Chr2	20689270	20694137	retrotransposon protein, putative, Ty1-copia subclass, expressed
	LOC_Os01g10520	Chr1	5578753	5585267	expressed protein			LOC_Os02g33340	Chr2	19807922	19811946	retrotransposon protein, putative, Ty1-copia subclass, expressed
	LOC_Os01g10550	Chr1	5600028	5600869	DEFL35 - Defensin and Defensin-like DEFL family, expressed			LOC_Os07g23400	Chr7	13187206	13190797	retrotransposon protein, putative, Ty1-copia subclass, expressed
	LOC_Os01g10580	Chr1	5639769	5641495	B-box zinc finger family protein, putative, expressed			LOC_Os09g14930	Chr9	8942335	8946762	retrotransposon protein, putative, Ty1-copia subclass, expressed
	LOC_Os01g10590	Chr1	5652593	5655352	osFTL8 FT-Like8 homologous to Flowering Locus T gene%3B contains Pfam profile PF01161: Phosphatidylethanolamine-binding protein, expressed			LOC_Os02g50530	Chr2	30854040	30857665	retrotransposon protein, putative, Ty1-copia subclass, expressed
	LOC_Os01g10600	Chr1	5663323	5668903	aquaporin protein, putative, expressed			LOC_Os01g28760	Chr1	16108460	16111921	retrotransposon protein, putative, Ty1-copia subclass, expressed
	LOC_Os01g10610	Chr1	5668988	5671470	BES1/BZR1 homolog protein, putative, expressed			LOC_Os01g28490	Chr1	15955778	15957077	retrotransposon protein, putative, Ty1-copia subclass, expressed
	LOC_Os01g10630	Chr1	5675585	5679551	expressed protein			LOC_Os07g03940	Chr7	1658045	1662267	retrotransposon protein, putative, Ty1-copia subclass, expressed
	LOC_Os01g10640	Chr1	5685594	5686401	expressed protein			LOC_Os12g30310	Chr12	18184686	18189659	retrotransposon protein, putative, Ty1-copia subclass, expressed
	LOC_Os01g10650	Chr1	5689889	5690347	hypothetical protein			LOC_Os11g44670	Chr11	27011231	27014487	retrotransposon protein, putative, Ty1-copia subclass, expressed
	LOC_Os01g10660	Chr1	5693664	5693990	expressed protein			LOC_Os03g31620	Chr3	18046017	18050310	retrotransposon protein, putative, Ty1-copia subclass, expressed
	LOC_Os01g10670	Chr1	5695273	5695584	expressed protein			LOC_Os12g27050	Chr12	15837675	15840247	retrotransposon protein, putative, Ty1-copia subclass, expressed
	LOC_Os01g10680	Chr1	5699651	5707758	GIL1, putative, expressed			LOC_Os06g25270	Chr6	14780778	14783974	retrotransposon protein, putative, Ty1-copia subclass, expressed
	LOC_Os01g10690	Chr1	5718883	5724184	POLD3 - Putative DNA polymerase delta complex subunit, expressed			LOC_Os11g03830	Chr11	1514932	1521407	retrotransposon protein, putative, Ty1-copia subclass, expressed
	LOC_Os01g10700	Chr1	5727326	5729756	D-mannose binding lectin family protein, expressed			LOC_Os09g14990	Chr9	8994603	8998254	retrotransposon protein, putative, Ty1-copia subclass, expressed
	LOC_Os01g10710	Chr1	5731783	5734320	receptor-like protein kinase, putative, expressed			LOC_Os11g23750	Chr11	13425475	13431904	retrotransposon protein, putative, Ty1-copia subclass, expressed
	LOC_Os01g10740	Chr1	5748869	5749270	expressed protein			LOC_Os05g24430	Chr5	14107432	14112683	retrotransposon protein, putative, Ty1-copia subclass, expressed
	LOC_Os01g10750	Chr1	5750067	5750435	expressed protein			LOC_Os01g63960	Chr1	37128421	37132770	retrotransposon protein, putative, Ty1-copia subclass, expressed
	LOC_Os01g10760	Chr1	5750703	5751035	expressed protein			LOC_Os06g35110	Chr6	20428839	20432175	retrotransposon protein, putative, Ty1-copia subclass, expressed
	LOC_Os01g10770	Chr1	5757491	5758607	expressed protein			LOC_Os05g32700	Chr5	19148655	19153110	retrotransposon protein, putative, Ty1-copia subclass, expressed
	LOC_Os01g10780	Chr1	5759818	5760234	expressed protein			LOC_Os11g17390	Chr11	9696837	9701537	retrotransposon protein, putative, Ty1-copia subclass, expressed
	LOC_Os01g10790	Chr1	5760481	5764641	WD domain, G-beta repeat domain containing protein, expressed			LOC_Os03g30450	Chr3	17364195	17372359	retrotransposon protein, putative, Ty1-copia subclass, expressed
	LOC_Os01g10800	Chr1	5764652	5767959	pentatricopeptide, putative, expressed			LOC_Os12g26010	Chr12	15111579	15113552	retrotransposon protein, putative, Ty1-copia subclass, expressed
	LOC_Os01g10810	Chr1	5768209	5769462	rho termination factor, N-terminal domain containing protein, expressed			LOC_Os02g05550	Chr2	2681214	2685181	retrotransposon protein, putative, Ty1-copia subclass, expressed
	LOC_Os01g10820	Chr1	5770150	5772034	ribosomal protein L5, putative, expressed			LOC_Os08g23480	Chr8	14214397	14220334	retrotransposon protein, putative, Ty1-copia subclass, expressed
	LOC_Os01g10830	Chr1	5773300	5774192	carnitine racemase like protein, putative, expressed			LOC_Os01g25960	Chr1	14721437	14724643	retrotransposon protein, putative, Ty1-copia subclass, expressed
	LOC_Os01g10840	Chr1	5774281	5778466	CGMC_GSK.2 - CGMC includes CDA, MAPK, GSK3, and CLKC kinases, expressed			LOC_Os01g25980	Chr1	14729064	14729636	retrotransposon protein, putative, Ty1-copia subclass, expressed
	LOC_Os01g10850	Chr1	5789309	5791121	peroxidase precursor, putative, expressed			LOC_Os02g52020	Chr2	31842860	31846978	retrotransposon protein, putative, Ty1-copia subclass, expressed
	LOC_Os01g10860	Chr1	5794747	5797674	expressed protein			LOC_Os01g26240	Chr1	14871573	14878509	retrotransposon protein, putative, Ty1-copia subclass, expressed
	LOC_Os01g10870	Chr1	5799607	5801142	CAMK_KIN1/SNF1/Nim1_like.7 - CAMK includes calcium/calmodulin depedent protein kinases, expressed			LOC_Os08g08350	Chr8	4794164	4799199	retrotransposon protein, putative, Ty1-copia subclass, expressed
	LOC_Os01g10880	Chr1	5808045	5808340	expressed protein			LOC_Os08g28030	Chr8	17074831	17077208	retrotransposon protein, putative, Ty1-copia subclass, expressed
	LOC_Os01g10890	Chr1	5809557	5811617	CAMK_KIN1/SNF1/Nim1_like.8 - CAMK includes calcium/calmodulin depedent protein kinases, expressed			LOC_Os08g28040	Chr8	17078909	17082001	retrotransposon protein, putative, Ty1-copia subclass, expressed
	LOC_Os01g10900	Chr1	5814778	5819207	MRH1, putative, expressed			LOC_Os08g28050	Chr8	17096854	17097451	retrotransposon protein, putative, Ty1-copia subclass, expressed
	LOC_Os01g10920	Chr1	5823869	5828251	peptide-N4-asparagine amidase A, putative, expressed			LOC_Os02g24770	Chr2	14368741	14371953	retrotransposon protein, putative, Ty1-copia subclass, expressed
	LOC_Os01g10930	Chr1	5828553	5830832	peptide-N4-asparagine amidase A, putative, expressed			LOC_Os05g04730	Chr5	2233735	2237957	retrotransposon protein, putative, Ty1-copia subclass, expressed
	LOC_Os01g10940	Chr1	5833613	5834107	S-adenosylmethionine synthetase 2, putative, expressed			LOC_Os01g55660	Chr1	32065489	32069846	retrotransposon protein, putative, Ty1-copia subclass, expressed
	LOC_Os01g10950	Chr1	5837475	5839898	peptide-N4-asparagine amidase A, putative, expressed			LOC_Os11g02710	Chr11	876096	879246	retrotransposon protein, putative, Ty1-copia subclass, expressed
	LOC_Os01g10960	Chr1	5841736	5843574	peptide-N4-asparagine amidase A, putative, expressed			LOC_Os06g27680	Chr6	15665967	15670539	retrotransposon protein, putative, Ty1-copia subclass, expressed
	LOC_Os01g10970	Chr1	5844702	5848945	auxin-induced protein 5NG4, putative, expressed			LOC_Os07g45410	Chr7	27084840	27094218	retrotransposon protein, putative, Ty1-copia subclass, expressed
	LOC_Os01g10980	Chr1	5856467	5857920	auxin-induced protein 5NG4, putative, expressed			LOC_Os01g23460	Chr1	13180307	13182788	retrotransposon protein, putative, Ty1-copia subclass, expressed
	LOC_Os01g10990	Chr1	5861816	5863794	integral membrane protein DUF6 containing protein, expressed			LOC_Os08g19120	Chr8	11430326	11432628	retrotransposon protein, putative, Ty1-copia subclass, expressed
	LOC_Os01g11010	Chr1	5875786	5877849	peptide-N4-asparagine amidase A, putative, expressed			LOC_Os03g33640	Chr3	19230433	19234339	retrotransposon protein, putative, Ty1-copia subclass, expressed
	LOC_Os01g11020	Chr1	5884006	5884572	expressed protein			LOC_Os10g31020	Chr10	16192110	16195442	retrotransposon protein, putative, Ty1-copia subclass, expressed
	LOC_Os01g11040	Chr1	5890605	5898224	SCAR-like protein 2, putative, expressed			LOC_Os03g48550	Chr3	27674652	27675534	retrotransposon protein, putative, Ty1-copia subclass, expressed
	LOC_Os01g11054	Chr1	5899555	5909595	phosphoenolpyruvate carboxylase, putative, expressed			LOC_Os02g28020	Chr2	16591709	16595221	retrotransposon protein, putative, Ty1-copia subclass, expressed
	LOC_Os01g11070	Chr1	5911503	5916819	Alg9-like mannosyltransferase protein, putative, expressed			LOC_Os10g31220	Chr10	16371545	16375844	retrotransposon protein, putative, Ty1-copia subclass, expressed
	LOC_Os01g11110	Chr1	5921759	5934186	14-3-3 protein, putative, expressed			LOC_Os10g31200	Chr10	16356296	16359588	retrotransposon protein, putative, Ty1-copia subclass, expressed
	LOC_Os01g11120	Chr1	5934573	5939527	CID11, putative, expressed			LOC_Os04g58300	Chr4	34702495	34704481	retrotransposon protein, putative, Ty1-copia subclass, expressed
	LOC_Os01g11130	Chr1	5945633	5954387	RNA recognition motif containing protein, putative, expressed			LOC_Os01g29680	Chr1	16630029	16632800	retrotransposon protein, putative, Ty1-copia subclass, expressed
	LOC_Os01g11150	Chr1	5968819	5972489	gibberellin 2-beta-dioxygenase, putative, expressed			LOC_Os04g21180	Chr4	11921656	11925528	retrotransposon protein, putative, Ty1-copia subclass, expressed
	LOC_Os01g11160	Chr1	5983581	5985875	amino acid permease family protein, putative, expressed			LOC_Os12g34700	Chr12	21064750	21068658	retrotransposon protein, putative, Ty1-copia subclass, expressed
	LOC_Os01g11170	Chr1	5990953	5991834	expressed protein			LOC_Os12g34770	Chr12	21105820	21109821	retrotransposon protein, putative, Ty1-copia subclass, expressed
	LOC_Os01g11190	Chr1	5994786	5995455	expressed protein			LOC_Os12g34580	Chr12	20958617	20962528	retrotransposon protein, putative, Ty1-copia subclass, expressed
	LOC_Os01g11200	Chr1	6000333	6002858	transforming protein myb, putative, expressed			LOC_Os05g51730	Chr5	29671363	29672993	retrotransposon protein, putative, Ty1-copia subclass, expressed
	LOC_Os01g11210	Chr1	6003524	6004869	expressed protein			LOC_Os08g08370	Chr8	4823714	4829248	retrotransposon protein, putative, Ty1-copia subclass, expressed
	LOC_Os01g11220	Chr1	6004879	6007163	hydrolase, acting on carbon-nitrogen, putative, expressed			LOC_Os05g19540	Chr5	11363300	11370485	retrotransposon protein, putative, Ty1-copia subclass, expressed
	LOC_Os01g11230	Chr1	6007818	6009027	SOUL heme-binding protein, putative, expressed			LOC_Os05g19250	Chr5	11181852	11186490	retrotransposon protein, putative, Ty1-copia subclass, expressed
	LOC_Os01g11240	Chr1	6010736	6011894	DUF538 domain containing protein, putative, expressed			LOC_Os09g13790	Chr9	8081459	8085415	retrotransposon protein, putative, Ty1-copia subclass, expressed
	LOC_Os01g11250	Chr1	6017742	6022156	potassium channel KAT1, putative, expressed			LOC_Os09g13800	Chr9	8086717	8089094	retrotransposon protein, putative, Ty1-copia subclass, expressed
	LOC_Os01g11260	Chr1	6025074	6029649	phospho-N-acetylmuramoyl-pentapeptide-transferase, putative, expressed			LOC_Os06g22090	Chr6	12814794	12820940	retrotransposon protein, putative, Ty1-copia subclass, expressed
	LOC_Os01g11270	Chr1	6031025	6032833	cytochrome P450, putative, expressed			LOC_Os07g15260	Chr7	8797316	8801164	retrotransposon protein, putative, Ty1-copia subclass, expressed
	LOC_Os01g11280	Chr1	6037423	6039070	cytochrome P450, putative, expressed			LOC_Os02g21060	Chr2	12480728	12485772	retrotransposon protein, putative, Ty1-copia subclass, expressed
	LOC_Os01g11300	Chr1	6057440	6059109	cytochrome P450, putative, expressed			LOC_Os02g18310	Chr2	10622200	10626570	retrotransposon protein, putative, Ty1-copia subclass, expressed
	LOC_Os01g11340	Chr1	6076688	6078711	cytochrome P450, putative, expressed			LOC_Os07g12840	Chr7	7358209	7362308	retrotransposon protein, putative, Ty1-copia subclass, expressed
	LOC_Os01g11350	Chr1	6094692	6096528	bZIP transcription factor domain containing protein, expressed			LOC_Os08g06850	Chr8	3823761	3827566	retrotransposon protein, putative, Ty1-copia subclass, expressed
	LOC_Os01g11360	Chr1	6108958	6111317	expressed protein			LOC_Os08g06860	Chr8	3828754	3830317	retrotransposon protein, putative, Ty1-copia subclass, expressed
	LOC_Os01g11390	Chr1	6129330	6129737	expressed protein			LOC_Os08g17750	Chr8	10859708	10865121	retrotransposon protein, putative, Ty1-copia subclass, expressed
	LOC_Os01g11400	Chr1	6132290	6132533	hypothetical protein			LOC_Os06g35550	Chr6	20735925	20744696	retrotransposon protein, putative, Ty1-copia subclass, expressed
	LOC_Os01g11414	Chr1	6134202	6139189	sodium/calcium exchanger protein, putative, expressed			LOC_Os03g44270	Chr3	24883794	24886684	retrotransposon protein, putative, Ty1-copia subclass, expressed
	LOC_Os01g11430	Chr1	6139582	6142129	expressed protein			LOC_Os09g09910	Chr9	5385521	5389015	retrotransposon protein, putative, Ty1-copia subclass, expressed
	LOC_Os01g11460	Chr1	6171722	6173186	zinc finger, C3HC4 type domain containing protein, expressed			LOC_Os09g10290	Chr9	5605607	5607833	retrotransposon protein, putative, Ty1-copia subclass, expressed
	LOC_Os01g11470	Chr1	6182163	6182516	expressed protein			LOC_Os04g31220	Chr4	18683193	18687415	retrotransposon protein, putative, Ty1-copia subclass, expressed
	LOC_Os01g11480	Chr1	6183125	6183625	zinc finger, C3HC4 type domain containing protein, expressed			LOC_Os04g31080	Chr4	18577872	18582107	retrotransposon protein, putative, Ty1-copia subclass, expressed
	LOC_Os01g11490	Chr1	6185622	6186317	zinc finger, C3HC4 type domain containing protein, expressed			LOC_Os06g38820	Chr6	23044212	23048152	retrotransposon protein, putative, Ty1-copia subclass, expressed
	LOC_Os01g11500	Chr1	6188518	6189219	zinc finger, C3HC4 type domain containing protein, expressed			LOC_Os10g21080	Chr10	10685192	10693054	retrotransposon protein, putative, Ty1-copia subclass, expressed
	LOC_Os01g11510	Chr1	6191931	6193745	OsMADS91 - MADS-box family gene with M-beta type-box, expressed			LOC_Os11g31840	Chr11	18710497	18716163	retrotransposon protein, putative, Ty1-copia subclass, expressed
	LOC_Os01g11520	Chr1	6199158	6200399	RING-H2 finger protein, putative, expressed			LOC_Os05g10510	Chr5	5713328	5717079	retrotransposon protein, putative, Ty1-copia subclass, expressed
	LOC_Os01g11550	Chr1	6221636	6224329	TCP family transcription factor, putative, expressed			LOC_Os10g34120	Chr10	18208267	18213149	retrotransposon protein, putative, Ty1-copia subclass, expressed
	LOC_Os01g11570	Chr1	6242495	6244969	GDSL-like lipase/acylhydrolase, putative, expressed			LOC_Os06g29300	Chr6	16719983	16727540	retrotransposon protein, putative, Ty1-copia subclass, expressed
	LOC_Os01g11580	Chr1	6247411	6253398	bromodomain containing protein, expressed			LOC_Os04g23070	Chr4	13106515	13110240	retrotransposon protein, putative, Ty1-copia subclass, expressed
	LOC_Os01g11590	Chr1	6253721	6257198	uncharacterized protein HI0077, putative, expressed			LOC_Os05g24910	Chr5	14421927	14426800	retrotransposon protein, putative, Ty1-copia subclass, expressed
	LOC_Os01g11600	Chr1	6257915	6258264	expressed protein			LOC_Os04g20310	Chr4	11358793	11360895	retrotransposon protein, putative, Ty1-copia subclass, expressed
	LOC_Os01g11620	Chr1	6267440	6270903	GDSL-like lipase/acylhydrolase, putative, expressed			LOC_Os03g46450	Chr3	26272077	26276045	retrotransposon protein, putative, Ty1-copia subclass, expressed
	LOC_Os01g11640	Chr1	6277478	6277714	expressed protein			LOC_Os11g43230	Chr11	26077853	26081421	retrotransposon protein, putative, Ty1-copia subclass, expressed
	LOC_Os01g11650	Chr1	6278493	6283652	GDSL-like lipase/acylhydrolase, putative, expressed			LOC_Os06g47810	Chr6	28935216	28939457	retrotransposon protein, putative, Ty1-copia subclass, expressed
	LOC_Os01g11660	Chr1	6288365	6292303	GDSL-like lipase/acylhydrolase, putative, expressed			LOC_Os06g47730	Chr6	28881108	28887001	retrotransposon protein, putative, Ty1-copia subclass, expressed
	LOC_Os01g11670	Chr1	6295991	6297676	OsSCP2 - Putative Serine Carboxypeptidase homologue, expressed			LOC_Os06g49270	Chr6	29856652	29860635	retrotransposon protein, putative, Ty1-copia subclass, expressed
	LOC_Os01g11690	Chr1	6303562	6303822	expressed protein			LOC_Os06g49280	Chr6	29869310	29869750	retrotransposon protein, putative, Ty1-copia subclass, expressed
	LOC_Os01g11700	Chr1	6304802	6306608	GDSL-like lipase/acylhydrolase, putative, expressed			LOC_Os12g16740	Chr12	9591017	9592645	retrotransposon protein, putative, Ty1-copia subclass, expressed
	LOC_Os01g11704	Chr1	6311934	6313649	hypothetical protein			LOC_Os12g16730	Chr12	9589314	9590288	retrotransposon protein, putative, Ty1-copia subclass, expressed
	LOC_Os01g11710	Chr1	6319130	6322474	GDSL-like lipase/acylhydrolase, putative, expressed			LOC_Os10g29970	Chr10	15552563	15556503	retrotransposon protein, putative, Ty1-copia subclass, expressed
	LOC_Os01g11730	Chr1	6340836	6344345	GDSL-like lipase/acylhydrolase, putative, expressed			LOC_Os12g02770	Chr12	978181	978828	retrotransposon protein, putative, Ty1-copia subclass, expressed
	LOC_Os01g11740	Chr1	6352582	6358359	GDSL-like lipase/acylhydrolase, putative, expressed			LOC_Os12g02780	Chr12	980692	982314	retrotransposon protein, putative, Ty1-copia subclass, expressed
	LOC_Os01g11750	Chr1	6361526	6363457	GDSL-like lipase/acylhydrolase, putative, expressed			LOC_Os12g02670	Chr12	929791	934529	retrotransposon protein, putative, Ty1-copia subclass, expressed
	LOC_Os01g11760	Chr1	6365028	6367159	GDSL-like lipase/acylhydrolase, putative, expressed			LOC_Os08g36160	Chr8	22783457	22788965	retrotransposon protein, putative, Ty1-copia subclass, expressed
	LOC_Os01g11770	Chr1	6368038	6368517	expressed protein			LOC_Os05g29720	Chr5	17185712	17191962	retrotransposon protein, putative, Ty1-copia subclass, expressed
	LOC_Os01g11780	Chr1	6369419	6370066	expressed protein			LOC_Os11g31410	Chr11	18330123	18335986	retrotransposon protein, putative, Ty1-copia subclass, expressed
	LOC_Os01g11790	Chr1	6377261	6382037	GDSL-like lipase/acylhydrolase, putative, expressed			LOC_Os06g30840	Chr6	17895241	17899064	retrotransposon protein, putative, Ty1-copia subclass, expressed
	LOC_Os01g11810	Chr1	6387691	6391467	powdery mildew resistant protein 5, putative, expressed			LOC_Os04g19380	Chr4	10788954	10793055	retrotransposon protein, putative, Ty1-copia subclass, expressed
	LOC_Os01g11820	Chr1	6394268	6395667	expressed protein			LOC_Os07g25560	Chr7	14652518	14655768	retrotransposon protein, putative, Ty1-copia subclass, expressed
	LOC_Os01g11830	Chr1	6396150	6397294	oryzain alpha chain precursor, putative, expressed			LOC_Os06g43290	Chr6	26012702	26016700	retrotransposon protein, putative, Ty1-copia subclass, expressed
	LOC_Os01g11840	Chr1	6400890	6402066	xylem cysteine proteinase 2 precursor, putative, expressed			LOC_Os11g10500	Chr11	5737122	5743333	retrotransposon protein, putative, Ty1-copia subclass, expressed
	LOC_Os01g11850	Chr1	6402993	6410872	expressed protein			LOC_Os12g29310	Chr12	17370442	17374732	retrotransposon protein, putative, Ty1-copia subclass, expressed
	LOC_Os01g11860	Chr1	6412786	6419895	DJ-1 family protein, putative, expressed			LOC_Os12g17120	Chr12	9799557	9800483	retrotransposon protein, putative, Ty1-copia subclass, expressed
	LOC_Os01g11870	Chr1	6425100	6428266	expressed protein			LOC_Os06g23240	Chr6	13568065	13569660	retrotransposon protein, putative, Ty1-copia subclass, expressed
	LOC_Os01g11880	Chr1	6432336	6436086	DJ-1 family protein, putative, expressed			LOC_Os12g01780	Chr12	473751	477819	retrotransposon protein, putative, Ty1-copia subclass, expressed
	LOC_Os01g11900	Chr1	6444319	6456076	hhH-GPD superfamily base excision DNA repair protein, expressed			LOC_Os07g29140	Chr7	17064459	17066163	retrotransposon protein, putative, Ty1-copia subclass, expressed
	LOC_Os01g11910	Chr1	6462706	6465037	basic helix-loop-helix, putative, expressed			LOC_Os07g24340	Chr7	13844616	13849457	retrotransposon protein, putative, Ty1-copia subclass, expressed
	LOC_Os01g11940	Chr1	6494516	6499769	osFTL1 FT-Like1 homologous to Flowering Locus T gene%3B contains Pfam profile PF01161: Phosphatidylethanolamine-binding protein, expressed			LOC_Os07g16610	Chr7	9743507	9748626	retrotransposon protein, putative, Ty1-copia subclass, expressed
	LOC_Os01g11946	Chr1	6500706	6507149	ABC transporter, ATP-binding protein, putative, expressed			LOC_Os08g13960	Chr8	8367120	8372818	retrotransposon protein, putative, Ty1-copia subclass, expressed
	LOC_Os01g11952	Chr1	6507356	6514891	histone-lysine N-methyltransferase ATX5, putative, expressed			LOC_Os05g08870	Chr5	4899180	4903080	retrotransposon protein, putative, Ty1-copia subclass, expressed
	LOC_Os01g11960	Chr1	6518127	6521046	histone-lysine N-methyltransferase ATX5, putative, expressed			LOC_Os07g16620	Chr7	9750351	9753666	retrotransposon protein, putative, Ty1-copia subclass, expressed
	LOC_Os01g11970	Chr1	6523637	6524620	expressed protein			LOC_Os07g12350	Chr7	6993855	6997495	retrotransposon protein, putative, Ty1-copia subclass, expressed
	LOC_Os01g11980	Chr1	6525486	6528272	SFT2, putative, expressed			LOC_Os01g35290	Chr1	19535450	19539157	retrotransposon protein, putative, Ty1-copia subclass, expressed
	LOC_Os01g11990	Chr1	6528797	6531845	expressed protein			LOC_Os01g35300	Chr1	19539370	19540060	retrotransposon protein, putative, Ty1-copia subclass, expressed
	LOC_Os01g12000	Chr1	6534609	6535837	expressed protein			LOC_Os01g29650	Chr1	16616931	16619246	retrotransposon protein, putative, Ty1-copia subclass, expressed
	LOC_Os01g12010	Chr1	6537654	6537896	hypothetical protein			LOC_Os04g34960	Chr4	21243069	21247450	retrotransposon protein, putative, Ty1-copia subclass, expressed
	LOC_Os01g12020	Chr1	6541005	6543076	LTPL18 - Protease inhibitor/seed storage/LTP family protein precursor, expressed			LOC_Os02g28520	Chr2	16875147	16879382	retrotransposon protein, putative, Ty1-copia subclass, expressed
	LOC_Os01g12030	Chr1	6541971	6544461	endoglucanase precursor, putative, expressed			LOC_Os07g15780	Chr7	9160841	9164568	retrotransposon protein, putative, Ty1-copia subclass, expressed
	LOC_Os01g12060	Chr1	6558931	6559377	expressed protein			LOC_Os06g20460	Chr6	11749071	11750771	retrotransposon protein, putative, Ty1-copia subclass, expressed
	LOC_Os01g12070	Chr1	6564673	6568151	endoglucanase precursor, putative, expressed			LOC_Os07g36990	Chr7	22161131	22166665	retrotransposon protein, putative, Ty1-copia subclass, expressed
	LOC_Os01g12080	Chr1	6572023	6577171	plant-specific domain TIGR01589 family protein, putative, expressed			LOC_Os03g35560	Chr3	19708417	19713734	retrotransposon protein, putative, Ty1-copia subclass, expressed
	LOC_Os01g12090	Chr1	6583822	6586889	ribosomal protein S6 family protein, putative, expressed			LOC_Os07g22800	Chr7	12864422	12866229	retrotransposon protein, putative, Ty1-copia subclass, expressed
	LOC_Os01g12100	Chr1	6587146	6587940	expressed protein			LOC_Os06g23860	Chr6	13939184	13943547	retrotransposon protein, putative, Ty1-copia subclass, expressed
	LOC_Os01g12110	Chr1	6590899	6592136	expressed protein			LOC_Os06g24360	Chr6	14256162	14260384	retrotransposon protein, putative, Ty1-copia subclass, expressed
	LOC_Os01g12120	Chr1	6606521	6607239	expressed protein			LOC_Os01g23090	Chr1	12991467	12994789	retrotransposon protein, putative, Ty1-copia subclass, expressed
	LOC_Os01g12130	Chr1	6612343	6613905	nodulin MtN3 family protein, putative, expressed			LOC_Os06g19040	Chr6	10826031	10830371	retrotransposon protein, putative, Ty1-copia subclass, expressed
	LOC_Os01g12140	Chr1	6615403	6615768	expressed protein			LOC_Os07g31590	Chr7	18755257	18759134	retrotransposon protein, putative, Ty1-copia subclass, expressed
	LOC_Os01g12150	Chr1	6616732	6618823	expressed protein			LOC_Os11g39270	Chr11	23380132	23386138	retrotransposon protein, putative, Ty1-copia subclass, expressed
	LOC_Os01g12160	Chr1	6624963	6630463	OsGH3.3 - Probable indole-3-acetic acid-amido synthetase, expressed			LOC_Os12g36260	Chr12	22207827	22212185	retrotransposon protein, putative, Ty1-copia subclass, expressed
	LOC_Os01g12180	Chr1	6642665	6645196	expressed protein			LOC_Os09g27180	Chr9	16521439	16525393	retrotransposon protein, putative, Ty1-copia subclass, expressed
	LOC_Os01g12190	Chr1	6649789	6650522	expressed protein			LOC_Os03g64080	Chr3	36207539	36222897	retrotransposon protein, putative, Ty1-copia subclass, expressed
	LOC_Os01g12200	Chr1	6653077	6655383	expressed protein			LOC_Os12g03304	Chr12	1276104	1280591	retrotransposon protein, putative, Ty1-copia subclass, expressed
	LOC_Os01g12210	Chr1	6659149	6662582	aluminum-activated malate transporter, putative, expressed			LOC_Os08g10710	Chr8	6307272	6311240	retrotransposon protein, putative, Ty1-copia subclass, expressed
	LOC_Os01g12220	Chr1	6663533	6665460	uncharacterized protein family UPF0016 domain containing protein, expressed			LOC_Os11g29074	Chr11	16843169	16847367	retrotransposon protein, putative, Ty1-copia subclass, expressed
	LOC_Os01g12230	Chr1	6667854	6670442	peptidase C45, acyl-coenzyme A/6-aminopenicillanic acid acyl-transferase, putative, expressed			LOC_Os03g31200	Chr3	17763178	17767548	retrotransposon protein, putative, Ty1-copia subclass, expressed
	LOC_Os01g12240	Chr1	6689709	6693866	hypothetical protein			LOC_Os01g42920	Chr1	24420483	24423143	retrotransposon protein, putative, Ty1-copia subclass, expressed
	LOC_Os01g12250	Chr1	6694004	6696795	expressed protein			LOC_Os03g53560	Chr3	30713613	30717835	retrotransposon protein, putative, Ty1-copia subclass, expressed
	LOC_Os01g12260	Chr1	6699462	6703371	vacuolar ATP synthase subunit E, putative, expressed			LOC_Os11g30470	Chr11	17716018	17719925	retrotransposon protein, putative, Ty1-copia subclass, expressed
	LOC_Os01g12270	Chr1	6704403	6704666	expressed protein			LOC_Os12g18250	Chr12	10534698	10539059	retrotransposon protein, putative, Ty1-copia subclass, expressed
	LOC_Os01g12280	Chr1	6706087	6710801	hAT dimerisation domain-containing protein, putative, expressed			LOC_Os02g15990	Chr2	9075214	9079455	retrotransposon protein, putative, Ty1-copia subclass, expressed
	LOC_Os01g12290	Chr1	6711815	6714142	S-locus lectin protein kinase family protein, putative, expressed			LOC_Os07g17030	Chr7	10024416	10028638	retrotransposon protein, putative, Ty1-copia subclass, expressed
	LOC_Os01g12304	Chr1	6718349	6719948	esterase, putative, expressed			LOC_Os12g25190	Chr12	14471870	14477325	retrotransposon protein, putative, Ty1-copia subclass, expressed
	LOC_Os01g12310	Chr1	6722205	6722600	histone deacetylase 19, putative, expressed			LOC_Os03g22100	Chr3	12662505	12666244	retrotransposon protein, putative, Ty1-copia subclass, expressed
	LOC_Os01g12320	Chr1	6724939	6728626	GDSL-like lipase/acylhydrolase, putative, expressed			LOC_Os08g17700	Chr8	10831961	10835598	retrotransposon protein, putative, Ty1-copia subclass, expressed
	LOC_Os01g12330	Chr1	6732152	6735486	expressed protein			LOC_Os11g17200	Chr11	9581776	9585684	retrotransposon protein, putative, Ty1-copia subclass, expressed
	LOC_Os01g12381	Chr1	6764450	6765888	GDSL-like lipase/acylhydrolase, putative, expressed			LOC_Os07g03670	Chr7	1485654	1489594	retrotransposon protein, putative, Ty1-copia subclass, expressed
	LOC_Os01g12390	Chr1	6766497	6770164	inactive receptor kinase At2g26730 precursor, putative, expressed			LOC_Os06g31370	Chr6	18255240	18258897	retrotransposon protein, putative, Ty1-copia subclass, expressed
	LOC_Os01g12400	Chr1	6774200	6777805	S-locus lectin protein kinase family protein, putative, expressed			LOC_Os01g50180	Chr1	28839404	28845217	retrotransposon protein, putative, Ty1-copia subclass, expressed
	LOC_Os01g12410	Chr1	6781919	6784207	receptor-like protein kinase, putative, expressed			LOC_Os06g25260	Chr6	14775617	14776871	retrotransposon protein, putative, Ty1-copia subclass, expressed
	LOC_Os01g12420	Chr1	6787075	6789731	receptor-like protein kinase, putative, expressed			LOC_Os06g25300	Chr6	14823523	14824992	retrotransposon protein, putative, Ty1-copia subclass, expressed
	LOC_Os01g12430	Chr1	6790657	6793346	receptor-like protein kinase, putative, expressed			LOC_Os06g25310	Chr6	14825559	14827043	retrotransposon protein, putative, Ty1-copia subclass, expressed
	LOC_Os01g12440	Chr1	6813714	6815546	AP2 domain containing protein, expressed			LOC_Os12g25080	Chr12	14405772	14409238	retrotransposon protein, putative, Ty1-copia subclass, expressed
	LOC_Os01g12460	Chr1	6830104	6832770	expressed protein			LOC_Os05g24710	Chr5	14317112	14322505	retrotransposon protein, putative, Ty1-copia subclass, expressed
	LOC_Os01g12464	Chr1	6833050	6835300	CHCH domain containing protein, expressed			LOC_Os05g49110	Chr5	28164754	28168896	retrotransposon protein, putative, Ty1-copia subclass, expressed
	LOC_Os01g12470	Chr1	6837120	6841269	mitochondrial carrier protein, putative, expressed			LOC_Os01g16270	Chr1	9215675	9219481	retrotransposon protein, putative, Ty1-copia subclass, expressed
	LOC_Os01g12480	Chr1	6841526	6843538	expressed protein			LOC_Os01g42934	Chr1	24424212	24426330	retrotransposon protein, putative, Ty1-copia subclass, expressed
	LOC_Os01g12490	Chr1	6857032	6860962	flavin monooxygenase, putative, expressed			LOC_Os03g21419	Chr3	12243482	12249852	retrotransposon protein, putative, Ty1-copia subclass, expressed
	LOC_Os01g12500	Chr1	6863321	6863747	expressed protein			LOC_Os03g35930	Chr3	19936162	19936950	retrotransposon protein, putative, Ty1-copia subclass, expressed
	LOC_Os01g12510	Chr1	6875888	6876100	expressed protein			LOC_Os03g51730	Chr3	29649040	29650926	retrotransposon protein, putative, Ty1-copia subclass, expressed
	LOC_Os01g12520	Chr1	6879905	6881968	mitochondrial carrier protein, putative, expressed			LOC_Os04g14550	Chr4	8142538	8147976	retrotransposon protein, putative, Ty1-copia subclass, expressed
	LOC_Os01g12530	Chr1	6889351	6896414	smr domain containing protein, expressed			LOC_Os04g19950	Chr4	11121925	11126166	retrotransposon protein, putative, Ty1-copia subclass, expressed
	LOC_Os01g12540	Chr1	6897557	6904259	GTPase of unknown function domain containing protein, putative, expressed			LOC_Os04g20620	Chr4	11538424	11544080	retrotransposon protein, putative, Ty1-copia subclass, expressed
	LOC_Os01g12550	Chr1	6904506	6909594	expressed protein			LOC_Os04g41730	Chr4	24734341	24737996	retrotransposon protein, putative, Ty1-copia subclass, expressed
	LOC_Os01g12560	Chr1	6909691	6912131	3-methyl-2-oxobutanoate hydroxymethyltransferase, putative, expressed			LOC_Os05g24190	Chr5	13969623	13973514	retrotransposon protein, putative, Ty1-copia subclass, expressed
	LOC_Os01g12570	Chr1	6912704	6915127	3-methyl-2-oxobutanoate hydroxymethyltransferase, putative, expressed			LOC_Os05g27630	Chr5	16073263	16077086	retrotransposon protein, putative, Ty1-copia subclass, expressed
	LOC_Os01g12580	Chr1	6922082	6923336	late embryogenesis abundant protein, putative, expressed			LOC_Os07g13610	Chr7	7808580	7812488	retrotransposon protein, putative, Ty1-copia subclass, expressed
	LOC_Os01g12610	Chr1	6940383	6940772	expressed protein			LOC_Os07g17440	Chr7	10293457	10297155	retrotransposon protein, putative, Ty1-copia subclass, expressed
	LOC_Os01g12640	Chr1	6957017	6958745	expressed protein			LOC_Os07g29460	Chr7	17301273	17305008	retrotransposon protein, putative, Ty1-copia subclass, expressed
	LOC_Os01g12650	Chr1	6967620	6970164	reticulon domain containing protein, putative, expressed			LOC_Os08g03810	Chr8	1818629	1822587	retrotransposon protein, putative, Ty1-copia subclass, expressed
	LOC_Os01g12660	Chr1	6970861	6976710	AAA-type ATPase family protein, putative, expressed			LOC_Os08g07610	Chr8	4270216	4274981	retrotransposon protein, putative, Ty1-copia subclass, expressed
	LOC_Os01g12670	Chr1	6979613	6985778	expressed protein			LOC_Os08g16680	Chr8	10202120	10206092	retrotransposon protein, putative, Ty1-copia subclass, expressed
	LOC_Os01g12680	Chr1	6987901	6994006	C4-dicarboxylate transporter/malic acid transport protein, expressed			LOC_Os08g16990	Chr8	10403230	10407291	retrotransposon protein, putative, Ty1-copia subclass, expressed
	LOC_Os01g12690	Chr1	7009033	7010505	plant-specific domain TIGR01568 family protein, expressed			LOC_Os08g17710	Chr8	10837778	10839653	retrotransposon protein, putative, Ty1-copia subclass, expressed
	LOC_Os01g12700	Chr1	7015131	7018379	MYB family transcription factor, putative			LOC_Os08g38660	Chr8	24428841	24434194	retrotransposon protein, putative, Ty1-copia subclass, expressed
	LOC_Os01g12710	Chr1	7024297	7030610	oxidoreductase, short chain dehydrogenase/reductase family domain containing protein, expressed			LOC_Os09g08310	Chr9	4293946	4297916	retrotransposon protein, putative, Ty1-copia subclass, expressed
	LOC_Os01g12720	Chr1	7038103	7042925	protein kinase domain containing protein, expressed			LOC_Os09g11550	Chr9	6446051	6449988	retrotransposon protein, putative, Ty1-copia subclass, expressed
	LOC_Os01g12730	Chr1	7043932	7047559	ras-related protein, putative, expressed			LOC_Os09g18080	Chr9	11078036	11085279	retrotransposon protein, putative, Ty1-copia subclass, expressed
	LOC_Os01g12740	Chr1	7048273	7050877	cytochrome P450, putative, expressed			LOC_Os11g03940	Chr11	1572288	1584919	retrotransposon protein, putative, Ty1-copia subclass, expressed
	LOC_Os01g12750	Chr1	7053100	7056375	cytochrome P450, putative, expressed			LOC_Os11g08450	Chr11	4460605	4462398	retrotransposon protein, putative, Ty1-copia subclass, expressed
	LOC_Os01g12760	Chr1	7061344	7065249	cytochrome P450, putative, expressed			LOC_Os11g34930	Chr11	20466689	20470502	retrotransposon protein, putative, Ty1-copia subclass, expressed
	LOC_Os01g12770	Chr1	7071481	7073789	cytochrome P450, putative, expressed			LOC_Os12g25100	Chr12	14414942	14418408	retrotransposon protein, putative, Ty1-copia subclass, expressed
	LOC_Os01g12780	Chr1	7076271	7076777	expressed protein			LOC_Os12g35810	Chr12	21825532	21829529	retrotransposon protein, putative, Ty1-copia subclass, expressed
	LOC_Os01g12790	Chr1	7079900	7085596	receptor protein kinase, putative, expressed			LOC_Os07g38350	Chr7	23042304	23044595	retrotransposon protein, putative, Ty1-copia subclass, expressed
	LOC_Os01g12800	Chr1	7085842	7089194	peroxisomal membrane protein, putative, expressed			LOC_Os04g06220	Chr4	3225122	3230552	retrotransposon protein, putative, Ty1-copia subclass, expressed
	LOC_Os01g12820	Chr1	7095374	7097654	harpin-induced protein, putative, expressed			LOC_Os12g06600	Chr12	3198662	3200650	retrotransposon protein, putative, Ty1-copia subclass, expressed
	LOC_Os01g12830	Chr1	7100013	7103266	erythronate-4-phosphate dehydrogenase domain containing protein, expressed			LOC_Os04g29780	Chr4	17746512	17748531	retrotransposon protein, putative, Ty1-copia subclass, expressed
	LOC_Os01g12840	Chr1	7104273	7109141	expressed protein			LOC_Os04g29800	Chr4	17758605	17762287	retrotransposon protein, putative, Ty1-copia subclass, expressed
	LOC_Os01g12850	Chr1	7111153	7111440	hypothetical protein			LOC_Os06g35780	Chr6	20879188	20884202	retrotransposon protein, putative, Ty1-copia subclass, expressed
	LOC_Os01g12860	Chr1	7115771	7124102	MYB family transcription factor, putative, expressed			LOC_Os09g15030	Chr9	9065872	9069946	retrotransposon protein, putative, Ty1-copia subclass, expressed
	LOC_Os01g12870	Chr1	7125360	7128912	eukaryotic translation initiation factor 3 subunit E-interacting protein, putative, expressed			LOC_Os12g11970	Chr12	6550958	6554821	retrotransposon protein, putative, Ty1-copia subclass, expressed
	LOC_Os01g12880	Chr1	7129149	7137330	VHS and GAT domain containing protein, expressed			LOC_Os09g13380	Chr9	7717496	7720777	retrotransposon protein, putative, Ty1-copia subclass, expressed
	LOC_Os01g12950	Chr1	7197022	7214143	ubiquitin-conjugating enzyme, putative, expressed			LOC_Os12g39800	Chr12	24578943	24591099	retrotransposon protein, putative, Ty1-copia subclass, expressed
	LOC_Os01g12990	Chr1	7215369	7215995	expressed protein			LOC_Os05g47740	Chr5	27348114	27352336	retrotransposon protein, putative, Ty1-copia subclass, expressed
	LOC_Os01g13000	Chr1	7216513	7225223	ethylene-responsive protein related, putative, expressed			LOC_Os01g41516	Chr1	23503852	23505645	retrotransposon protein, putative, Ty1-copia subclass, expressed
	LOC_Os01g13024	Chr1	7244980	7246003	expressed protein			LOC_Os08g20210	Chr8	12123760	12127983	retrotransposon protein, putative, Ty1-copia subclass, expressed
	LOC_Os01g13030	Chr1	7249761	7254629	OsIAA3 - Auxin-responsive Aux/IAA gene family member, expressed			LOC_Os06g34090	Chr6	19845502	19849818	retrotransposon protein, putative, Ty1-copia subclass, expressed
	LOC_Os01g13060	Chr1	7265228	7273237	CK1_CaseinKinase_1.1 - CK1 includes the casein kinase 1 kinases, expressed			LOC_Os12g23730	Chr12	13463089	13467311	retrotransposon protein, putative, Ty1-copia subclass, expressed
	LOC_Os01g13070	Chr1	7276019	7277972	expressed protein			LOC_Os01g01312	Chr1	151409	156500	retrotransposon protein, putative, Ty1-copia subclass, expressed
	LOC_Os01g13090	Chr1	7281734	7285992	nucleic acid binding protein, putative, expressed			LOC_Os01g01330	Chr1	161365	164107	retrotransposon protein, putative, Ty1-copia subclass, expressed
	LOC_Os01g13170	Chr1	7340717	7345465	ubiquitin-conjugating enzyme E2, putative, expressed			LOC_Os09g23100	Chr9	13646495	13650717	retrotransposon protein, putative, Ty1-copia subclass, expressed
	LOC_Os01g13180	Chr1	7345590	7346978	expressed protein			LOC_Os04g20300	Chr4	11356660	11357760	retrotransposon protein, putative, Ty1-copia subclass, expressed
	LOC_Os01g13190	Chr1	7348563	7352146	histidinol dehydrogenase, chloroplast precursor, putative, expressed			LOC_Os07g34860	Chr7	20891081	20895303	retrotransposon protein, putative, Ty1-copia subclass, expressed
	LOC_Os01g13200	Chr1	7352175	7357620	abscisic acid insensitive 8, putative, expressed			LOC_Os02g28350	Chr2	16756680	16760445	retrotransposon protein, putative, Ty1-copia subclass, expressed
	LOC_Os01g13229	Chr1	7369672	7374369	cyclin-A1, putative, expressed			LOC_Os01g34840	Chr1	19236369	19239988	retrotransposon protein, putative, Ty1-copia subclass, expressed
	LOC_Os01g13250	Chr1	7385895	7388164	sarcoma antigen NY-SAR-91, putative, expressed			LOC_Os05g49600	Chr5	28456833	28461331	retrotransposon protein, putative, Ty1-copia subclass, expressed
	LOC_Os01g13300	Chr1	7417303	7422624	B3 DNA binding domain containing protein, expressed			LOC_Os11g11380	Chr11	6315122	6318852	retrotransposon protein, putative, Ty1-copia subclass, expressed
	LOC_Os01g13310	Chr1	7424284	7427642	DNA topoisomerase 2, putative, expressed			LOC_Os01g22890	Chr1	12861729	12865951	retrotransposon protein, putative, Ty1-copia subclass, expressed
	LOC_Os01g13320	Chr1	7429384	7431486	pectinesterase, putative, expressed			LOC_Os01g39550	Chr1	22295733	22299955	retrotransposon protein, putative, Ty1-copia subclass, expressed
	LOC_Os01g13330	Chr1	7431934	7433002	expressed protein			LOC_Os06g19710	Chr6	11255678	11259526	retrotransposon protein, putative, Ty1-copia subclass, expressed
	LOC_Os01g13350	Chr1	7437788	7443252	25.3 kDa vesicle transport protein, putative, expressed			LOC_Os01g19360	Chr1	10952470	10956289	retrotransposon protein, putative, Ty1-copia subclass, expressed
	LOC_Os01g13360	Chr1	7443685	7447196	phosphatidylinositol 3- and 4-kinase family protein, putative, expressed			LOC_Os10g31010	Chr10	16188071	16188715	retrotransposon protein, putative, Ty1-copia subclass, expressed
	LOC_Os01g13430	Chr1	7477641	7482824	importin-alpha re-exporter, putative, expressed			LOC_Os07g36270	Chr7	21680820	21685060	retrotransposon protein, putative, Ty1-copia subclass, expressed
	LOC_Os01g13460	Chr1	7495057	7498391	helix-loop-helix DNA-binding domain containing protein, expressed			LOC_Os06g28140	Chr6	15977243	15981221	retrotransposon protein, putative, Ty1-copia subclass, expressed
	LOC_Os01g13470	Chr1	7506213	7511768	KH domain containing protein, putative, expressed			LOC_Os07g44390	Chr7	26521936	26526160	retrotransposon protein, putative, Ty1-copia subclass, expressed
	LOC_Os01g13480	Chr1	7517210	7518741	glutaredoxin, putative, expressed			LOC_Os05g11290	Chr5	6371866	6373220	retrotransposon protein, putative, Ty1-copia subclass, expressed
	LOC_Os01g13490	Chr1	7519617	7524433	expressed protein			LOC_Os02g18330	Chr2	10647762	10653101	retrotransposon protein, putative, Ty1-copia subclass, expressed
	LOC_Os01g13520	Chr1	7546885	7551996	auxin response factor 1, putative, expressed			LOC_Os11g44390	Chr11	26844513	26851757	retrotransposon protein, putative, Ty1-copia subclass, expressed
	LOC_Os01g13540	Chr1	7571236	7576817	NIN, putative, expressed			LOC_Os09g16930	Chr9	10353826	10357206	retrotransposon protein, putative, Ty1-copia subclass, expressed
	LOC_Os01g13570	Chr1	7590399	7592760	phosphoglycerate mutase, putative, expressed			LOC_Os09g16940	Chr9	10357667	10360191	retrotransposon protein, putative, Ty1-copia subclass, expressed
	LOC_Os01g13610	Chr1	7619080	7624561	isoflavone reductase homolog IRL, putative, expressed			LOC_Os09g19190	Chr9	11470106	11477678	retrotransposon protein, putative, Ty1-copia subclass, expressed
	LOC_Os01g13660	Chr1	7652869	7656854	expressed protein			LOC_Os08g04970	Chr8	2545233	2548976	retrotransposon protein, putative, Ty1-copia subclass, expressed
	LOC_Os01g13690	Chr1	7665101	7668163	ligA, putative, expressed			LOC_Os03g46800	Chr3	26471774	26474125	retrotransposon protein, putative, Ty1-copia subclass, expressed
	LOC_Os01g13740	Chr1	7686884	7693987	myb-like DNA-binding domain containing protein, expressed			LOC_Os01g58810	Chr1	33980148	33983735	retrotransposon protein, putative, Ty1-copia subclass, expressed
	LOC_Os01g13760	Chr1	7712339	7721253	dnaJ domain containing protein, expressed			LOC_Os01g58820	Chr1	33985019	33988756	retrotransposon protein, putative, Ty1-copia subclass, expressed
	LOC_Os01g13800	Chr1	7739074	7742914	receptor-like protein kinase 5 precursor, putative, expressed			LOC_Os11g30020	Chr11	17456515	17464115	retrotransposon protein, putative, Ty1-copia subclass, expressed
	LOC_Os01g13810	Chr1	7744243	7747746	expressed protein			LOC_Os03g32540	Chr3	18611193	18613073	retrotransposon protein, putative, Ty1-copia subclass, expressed
	LOC_Os01g13860	Chr1	7771960	7774282	expressed protein			LOC_Os09g12090	Chr9	6827191	6831166	retrotransposon protein, putative, Ty1-copia subclass, expressed
	LOC_Os01g13880	Chr1	7780251	7781054	expressed protein			LOC_Os08g14000	Chr8	8394264	8397873	retrotransposon protein, putative, Ty1-copia subclass, expressed
	LOC_Os01g13930	Chr1	7804166	7805842	expressed protein			LOC_Os12g11730	Chr12	6362251	6365662	retrotransposon protein, putative, Ty1-copia subclass, expressed
	LOC_Os01g13950	Chr1	7817704	7818394	OsGrx_A1 - glutaredoxin subgroup III, expressed			LOC_Os01g48670	Chr1	27900466	27904688	retrotransposon protein, putative, Ty1-copia subclass, expressed
	LOC_Os01g14000	Chr1	7844348	7844658	expressed protein			LOC_Os11g47470	Chr11	28708036	28711822	retrotransposon protein, putative, Ty1-copia subclass, expressed
	LOC_Os01g14030	Chr1	7856373	7857612	DUF260 domain containing protein, putative, expressed			LOC_Os03g14060	Chr3	7636610	7641746	retrotransposon protein, putative, Ty1-copia subclass, expressed
	LOC_Os01g14050	Chr1	7862001	7867812	C2 domain containing protein, putative, expressed			LOC_Os12g16060	Chr12	9154389	9160924	retrotransposon protein, putative, Ty1-copia subclass, expressed
	LOC_Os01g14080	Chr1	7879931	7882632	lipase class 3 family protein, putative, expressed			LOC_Os08g03520	Chr8	1644811	1646004	retrotransposon protein, putative, Ty1-copia subclass, expressed
	LOC_Os01g14090	Chr1	7891541	7894725	kinesin motor domain containing protein, putative, expressed			LOC_Os10g33560	Chr10	17695238	17698789	retrotransposon protein, putative, Ty1-copia subclass, expressed
	LOC_Os01g14120	Chr1	7924395	7924787	expressed protein			LOC_Os10g33570	Chr10	17701228	17705423	retrotransposon protein, putative, Ty1-copia subclass, expressed
	LOC_Os01g14130	Chr1	7926594	7927559	expressed protein			LOC_Os02g37400	Chr2	22589126	22589729	retrotransposon protein, putative, Ty1-copia subclass, expressed
	LOC_Os01g14140	Chr1	7928083	7929764	X8 domain containing protein, expressed			LOC_Os10g26950	Chr10	14187533	14191170	retrotransposon protein, putative, Ty1-copia subclass, expressed
	LOC_Os01g14170	Chr1	7940376	7943760	expressed protein			LOC_Os01g06810	Chr1	3230885	3235268	retrotransposon protein, putative, Ty1-copia subclass, expressed
	LOC_Os01g14180	Chr1	7945214	7946972	expressed protein			LOC_Os06g21200	Chr6	12249344	12250952	retrotransposon protein, putative, Ty1-copia subclass, expressed
	LOC_Os01g14210	Chr1	7969862	7970755	expressed protein			LOC_Os02g48540	Chr2	29713882	29715433	retrotransposon protein, putative, Ty1-copia subclass, expressed
	LOC_Os01g14220	Chr1	7971864	7974941	expressed protein			LOC_Os08g13330	Chr8	7920977	7924531	retrotransposon protein, putative, Ty1-copia subclass, expressed
	LOC_Os01g14230	Chr1	7980642	7981577	expressed protein			LOC_Os01g05200	Chr1	2441246	2444912	retrotransposon protein, putative, Ty1-copia subclass, expressed
	LOC_Os01g14240	Chr1	7984719	7984946	hypothetical protein			LOC_Os04g02310	Chr4	804996	811542	retrotransposon protein, putative, Ty1-copia subclass, expressed
	LOC_Os01g14250	Chr1	7988936	7990102	expressed protein			LOC_Os04g02330	Chr4	814633	817011	retrotransposon protein, putative, Ty1-copia subclass, expressed
	LOC_Os01g14270	Chr1	7997491	8003010	OsFBX4 - F-box domain containing protein, expressed			LOC_Os11g35740	Chr11	20979819	20984348	retrotransposon protein, putative, Ty1-copia subclass, expressed
	LOC_Os01g14280	Chr1	8004080	8005216	expressed protein			LOC_Os11g29610	Chr11	17170934	17175190	retrotransposon protein, putative, Ty1-copia subclass, expressed
	LOC_Os01g14310	Chr1	8016552	8019035	expressed protein			LOC_Os08g14090	Chr8	8431102	8433395	retrotransposon protein, putative, Ty1-copia subclass, expressed
	LOC_Os01g14320	Chr1	8023787	8024935	expressed protein			LOC_Os06g40980	Chr6	24468645	24472118	retrotransposon protein, putative, Ty1-copia subclass, expressed
	LOC_Os01g14330	Chr1	8030884	8031842	expressed protein			LOC_Os08g24490	Chr8	14793963	14795465	retrotransposon protein, putative, Ty1-copia subclass, expressed
	LOC_Os01g14340	Chr1	8032638	8039690	expressed protein			LOC_Os06g39450	Chr6	23425302	23429375	retrotransposon protein, putative, Ty1-copia subclass, expressed
	LOC_Os01g14360	Chr1	8040956	8041210	expressed protein			LOC_Os01g60309	Chr1	34888313	34892807	retrotransposon protein, putative, Ty1-copia subclass, expressed
	LOC_Os01g14370	Chr1	8047368	8055694	histone acetyltransferase HAC5, putative, expressed			LOC_Os01g27420	Chr1	15302266	15308602	retrotransposon protein, putative, Ty1-copia subclass, expressed
	LOC_Os01g14380	Chr1	8057723	8057935	expressed protein			LOC_Os10g19290	Chr10	9824638	9826155	retrotransposon protein, putative, Ty1-copia subclass, expressed
	LOC_Os01g14390	Chr1	8058784	8059983	expressed protein			LOC_Os05g05250	Chr5	2574216	2574773	retrotransposon protein, putative, Ty1-copia subclass, expressed
	LOC_Os01g14400	Chr1	8060358	8060852	expressed protein			LOC_Os01g36680	Chr1	20366152	20370374	retrotransposon protein, putative, Ty1-copia subclass, expressed
	LOC_Os01g14410	Chr1	8061858	8062908	early light-induced protein, chloroplast precursor, putative, expressed			LOC_Os07g39670	Chr7	23774728	23778969	retrotransposon protein, putative, Ty1-copia subclass, expressed
	LOC_Os01g14420	Chr1	8064796	8069095	RWP-RK domain-containing protein, putative, expressed			LOC_Os08g32590	Chr8	20184791	20186177	retrotransposon protein, putative, Ty1-copia subclass, expressed
	LOC_Os01g14430	Chr1	8071122	8071833	DNA binding protein, putative, expressed			LOC_Os04g26480	Chr4	15437662	15444195	retrotransposon protein, putative, Ty1-copia subclass, expressed
	LOC_Os01g14440	Chr1	8084372	8087044	WRKY1, expressed			LOC_Os02g44136	Chr2	26709629	26717517	retrotransposon protein, putative, Ty1-copia subclass, expressed
	LOC_Os01g14510	Chr1	8125667	8128193	BRASSINOSTEROID INSENSITIVE 1 precursor, putative, expressed			LOC_Os08g27500	Chr8	16783382	16785811	retrotransposon protein, putative, Ty1-copia subclass, expressed
	LOC_Os01g14514	Chr1	8130247	8131090	expressed protein			LOC_Os07g42885	Chr7	25675078	25676745	retrotransposon protein, putative, Ty1-copia subclass, expressed
	LOC_Os01g14520	Chr1	8132697	8135454	C4-dicarboxylate transporter/malic acid transport protein domain containing protein, expressed			LOC_Os06g31380	Chr6	18259770	18262508	retrotransposon protein, putative, Ty1-copia subclass, expressed
	LOC_Os01g14530	Chr1	8146428	8148059	AWPM-19-like membrane family protein, putative, expressed			LOC_Os11g37750	Chr11	22321580	22324989	retrotransposon protein, putative, Ty1-copia subclass, expressed
	LOC_Os01g14540	Chr1	8152630	8153685	STIGL1 - Stigma-specific Stig1 family protein precursor, expressed			LOC_Os12g21820	Chr12	12281831	12286748	retrotransposon protein, putative, Ty1-copia subclass, expressed
	LOC_Os01g14550	Chr1	8159849	8161554	pathogen-related protein, putative, expressed			LOC_Os04g53960	Chr4	32151331	32152103	retrotransposon protein, putative, Ty1-copia subclass, expressed
	LOC_Os01g14580	Chr1	8170309	8176392	dehydrogenase, putative, expressed			LOC_Os03g42170	Chr3	23460943	23461605	retrotransposon protein, putative, Ty1-copia subclass, expressed
	LOC_Os01g14590	Chr1	8175375	8177889	pathogen-related protein, putative, expressed			LOC_Os09g12930	Chr9	7451933	7456160	retrotransposon protein, putative, Ty1-copia subclass, expressed
	LOC_Os01g14610	Chr1	8178899	8183108	PSF2 - Putative GINS complex subunit, expressed			LOC_Os06g05460	Chr6	2464760	2469027	retrotransposon protein, putative, Ty1-copia subclass, expressed
	LOC_Os01g14660	Chr1	8201896	8202798	expansin precursor, putative, expressed			LOC_Os12g10890	Chr12	5880782	5884748	retrotransposon protein, putative, Ty1-copia subclass, expressed
	LOC_Os01g14670	Chr1	8203765	8206969	Cupin domain containing protein, expressed			LOC_Os06g38380	Chr6	22742844	22743215	retrotransposon protein, putative, Ty1-copia subclass, expressed
	LOC_Os01g14690	Chr1	8212421	8215161	Lg106, putative, expressed			LOC_Os06g38390	Chr6	22744902	22745276	retrotransposon protein, putative, Ty1-copia subclass, expressed
	LOC_Os01g14700	Chr1	8229362	8229903	expressed protein			LOC_Os06g38400	Chr6	22746467	22752071	retrotransposon protein, putative, Ty1-copia subclass, expressed
	LOC_Os01g14720	Chr1	8234625	8235833	transcription regulator, putative, expressed			LOC_Os08g36290	Chr8	22864342	22870223	retrotransposon protein, putative, Ty1-copia subclass, expressed
	LOC_Os01g14790	Chr1	8269588	8272646	expressed protein			LOC_Os08g36360	Chr8	22917710	22921042	retrotransposon protein, putative, Ty1-copia subclass, expressed
	LOC_Os01g14810	Chr1	8275474	8283966	5-nucleotidase domain-containing protein, putative, expressed			LOC_Os11g10410	Chr11	5649734	5651937	retrotransposon protein, putative, Ty1-copia subclass, expressed
	LOC_Os01g14820	Chr1	8284418	8289120	expressed protein			LOC_Os02g52680	Chr2	32215664	32221284	retrotransposon protein, putative, Ty1-copia subclass, expressed
	LOC_Os01g14830	Chr1	8291337	8296221	ribosomal protein L3, putative, expressed			LOC_Os06g20520	Chr6	11791749	11792627	retrotransposon protein, putative, Ty1-copia subclass, expressed
	LOC_Os01g14840	Chr1	8297586	8302407	ZOS1-06 - C2H2 zinc finger protein, expressed			LOC_Os07g41480	Chr7	24853301	24857132	retrotransposon protein, putative, Ty1-copia subclass, expressed
	LOC_Os01g14860	Chr1	8329704	8334052	CGMC_GSK.1 - CGMC includes CDA, MAPK, GSK3, and CLKC kinases, expressed			LOC_Os07g11450	Chr7	6300544	6302170	retrotransposon protein, putative, Ty1-copia subclass, expressed
	LOC_Os01g14890	Chr1	8343761	8346041	expressed protein			LOC_Os02g40220	Chr2	24333632	24334672	retrotransposon protein, putative, Ty1-copia subclass, expressed
	LOC_Os01g14910	Chr1	8354456	8355040	expressed protein			LOC_Os02g40230	Chr2	24335043	24338983	retrotransposon protein, putative, Ty1-copia subclass, expressed
	LOC_Os01g14920	Chr1	8359014	8362270	zinc knuckle family protein, putative, expressed			LOC_Os04g08780	Chr4	4785358	4789299	retrotransposon protein, putative, Ty1-copia subclass, expressed
	LOC_Os01g14926	Chr1	8364052	8365711	protein kinase domain containing protein, expressed			LOC_Os08g26190	Chr8	15933033	15934227	retrotransposon protein, putative, Ty1-copia subclass, expressed
	LOC_Os01g14980	Chr1	8396498	8398622	RPA3 - Putative single-stranded DNA binding complex subunit 3, expressed			LOC_Os10g11990	Chr10	6651184	6655255	retrotransposon protein, putative, Ty1-copia subclass, expressed
	LOC_Os01g15020	Chr1	8420923	8430280	lissencephaly type-1-like homology motif, putative, expressed			LOC_Os07g22810	Chr7	12867313	12868248	retrotransposon protein, putative, Ty1-copia subclass, expressed
	LOC_Os01g15039	Chr1	8447460	8451535	pectinesterase, putative, expressed			LOC_Os11g20640	Chr11	11961131	11967669	retrotransposon protein, putative, Ty1-copia subclass, expressed
	LOC_Os01g15250	Chr1	8535675	8537042	expressed protein			LOC_Os02g16470	Chr2	9404407	9407429	retrotransposon protein, putative, Ty1-copia subclass, expressed
	LOC_Os01g15290	Chr1	8555286	8557176	ribosomal L18p/L5e family protein, putative, expressed			LOC_Os02g16510	Chr2	9421773	9425123	retrotransposon protein, putative, Ty1-copia subclass, expressed
	LOC_Os01g15310	Chr1	8570841	8574555	LSM domain containing protein, expressed			LOC_Os10g14830	Chr10	7770598	7771185	retrotransposon protein, putative, Ty3-gypsy subclass
	LOC_Os01g15320	Chr1	8577199	8577934	RALFL9 - Rapid ALkalinization Factor RALF family protein precursor, expressed			LOC_Os08g07560	Chr8	4248194	4252995	retrotransposon protein, putative, Ty3-gypsy subclass
	LOC_Os01g15330	Chr1	8584817	8585369	expressed protein			LOC_Os10g24530	Chr10	12588420	12591983	retrotransposon protein, putative, Ty3-gypsy subclass
	LOC_Os01g15340	Chr1	8586049	8586941	flowering promoting factor-like 1, putative, expressed			LOC_Os10g24520	Chr10	12585353	12587334	retrotransposon protein, putative, Ty3-gypsy subclass
	LOC_Os01g15350	Chr1	8593788	8599448	zinc finger C-x8-C-x5-C-x3-H type family protein, expressed			LOC_Os11g42820	Chr11	25792588	25793113	retrotransposon protein, putative, Ty3-gypsy subclass
	LOC_Os01g15460	Chr1	8659375	8664836	zinc finger C-x8-C-x5-C-x3-H type family protein, expressed			LOC_Os11g42830	Chr11	25794814	25797057	retrotransposon protein, putative, Ty3-gypsy subclass
	LOC_Os01g15470	Chr1	8682929	8687581	protein kinase, putative, expressed			LOC_Os10g06480	Chr10	3333702	3335414	retrotransposon protein, putative, Ty3-gypsy subclass
	LOC_Os01g15490	Chr1	8701159	8708630	phosphoadenosine phosphosulfate, putative, expressed			LOC_Os10g06220	Chr10	3192197	3193838	retrotransposon protein, putative, Ty3-gypsy subclass
	LOC_Os01g15540	Chr1	8735984	8740559	kinesin motor domain containing protein, putative, expressed			LOC_Os10g06360	Chr10	3277447	3277875	retrotransposon protein, putative, Ty3-gypsy subclass
	LOC_Os01g15550	Chr1	8745873	8746724	expressed protein			LOC_Os10g06390	Chr10	3283920	3284348	retrotransposon protein, putative, Ty3-gypsy subclass
	LOC_Os01g15580	Chr1	8751071	8755448	disease resistance protein RGA2, putative, expressed			LOC_Os10g06470	Chr10	3330027	3331263	retrotransposon protein, putative, Ty3-gypsy subclass
	LOC_Os01g15600	Chr1	8759370	8763491	PUR ALPHA-1, putative, expressed			LOC_Os10g06320	Chr10	3256761	3257570	retrotransposon protein, putative, Ty3-gypsy subclass
	LOC_Os01g15630	Chr1	8786512	8792386	zinc finger, C3HC4 type domain containing protein, expressed			LOC_Os07g38320	Chr7	23019627	23024201	retrotransposon protein, putative, Ty3-gypsy subclass
	LOC_Os01g15680	Chr1	8821136	8822609	transferase, putative, expressed			LOC_Os04g08300	Chr4	4433624	4433839	retrotransposon protein, putative, Ty3-gypsy subclass
	LOC_Os01g15709	Chr1	8835574	8837002	transferase family protein, putative, expressed			LOC_Os05g34340	Chr5	20353868	20355450	retrotransposon protein, putative, Ty3-gypsy subclass
	LOC_Os01g15720	Chr1	8840946	8846452	tobamovirus movement protein containing protein, expressed			LOC_Os06g25620	Chr6	14981691	14982761	retrotransposon protein, putative, Ty3-gypsy subclass
	LOC_Os01g15740	Chr1	8853816	8856953	expressed protein			LOC_Os06g33630	Chr6	19578859	19579158	retrotransposon protein, putative, Ty3-gypsy subclass
	LOC_Os01g15780	Chr1	8885505	8892462	glycosyl transferase, group 1 domain containing protein, expressed			LOC_Os06g25790	Chr6	15066318	15068169	retrotransposon protein, putative, Ty3-gypsy subclass
	LOC_Os01g15790	Chr1	8892579	8900134	expressed protein			LOC_Os06g25750	Chr6	15041782	15043088	retrotransposon protein, putative, Ty3-gypsy subclass
	LOC_Os01g15800	Chr1	8900946	8901945	expressed protein			LOC_Os06g25650	Chr6	14988530	14990774	retrotransposon protein, putative, Ty3-gypsy subclass
	LOC_Os01g15840	Chr1	8921590	8925372	PPR repeat containing protein, expressed			LOC_Os04g22620	Chr4	12812545	12815729	retrotransposon protein, putative, Ty3-gypsy subclass
	LOC_Os01g15910	Chr1	8958411	8967207	UTP--glucose-1-phosphate uridylyltransferase, putative, expressed			LOC_Os10g39480	Chr10	21082474	21083103	retrotransposon protein, putative, Ty3-gypsy subclass
	LOC_Os01g15920	Chr1	8968727	8968933	expressed protein			LOC_Os12g24750	Chr12	14199952	14202566	retrotransposon protein, putative, Ty3-gypsy subclass
	LOC_Os01g15950	Chr1	8979005	8979280	hypothetical protein			LOC_Os10g10590	Chr10	5850651	5852513	retrotransposon protein, putative, Ty3-gypsy subclass
	LOC_Os01g15970	Chr1	8986253	8987398	expressed protein			LOC_Os10g10660	Chr10	5886846	5889653	retrotransposon protein, putative, Ty3-gypsy subclass
	LOC_Os01g15979	Chr1	8988867	8992581	gb protein, putative, expressed			LOC_Os10g10920	Chr10	6041598	6046170	retrotransposon protein, putative, Ty3-gypsy subclass
	LOC_Os01g15990	Chr1	8994977	8997083	expressed protein			LOC_Os10g10904	Chr10	6047160	6047462	retrotransposon protein, putative, Ty3-gypsy subclass
	LOC_Os01g16000	Chr1	9004101	9008221	CRAL/TRIO domain containing protein, expressed			LOC_Os07g19274	Chr7	11405205	11409903	retrotransposon protein, putative, Ty3-gypsy subclass
	LOC_Os01g16020	Chr1	9018144	9019762	FAD binding domain containing protein, expressed			LOC_Os07g18340	Chr7	10866441	10869894	retrotransposon protein, putative, Ty3-gypsy subclass
	LOC_Os01g16030	Chr1	9019841	9024052	ADP-ribosylation factor, putative, expressed			LOC_Os05g51920	Chr5	29798667	29799182	retrotransposon protein, putative, Ty3-gypsy subclass
	LOC_Os01g16040	Chr1	9024897	9028876	mitochondrial carrier protein, putative, expressed			LOC_Os07g18440	Chr7	10907738	10909133	retrotransposon protein, putative, Ty3-gypsy subclass
	LOC_Os01g16100	Chr1	9067360	9071396	translin, putative, expressed			LOC_Os07g19360	Chr7	11455834	11456362	retrotransposon protein, putative, Ty3-gypsy subclass
	LOC_Os01g16152	Chr1	9117901	9121417	peroxiredoxin, putative, expressed			LOC_Os10g24160	Chr10	12378138	12381112	retrotransposon protein, putative, Ty3-gypsy subclass
	LOC_Os01g16170	Chr1	9133519	9140430	PQ loop repeat domain containing protein, expressed			LOC_Os03g38082	Chr3	21138957	21141738	retrotransposon protein, putative, Ty3-gypsy subclass
	LOC_Os01g16180	Chr1	9159606	9165693	MT-A70 domain containing protein, expressed			LOC_Os07g16110	Chr7	9384661	9385564	retrotransposon protein, putative, Ty3-gypsy subclass
	LOC_Os01g16220	Chr1	9179212	9181984	Sad1 / UNC-like C-terminal domain containing protein, putative, expressed			LOC_Os05g18390	Chr5	10610795	10611211	retrotransposon protein, putative, Ty3-gypsy subclass
	LOC_Os01g16250	Chr1	9201354	9204450	expressed protein			LOC_Os05g18310	Chr5	10550819	10552373	retrotransposon protein, putative, Ty3-gypsy subclass
	LOC_Os01g16260	Chr1	9203963	9211788	major facilitator superfamily antiporter, putative, expressed			LOC_Os08g20260	Chr8	12160367	12162834	retrotransposon protein, putative, Ty3-gypsy subclass
	LOC_Os01g16280	Chr1	9221082	9221504	expressed protein			LOC_Os02g16150	Chr2	9187697	9188770	retrotransposon protein, putative, Ty3-gypsy subclass
	LOC_Os01g16290	Chr1	9225213	9237059	DNA gyrase subunit B, chloroplast/mitochondrial precursor, putative, expressed			LOC_Os12g35520	Chr12	21599581	21600355	retrotransposon protein, putative, Ty3-gypsy subclass
	LOC_Os01g16300	Chr1	9243541	9243825	hypothetical protein			LOC_Os06g22780	Chr6	13262751	13263632	retrotransposon protein, putative, Ty3-gypsy subclass
	LOC_Os01g16310	Chr1	9245577	9253454	glycosyl hydrolase, family 31, putative, expressed			LOC_Os04g19520	Chr4	10871602	10872448	retrotransposon protein, putative, Ty3-gypsy subclass
	LOC_Os01g16350	Chr1	9268652	9272919	hydroxymethylglutaryl-CoA lyase, putative, expressed			LOC_Os12g29130	Chr12	17244760	17251128	retrotransposon protein, putative, Ty3-gypsy subclass
	LOC_Os01g16354	Chr1	9273876	9279032	rab GDP dissociation inhibitor alpha, putative, expressed			LOC_Os12g29110	Chr12	17232524	17233150	retrotransposon protein, putative, Ty3-gypsy subclass
	LOC_Os01g16370	Chr1	9293171	9299788	NBS-LRR type disease resistance protein, putative, expressed			LOC_Os08g21050	Chr8	12585404	12587603	retrotransposon protein, putative, Ty3-gypsy subclass
	LOC_Os01g16390	Chr1	9306108	9309845	NB-ARC domain containing protein, expressed			LOC_Os12g19570	Chr12	11391958	11392984	retrotransposon protein, putative, Ty3-gypsy subclass
	LOC_Os01g16440	Chr1	9334749	9335266	expressed protein			LOC_Os08g20790	Chr8	12486067	12488711	retrotransposon protein, putative, Ty3-gypsy subclass
	LOC_Os01g16450	Chr1	9339815	9342304	peroxidase precursor, putative, expressed			LOC_Os06g42160	Chr6	25311352	25312311	retrotransposon protein, putative, Ty3-gypsy subclass
	LOC_Os01g16460	Chr1	9344881	9347403	expressed protein			LOC_Os12g24930	Chr12	14318958	14320764	retrotransposon protein, putative, Ty3-gypsy subclass
	LOC_Os01g16510	Chr1	9370599	9373674	expressed protein			LOC_Os05g15260	Chr5	8655053	8656269	retrotransposon protein, putative, Ty3-gypsy subclass
	LOC_Os01g16520	Chr1	9373716	9378204	glutamyl-tRNA synthetase, cytoplasmic, putative, expressed			LOC_Os05g15390	Chr5	8707418	8708198	retrotransposon protein, putative, Ty3-gypsy subclass
	LOC_Os01g16530	Chr1	9378864	9383183	OsClp1 - Putative Clp protease homologue, expressed			LOC_Os01g43200	Chr1	24671885	24672226	retrotransposon protein, putative, Ty3-gypsy subclass
	LOC_Os01g16540	Chr1	9386194	9390635	NEDD8-activating enzyme E1 catalytic subunit, putative, expressed			LOC_Os03g35440	Chr3	19647488	19648283	retrotransposon protein, putative, Ty3-gypsy subclass
	LOC_Os01g16550	Chr1	9394361	9396460	expressed protein			LOC_Os11g42330	Chr11	25486565	25489491	retrotransposon protein, putative, Ty3-gypsy subclass
	LOC_Os01g16560	Chr1	9402693	9403722	antifreeze glycoprotein, putative, expressed			LOC_Os04g18610	Chr4	10291419	10294817	retrotransposon protein, putative, Ty3-gypsy subclass
	LOC_Os01g16590	Chr1	9419329	9419981	expressed protein			LOC_Os12g33370	Chr12	20180499	20183114	retrotransposon protein, putative, Ty3-gypsy subclass
	LOC_Os01g16600	Chr1	9424556	9429196	expressed protein			LOC_Os10g19120	Chr10	9733549	9736458	retrotransposon protein, putative, Ty3-gypsy subclass
	LOC_Os01g16610	Chr1	9429955	9430747	plastocyanin-like domain containing protein, putative, expressed			LOC_Os03g33130	Chr3	18953232	18956349	retrotransposon protein, putative, Ty3-gypsy subclass
	LOC_Os01g16620	Chr1	9431735	9435957	expressed protein			LOC_Os02g33510	Chr2	19935010	19936216	retrotransposon protein, putative, Ty3-gypsy subclass
	LOC_Os01g16630	Chr1	9438456	9439387	expressed protein			LOC_Os11g17250	Chr11	9608264	9609482	retrotransposon protein, putative, Ty3-gypsy subclass
	LOC_Os01g16640	Chr1	9441829	9444010	split hand/foot malformation type 1, putative, expressed			LOC_Os11g23990	Chr11	13596884	13597939	retrotransposon protein, putative, Ty3-gypsy subclass
	LOC_Os01g16650	Chr1	9445679	9446566	ubiquitin-conjugating enzyme, putative, expressed			LOC_Os07g02070	Chr7	646220	648262	retrotransposon protein, putative, Ty3-gypsy subclass
	LOC_Os01g16670	Chr1	9454976	9456923	BSD domain-containing protein, putative, expressed			LOC_Os11g24110	Chr11	13705227	13706045	retrotransposon protein, putative, Ty3-gypsy subclass
	LOC_Os01g16714	Chr1	9488825	9493964	flavin monooxygenase, putative, expressed			LOC_Os07g02050	Chr7	627848	628308	retrotransposon protein, putative, Ty3-gypsy subclass
	LOC_Os01g16730	Chr1	9494809	9503181	ulp1 protease family, C-terminal catalytic domain containing protein, expressed			LOC_Os12g14460	Chr12	8250310	8254875	retrotransposon protein, putative, Ty3-gypsy subclass
	LOC_Os01g16750	Chr1	9512985	9515102	flavin monooxygenase, putative, expressed			LOC_Os12g14420	Chr12	8216993	8221417	retrotransposon protein, putative, Ty3-gypsy subclass
	LOC_Os01g16800	Chr1	9545520	9546039	expressed protein			LOC_Os04g04810	Chr4	2315199	2316844	retrotransposon protein, putative, Ty3-gypsy subclass
	LOC_Os01g16840	Chr1	9603147	9604187	microneme protein Sm70, putative, expressed			LOC_Os04g04620	Chr4	2216157	2216573	retrotransposon protein, putative, Ty3-gypsy subclass
	LOC_Os01g16950	Chr1	9690235	9692180	zinc finger, C3HC4 type domain containing protein, expressed			LOC_Os11g30850	Chr11	17960537	17961750	retrotransposon protein, putative, Ty3-gypsy subclass
	LOC_Os01g16960	Chr1	9694027	9699817	pyruvate kinase, putative, expressed			LOC_Os04g04610	Chr4	2204309	2206190	retrotransposon protein, putative, Ty3-gypsy subclass
	LOC_Os01g16970	Chr1	9702734	9709696	glucosidase II beta subunit-like domain containing protein, expressed			LOC_Os04g04850	Chr4	2336400	2339312	retrotransposon protein, putative, Ty3-gypsy subclass
	LOC_Os01g16980	Chr1	9711615	9712419	expressed protein			LOC_Os04g04600	Chr4	2199110	2201994	retrotransposon protein, putative, Ty3-gypsy subclass
	LOC_Os01g16990	Chr1	9727698	9728244	expressed protein			LOC_Os04g05220	Chr4	2603827	2606430	retrotransposon protein, putative, Ty3-gypsy subclass
	LOC_Os01g17000	Chr1	9733832	9738226	expressed protein			LOC_Os10g08800	Chr10	4764439	4764936	retrotransposon protein, putative, Ty3-gypsy subclass
	LOC_Os01g17010	Chr1	9738442	9744728	phospholipid-transporting ATPase, putative, expressed			LOC_Os10g08810	Chr10	4767093	4768029	retrotransposon protein, putative, Ty3-gypsy subclass
	LOC_Os01g17020	Chr1	9750080	9753770	glycosyl hydrolases family 17 protein, putative, expressed			LOC_Os10g08696	Chr10	4715666	4717684	retrotransposon protein, putative, Ty3-gypsy subclass
	LOC_Os01g17030	Chr1	9754542	9755797	heat shock protein DnaJ, putative, expressed			LOC_Os10g08560	Chr10	4653679	4654462	retrotransposon protein, putative, Ty3-gypsy subclass
	LOC_Os01g17040	Chr1	9764973	9766481	heat shock protein DnaJ, putative, expressed			LOC_Os11g28880	Chr11	16718929	16720099	retrotransposon protein, putative, Ty3-gypsy subclass
	LOC_Os01g17050	Chr1	9770015	9771037	VQ domain containing protein, putative, expressed			LOC_Os07g22180	Chr7	12383634	12385130	retrotransposon protein, putative, Ty3-gypsy subclass
	LOC_Os01g17060	Chr1	9793959	9796829	expressed protein			LOC_Os05g12420	Chr5	7138706	7142341	retrotransposon protein, putative, Ty3-gypsy subclass
	LOC_Os01g17065	Chr1	9809343	9810633	expressed protein			LOC_Os09g29000	Chr9	17625641	17630211	retrotransposon protein, putative, Ty3-gypsy subclass
	LOC_Os01g17070	Chr1	9816783	9822750	OsDegp1 - Putative Deg protease homologue, expressed			LOC_Os12g35390	Chr12	21520036	21520495	retrotransposon protein, putative, Ty3-gypsy subclass
	LOC_Os01g17100	Chr1	9831459	9831794	hypothetical protein			LOC_Os01g19090	Chr1	10787767	10788759	retrotransposon protein, putative, Ty3-gypsy subclass
	LOC_Os01g17150	Chr1	9859350	9860764	plastid-specific 50S ribosomal protein 5, chloroplast precursor, putative, expressed			LOC_Os11g28810	Chr11	16691707	16693611	retrotransposon protein, putative, Ty3-gypsy subclass
	LOC_Os01g17160	Chr1	9866424	9870864	OsSubt1 - Putative Subtilisin homologue, expressed			LOC_Os12g25250	Chr12	14519366	14520814	retrotransposon protein, putative, Ty3-gypsy subclass
	LOC_Os01g17170	Chr1	9874326	9876951	magnesium-protoporphyrin IX monomethyl ester cyclase,chloroplast precursor, putative, expressed			LOC_Os11g27890	Chr11	16053309	16055867	retrotransposon protein, putative, Ty3-gypsy subclass
	LOC_Os01g17180	Chr1	9878631	9885134	proteasome subunit, putative, expressed			LOC_Os05g26340	Chr5	15322829	15324194	retrotransposon protein, putative, Ty3-gypsy subclass
	LOC_Os01g17190	Chr1	9887626	9889328	OsCam3 - Calmodulin, expressed			LOC_Os03g34220	Chr3	19488500	19490970	retrotransposon protein, putative, Ty3-gypsy subclass
	LOC_Os01g17214	Chr1	9889548	9902738	major facilitator superfamily antiporter, putative, expressed			LOC_Os06g31630	Chr6	18383054	18386355	retrotransposon protein, putative, Ty3-gypsy subclass
	LOC_Os01g17240	Chr1	9913390	9917318	transporter, major facilitator family, putative, expressed			LOC_Os01g28640	Chr1	16024967	16025539	retrotransposon protein, putative, Ty3-gypsy subclass
	LOC_Os01g17250	Chr1	9917474	9921595	BRASSINOSTEROID INSENSITIVE 1-associated receptor kinase 1 precursor, putative, expressed			LOC_Os10g13480	Chr10	7280822	7284059	retrotransposon protein, putative, Ty3-gypsy subclass
	LOC_Os01g17260	Chr1	9928866	9935981	transcription factor, putative, expressed			LOC_Os12g19650	Chr12	11456953	11459230	retrotransposon protein, putative, Ty3-gypsy subclass
	LOC_Os01g17279	Chr1	9936753	9947940	exonuclease, putative, expressed			LOC_Os12g19670	Chr12	11462974	11464634	retrotransposon protein, putative, Ty3-gypsy subclass
	LOC_Os01g17300	Chr1	9954154	9955696	expressed protein			LOC_Os12g18980	Chr12	11015744	11016253	retrotransposon protein, putative, Ty3-gypsy subclass
	LOC_Os01g17320	Chr1	9962629	9966966	PPR repeat domain containing protein, putative, expressed			LOC_Os12g18940	Chr12	10991135	10991455	retrotransposon protein, putative, Ty3-gypsy subclass
	LOC_Os01g17330	Chr1	9967185	9969073	eukaryotic translation initiation factor 6, putative, expressed			LOC_Os12g19640	Chr12	11450532	11454060	retrotransposon protein, putative, Ty3-gypsy subclass
	LOC_Os01g17390	Chr1	10003950	10007768	OsFBX5 - F-box domain containing protein, expressed			LOC_Os10g16920	Chr10	8459563	8461728	retrotransposon protein, putative, Ty3-gypsy subclass
	LOC_Os01g17396	Chr1	10008036	10011595	expressed protein			LOC_Os02g25500	Chr2	14890345	14893062	retrotransposon protein, putative, Ty3-gypsy subclass
	LOC_Os01g17402	Chr1	10011875	10015464	cyclin, putative, expressed			LOC_Os02g25530	Chr2	14913942	14914562	retrotransposon protein, putative, Ty3-gypsy subclass
	LOC_Os01g17410	Chr1	10016226	10016438	expressed protein			LOC_Os06g16930	Chr6	9813600	9814412	retrotransposon protein, putative, Ty3-gypsy subclass
	LOC_Os01g17420	Chr1	10018752	10020376	expressed protein			LOC_Os11g44060	Chr11	26626457	26629555	retrotransposon protein, putative, Ty3-gypsy subclass
	LOC_Os01g17430	Chr1	10021428	10027122	coatomer subunit beta-1, putative, expressed			LOC_Os04g09910	Chr4	5328060	5328877	retrotransposon protein, putative, Ty3-gypsy subclass
	LOC_Os01g17470	Chr1	10048264	10050309	plastocyanin-like domain containing protein, putative, expressed			LOC_Os12g19750	Chr12	11499895	11505758	retrotransposon protein, putative, Ty3-gypsy subclass
	LOC_Os01g17980	Chr1	10058631	10059897	expressed protein			LOC_Os05g26190	Chr5	15239995	15241897	retrotransposon protein, putative, Ty3-gypsy subclass
	LOC_Os01g17990	Chr1	10061442	10065102	expressed protein			LOC_Os05g26560	Chr5	15429326	15430306	retrotransposon protein, putative, Ty3-gypsy subclass
	LOC_Os01g18010	Chr1	10079338	10080316	hypothetical protein			LOC_Os11g25660	Chr11	14640373	14643543	retrotransposon protein, putative, Ty3-gypsy subclass
	LOC_Os01g18050	Chr1	10098282	10103021	tubulin/FtsZ domain containing protein, putative, expressed			LOC_Os05g26530	Chr5	15414863	15416514	retrotransposon protein, putative, Ty3-gypsy subclass
	LOC_Os01g18060	Chr1	10113381	10119022	sugar transporter superfamily, putative, expressed			LOC_Os05g26564	Chr5	15433904	15434500	retrotransposon protein, putative, Ty3-gypsy subclass
	LOC_Os01g18070	Chr1	10119211	10123815	bacterial transferase hexapeptide domain containing protein, expressed			LOC_Os05g26280	Chr5	15287284	15287868	retrotransposon protein, putative, Ty3-gypsy subclass
	LOC_Os01g18090	Chr1	10136482	10137055	expressed protein			LOC_Os04g13860	Chr4	7727860	7731160	retrotransposon protein, putative, Ty3-gypsy subclass
	LOC_Os01g18100	Chr1	10137215	10140159	OsRhmbd3 - Putative Rhomboid homologue, expressed			LOC_Os11g19640	Chr11	11316580	11320332	retrotransposon protein, putative, Ty3-gypsy subclass
	LOC_Os01g18140	Chr1	10159759	10160678	expressed protein			LOC_Os06g15070	Chr6	8540488	8541837	retrotransposon protein, putative, Ty3-gypsy subclass
	LOC_Os01g18240	Chr1	10217247	10219696	MYB family transcription factor, putative, expressed			LOC_Os06g25990	Chr6	15218545	15223169	retrotransposon protein, putative, Ty3-gypsy subclass
	LOC_Os01g18250	Chr1	10234933	10236023	subtilase, putative, expressed			LOC_Os10g35510	Chr10	18997725	18998048	retrotransposon protein, putative, Ty3-gypsy subclass
	LOC_Os01g18280	Chr1	10262946	10267962	SNF7 domain containing protein, putative, expressed			LOC_Os09g07040	Chr9	3412226	3412534	retrotransposon protein, putative, Ty3-gypsy subclass
	LOC_Os01g18300	Chr1	10283535	10283921	expressed protein			LOC_Os11g22750	Chr11	13082928	13085858	retrotransposon protein, putative, Ty3-gypsy subclass
	LOC_Os01g18310	Chr1	10288976	10289644	expressed protein			LOC_Os11g22720	Chr11	13072302	13075103	retrotransposon protein, putative, Ty3-gypsy subclass
	LOC_Os01g18320	Chr1	10291889	10295536	protoporphyrinogen oxidase, chloroplast precursor, putative, expressed			LOC_Os11g22740	Chr11	13079399	13081822	retrotransposon protein, putative, Ty3-gypsy subclass
	LOC_Os01g18330	Chr1	10297713	10298039	hypothetical protein			LOC_Os08g35270	Chr8	22257089	22259630	retrotransposon protein, putative, Ty3-gypsy subclass
	LOC_Os01g18340	Chr1	10303744	10304211	glycine-rich cell wall protein, putative, expressed			LOC_Os04g28430	Chr4	16828414	16829019	retrotransposon protein, putative, Ty3-gypsy subclass
	LOC_Os01g18350	Chr1	10308117	10308641	expressed protein			LOC_Os11g27860	Chr11	16033935	16034137	retrotransposon protein, putative, Ty3-gypsy subclass
	LOC_Os01g18360	Chr1	10312341	10314826	OsIAA4 - Auxin-responsive Aux/IAA gene family member, expressed			LOC_Os11g27840	Chr11	16025246	16027058	retrotransposon protein, putative, Ty3-gypsy subclass
	LOC_Os01g18370	Chr1	10316083	10318509	expressed protein			LOC_Os08g05190	Chr8	2706529	2707326	retrotransposon protein, putative, Ty3-gypsy subclass
	LOC_Os01g18375	Chr1	10319458	10319886	hydrophobic protein, putative, expressed			LOC_Os08g05210	Chr8	2712115	2713944	retrotransposon protein, putative, Ty3-gypsy subclass
	LOC_Os01g18390	Chr1	10333538	10337512	OsRCI2-1 - Putative low temperature and salt responsive protein, expressed			LOC_Os08g05130	Chr8	2653080	2656023	retrotransposon protein, putative, Ty3-gypsy subclass
	LOC_Os01g18400	Chr1	10342025	10343570	CHIT10 - Chitinase family protein precursor, expressed			LOC_Os05g15410	Chr5	8717137	8717602	retrotransposon protein, putative, Ty3-gypsy subclass
	LOC_Os01g18410	Chr1	10346711	10349872	expressed protein			LOC_Os10g13570	Chr10	7349973	7350296	retrotransposon protein, putative, Ty3-gypsy subclass
	LOC_Os01g18420	Chr1	10352429	10353151	OsMADS88 - MADS-box family gene with M-gamma type-box, expressed			LOC_Os10g14080	Chr10	7657463	7657936	retrotransposon protein, putative, Ty3-gypsy subclass
	LOC_Os01g18440	Chr1	10366411	10367331	OsMADS89 - MADS-box family gene with M-gamma type-box, expressed			LOC_Os10g13360	Chr10	7213705	7214358	retrotransposon protein, putative, Ty3-gypsy subclass
	LOC_Os01g18450	Chr1	10370062	10370403	expressed protein			LOC_Os10g12520	Chr10	6962435	6963271	retrotransposon protein, putative, Ty3-gypsy subclass
	LOC_Os01g18460	Chr1	10375933	10376935	expressed protein			LOC_Os08g26800	Chr8	16281662	16283356	retrotransposon protein, putative, Ty3-gypsy subclass
	LOC_Os01g18490	Chr1	10399945	10400235	expressed protein			LOC_Os09g10500	Chr9	5731990	5732583	retrotransposon protein, putative, Ty3-gypsy subclass
	LOC_Os01g18530	Chr1	10431473	10432723	expressed protein			LOC_Os09g10480	Chr9	5724945	5726845	retrotransposon protein, putative, Ty3-gypsy subclass
	LOC_Os01g18584	Chr1	10470540	10478800	WRKY9, expressed			LOC_Os08g26750	Chr8	16270713	16271949	retrotransposon protein, putative, Ty3-gypsy subclass
	LOC_Os01g18620	Chr1	10488948	10490994	transferase family protein, putative, expressed			LOC_Os03g25900	Chr3	14821163	14821984	retrotransposon protein, putative, Ty3-gypsy subclass
	LOC_Os01g18640	Chr1	10496604	10500943	aminotransferase, putative, expressed			LOC_Os10g08200	Chr10	4435414	4437025	retrotransposon protein, putative, Ty3-gypsy subclass
	LOC_Os01g18660	Chr1	10509032	10513400	aminotransferase, putative, expressed			LOC_Os09g21950	Chr9	13287542	13287994	retrotransposon protein, putative, Ty3-gypsy subclass
	LOC_Os01g18670	Chr1	10515723	10521282	MDR-like ABC transporter, putative, expressed			LOC_Os10g08030	Chr10	4351889	4355589	retrotransposon protein, putative, Ty3-gypsy subclass
	LOC_Os01g18710	Chr1	10549240	10551084	hypothetical protein			LOC_Os10g08090	Chr10	4379026	4381604	retrotransposon protein, putative, Ty3-gypsy subclass
	LOC_Os01g18720	Chr1	10551838	10552511	expressed protein			LOC_Os10g08110	Chr10	4386119	4387850	retrotransposon protein, putative, Ty3-gypsy subclass
	LOC_Os01g18730	Chr1	10559887	10560969	expressed protein			LOC_Os11g22560	Chr11	12970976	12972875	retrotransposon protein, putative, Ty3-gypsy subclass
	LOC_Os01g18744	Chr1	10561328	10565325	transferase family protein, putative, expressed			LOC_Os11g22070	Chr11	12682530	12683518	retrotransposon protein, putative, Ty3-gypsy subclass
	LOC_Os01g18780	Chr1	10578399	10580428	fibroin heavy chain precursor, putative, expressed			LOC_Os11g22080	Chr11	12684304	12685075	retrotransposon protein, putative, Ty3-gypsy subclass
	LOC_Os01g18790	Chr1	10597799	10598302	expressed protein			LOC_Os07g43780	Chr7	26197909	26199413	retrotransposon protein, putative, Ty3-gypsy subclass
	LOC_Os01g18800	Chr1	10622795	10627552	CAMK_KIN1/SNF1/Nim1_like.9 - CAMK includes calcium/calmodulin depedent protein kinases, expressed			LOC_Os02g24370	Chr2	14138395	14139936	retrotransposon protein, putative, Ty3-gypsy subclass
	LOC_Os01g18810	Chr1	10628391	10630541	expressed protein			LOC_Os10g24590	Chr10	12622582	12624562	retrotransposon protein, putative, Ty3-gypsy subclass
	LOC_Os01g18830	Chr1	10641303	10642392	expressed protein			LOC_Os07g17790	Chr7	10521935	10525548	retrotransposon protein, putative, Ty3-gypsy subclass
	LOC_Os01g18840	Chr1	10643287	10644848	IF, putative, expressed			LOC_Os07g18020	Chr7	10662849	10663952	retrotransposon protein, putative, Ty3-gypsy subclass
	LOC_Os01g18850	Chr1	10650139	10656779	OsSPL1 - SBP-box gene family member, expressed			LOC_Os07g17720	Chr7	10461783	10467609	retrotransposon protein, putative, Ty3-gypsy subclass
	LOC_Os01g18860	Chr1	10657463	10660137	S-adenosylmethionine synthetase, putative, expressed			LOC_Os10g18600	Chr10	9433025	9435222	retrotransposon protein, putative, Ty3-gypsy subclass
	LOC_Os01g18870	Chr1	10664780	10666903	helix-loop-helix DNA-binding domain containing protein, expressed			LOC_Os10g17860	Chr10	9031958	9033262	retrotransposon protein, putative, Ty3-gypsy subclass
	LOC_Os01g18880	Chr1	10675167	10679828	ubiquitin carboxyl-terminal hydrolase, family 1, putative, expressed			LOC_Os10g18620	Chr10	9445796	9446194	retrotransposon protein, putative, Ty3-gypsy subclass
	LOC_Os01g18890	Chr1	10679488	10682188	peroxidase precursor, putative, expressed			LOC_Os10g18640	Chr10	9451233	9452193	retrotransposon protein, putative, Ty3-gypsy subclass
	LOC_Os01g18900	Chr1	10687193	10687489	stigma specific peroxidase precursor, putative, expressed			LOC_Os10g18540	Chr10	9403213	9405298	retrotransposon protein, putative, Ty3-gypsy subclass
	LOC_Os01g18910	Chr1	10691398	10692494	peroxidase precursor, putative, expressed			LOC_Os10g18630	Chr10	9449585	9450454	retrotransposon protein, putative, Ty3-gypsy subclass
	LOC_Os01g18920	Chr1	10693327	10695914	hAT dimerisation domain-containing protein, putative			LOC_Os10g17870	Chr10	9033664	9036850	retrotransposon protein, putative, Ty3-gypsy subclass
	LOC_Os01g18930	Chr1	10701626	10703130	peroxidase precursor, putative, expressed			LOC_Os09g08050	Chr9	4153332	4154255	retrotransposon protein, putative, Ty3-gypsy subclass
	LOC_Os01g18940	Chr1	10703783	10705200	expressed protein			LOC_Os11g14640	Chr11	8252494	8253839	retrotransposon protein, putative, Ty3-gypsy subclass
	LOC_Os01g18950	Chr1	10713139	10714271	peroxidase precursor, putative, expressed			LOC_Os12g19930	Chr12	11612483	11617170	retrotransposon protein, putative, Ty3-gypsy subclass
	LOC_Os01g18960	Chr1	10715756	10716480	hypothetical protein			LOC_Os09g28090	Chr9	17053920	17054351	retrotransposon protein, putative, Ty3-gypsy subclass
	LOC_Os01g18970	Chr1	10720419	10721623	peroxidase precursor, putative, expressed			LOC_Os08g32220	Chr8	19972740	19974414	retrotransposon protein, putative, Ty3-gypsy subclass
	LOC_Os01g19020	Chr1	10748603	10750234	peroxidase precursor, putative, expressed			LOC_Os05g18080	Chr5	10399925	10401238	retrotransposon protein, putative, Ty3-gypsy subclass
	LOC_Os01g19080	Chr1	10782754	10783182	ligA, putative, expressed			LOC_Os06g36120	Chr6	21143751	21144749	retrotransposon protein, putative, Ty3-gypsy subclass
	LOC_Os01g19120	Chr1	10802151	10804527	expressed protein			LOC_Os05g17790	Chr5	10225045	10227355	retrotransposon protein, putative, Ty3-gypsy subclass
	LOC_Os01g19130	Chr1	10805496	10808081	protein phosphatase 2C, putative, expressed			LOC_Os05g17820	Chr5	10249809	10250501	retrotransposon protein, putative, Ty3-gypsy subclass
	LOC_Os01g19140	Chr1	10813997	10818530	O-sialoglycoprotein endopeptidase, putative, expressed			LOC_Os05g17760	Chr5	10208299	10209644	retrotransposon protein, putative, Ty3-gypsy subclass
	LOC_Os01g19150	Chr1	10822583	10827157	CGMC_GSK.3 - CGMC includes CDA, MAPK, GSK3, and CLKC kinases, expressed			LOC_Os03g36100	Chr3	20027339	20028148	retrotransposon protein, putative, Ty3-gypsy subclass
	LOC_Os01g19160	Chr1	10819351	10822413	protein kinase domain containing protein, expressed			LOC_Os03g36020	Chr3	19980163	19981069	retrotransposon protein, putative, Ty3-gypsy subclass
	LOC_Os01g19170	Chr1	10830045	10831911	polygalacturonase, putative, expressed			LOC_Os12g14040	Chr12	7971798	7972274	retrotransposon protein, putative, Ty3-gypsy subclass
	LOC_Os01g19220	Chr1	10871371	10874265	beta-D-xylosidase, putative, expressed			LOC_Os09g04470	Chr9	2381994	2382599	retrotransposon protein, putative, Ty3-gypsy subclass
	LOC_Os01g19230	Chr1	10875741	10876344	expressed protein			LOC_Os02g01630	Chr2	361447	361899	retrotransposon protein, putative, Ty3-gypsy subclass
	LOC_Os01g19240	Chr1	10877635	10881693	integral membrane protein DUF6 containing protein, expressed			LOC_Os05g31560	Chr5	18362505	18362964	retrotransposon protein, putative, Ty3-gypsy subclass
	LOC_Os01g19250	Chr1	10885891	10886205	expressed protein			LOC_Os06g01100	Chr6	106083	106418	retrotransposon protein, putative, Ty3-gypsy subclass
	LOC_Os01g19260	Chr1	10891810	10893810	ATPase, putative, expressed			LOC_Os02g22510	Chr2	13431687	13432497	retrotransposon protein, putative, Ty3-gypsy subclass
	LOC_Os01g19270	Chr1	10895602	10897796	expressed protein			LOC_Os02g22490	Chr2	13423737	13424909	retrotransposon protein, putative, Ty3-gypsy subclass
	LOC_Os01g19280	Chr1	10899088	10900447	expressed protein			LOC_Os02g22530	Chr2	13441494	13442390	retrotransposon protein, putative, Ty3-gypsy subclass
	LOC_Os01g19290	Chr1	10911296	10914795	integral membrane protein DUF6 containing protein, expressed			LOC_Os12g27130	Chr12	15922442	15925259	retrotransposon protein, putative, Ty3-gypsy subclass
	LOC_Os01g19320	Chr1	10931624	10933061	expressed protein			LOC_Os12g17750	Chr12	10163704	10166628	retrotransposon protein, putative, Ty3-gypsy subclass
	LOC_Os01g19330	Chr1	10934895	10935992	MYB family transcription factor, putative, expressed			LOC_Os07g11170	Chr7	6159615	6160607	retrotransposon protein, putative, Ty3-gypsy subclass
	LOC_Os01g19340	Chr1	10945292	10945711	expressed protein			LOC_Os04g30640	Chr4	18298476	18298766	retrotransposon protein, putative, Ty3-gypsy subclass
	LOC_Os01g19350	Chr1	10950432	10950836	expressed protein			LOC_Os08g11280	Chr8	6632097	6634906	retrotransposon protein, putative, Ty3-gypsy subclass
	LOC_Os01g19380	Chr1	10965000	10968073	pentatricopeptide, putative, expressed			LOC_Os12g24890	Chr12	14279094	14280677	retrotransposon protein, putative, Ty3-gypsy subclass
	LOC_Os01g19390	Chr1	10969331	10972881	glycerol-3-phosphate acyltransferase, putative, expressed			LOC_Os07g11810	Chr7	6532975	6535107	retrotransposon protein, putative, Ty3-gypsy subclass
	LOC_Os01g19400	Chr1	10977180	10979974	expressed protein			LOC_Os04g18450	Chr4	10187997	10189108	retrotransposon protein, putative, Ty3-gypsy subclass
	LOC_Os01g19410	Chr1	10980739	10983343	expressed protein			LOC_Os11g08630	Chr11	4589573	4590152	retrotransposon protein, putative, Ty3-gypsy subclass
	LOC_Os01g19430	Chr1	10990775	10991617	3-5 exonuclease domain-containing protein, putative, expressed			LOC_Os04g18320	Chr4	10112360	10112746	retrotransposon protein, putative, Ty3-gypsy subclass
	LOC_Os01g19440	Chr1	10997593	10999294	pectinesterase, putative, expressed			LOC_Os04g18490	Chr4	10222627	10225834	retrotransposon protein, putative, Ty3-gypsy subclass
	LOC_Os01g19450	Chr1	10999316	11006013	ATP-citrate synthase subunit 1, putative, expressed			LOC_Os02g38620	Chr2	23340406	23343817	retrotransposon protein, putative, Ty3-gypsy subclass
	LOC_Os01g19470	Chr1	11025443	11038870	nodal modulator 1 precursor, putative, expressed			LOC_Os08g39920	Chr8	25293190	25294155	retrotransposon protein, putative, Ty3-gypsy subclass
	LOC_Os01g19480	Chr1	11058878	11063978	kelch motif family protein, putative, expressed			LOC_Os07g22080	Chr7	12342308	12343234	retrotransposon protein, putative, Ty3-gypsy subclass
	LOC_Os01g19490	Chr1	11064694	11068774	pentatricopeptide, putative, expressed			LOC_Os07g22100	Chr7	12351378	12352579	retrotransposon protein, putative, Ty3-gypsy subclass
	LOC_Os01g19500	Chr1	11071480	11071791	expressed protein			LOC_Os05g20410	Chr5	11973376	11974837	retrotransposon protein, putative, Ty3-gypsy subclass
	LOC_Os01g19529	Chr1	11078199	11083482	pentatricopeptide, putative, expressed			LOC_Os12g19720	Chr12	11486407	11489199	retrotransposon protein, putative, Ty3-gypsy subclass
	LOC_Os01g19548	Chr1	11089051	11093987	pentatricopeptide, putative, expressed			LOC_Os04g06390	Chr4	3383964	3385313	retrotransposon protein, putative, Ty3-gypsy subclass
	LOC_Os01g19570	Chr1	11094735	11095130	hypothetical protein			LOC_Os07g13420	Chr7	7694037	7698581	retrotransposon protein, putative, Ty3-gypsy subclass
	LOC_Os01g19580	Chr1	11096191	11098563	expressed protein			LOC_Os08g21480	Chr8	12802744	12806062	retrotransposon protein, putative, Ty3-gypsy subclass
	LOC_Os01g19610	Chr1	11109804	11113543	plant protein of unknown function domain containing protein, expressed			LOC_Os05g20170	Chr5	11808297	11810274	retrotransposon protein, putative, Ty3-gypsy subclass
	LOC_Os01g19630	Chr1	11129421	11131876	expressed protein			LOC_Os12g30410	Chr12	18248646	18251822	retrotransposon protein, putative, Ty3-gypsy subclass
	LOC_Os01g19670	Chr1	11155313	11155780	expressed protein			LOC_Os03g20660	Chr3	11686953	11687276	retrotransposon protein, putative, Ty3-gypsy subclass
	LOC_Os01g19694	Chr1	11166948	11174452	Homeobox domain containing protein, expressed			LOC_Os06g24150	Chr6	14133476	14135326	retrotransposon protein, putative, Ty3-gypsy subclass
	LOC_Os01g19730	Chr1	11198937	11199438	expressed protein			LOC_Os06g24090	Chr6	14095693	14101012	retrotransposon protein, putative, Ty3-gypsy subclass
	LOC_Os01g19740	Chr1	11202595	11203335	calvin cycle protein CP12, putative, expressed			LOC_Os06g03400	Chr6	1299184	1300107	retrotransposon protein, putative, Ty3-gypsy subclass
	LOC_Os01g19750	Chr1	11208573	11209819	glycosyl hydrolase, putative, expressed			LOC_Os06g03130	Chr6	1163378	1163877	retrotransposon protein, putative, Ty3-gypsy subclass
	LOC_Os01g19760	Chr1	11211845	11221400	expressed protein			LOC_Os06g03450	Chr6	1320617	1321494	retrotransposon protein, putative, Ty3-gypsy subclass
	LOC_Os01g19770	Chr1	11221765	11223653	mitochondrial import inner membrane translocase subunit Tim17, putative, expressed			LOC_Os06g03440	Chr6	1316411	1317023	retrotransposon protein, putative, Ty3-gypsy subclass
	LOC_Os01g19780	Chr1	11224130	11224900	expressed protein			LOC_Os01g33150	Chr1	18253985	18255560	retrotransposon protein, putative, Ty3-gypsy subclass
	LOC_Os01g19790	Chr1	11227601	11227945	hypothetical protein			LOC_Os01g33250	Chr1	18311485	18316059	retrotransposon protein, putative, Ty3-gypsy subclass
	LOC_Os01g19800	Chr1	11231972	11234811	zinc finger, C3HC4 type, putative, expressed			LOC_Os11g01960	Chr11	514985	516568	retrotransposon protein, putative, Ty3-gypsy subclass
	LOC_Os01g19820	Chr1	11245197	11246756	universal stress protein domain containing protein, putative, expressed			LOC_Os10g09950	Chr10	5395498	5397683	retrotransposon protein, putative, Ty3-gypsy subclass
	LOC_Os01g19830	Chr1	11246926	11247221	hypothetical protein			LOC_Os10g09410	Chr10	5077956	5079029	retrotransposon protein, putative, Ty3-gypsy subclass
	LOC_Os01g19840	Chr1	11249654	11251232	60S ribosomal protein L29-2, putative, expressed			LOC_Os10g09390	Chr10	5063457	5064851	retrotransposon protein, putative, Ty3-gypsy subclass
	LOC_Os01g19850	Chr1	11254144	11261684	amino acid permease family protein, putative, expressed			LOC_Os10g09800	Chr10	5300245	5302187	retrotransposon protein, putative, Ty3-gypsy subclass
	LOC_Os01g19860	Chr1	11264170	11266136	expressed protein			LOC_Os01g66210	Chr1	38464169	38465598	retrotransposon protein, putative, Ty3-gypsy subclass
	LOC_Os01g19870	Chr1	11272155	11278214	hydrolase, acting on carbon-nitrogen, putative, expressed			LOC_Os08g33230	Chr8	20713455	20714501	retrotransposon protein, putative, Ty3-gypsy subclass
	LOC_Os01g19880	Chr1	11283364	11284127	expressed protein			LOC_Os05g16600	Chr5	9409556	9414133	retrotransposon protein, putative, Ty3-gypsy subclass
	LOC_Os01g19910	Chr1	11307284	11307814	expressed protein			LOC_Os06g03280	Chr6	1249544	1252354	retrotransposon protein, putative, Ty3-gypsy subclass
	LOC_Os01g19940	Chr1	11316601	11320197	expressed protein			LOC_Os09g05110	Chr9	2743554	2744470	retrotransposon protein, putative, Ty3-gypsy subclass
	LOC_Os01g19950	Chr1	11321841	11322752	expressed protein			LOC_Os04g16590	Chr4	9020072	9023875	retrotransposon protein, putative, Ty3-gypsy subclass
	LOC_Os01g19970	Chr1	11350507	11356863	MYB family transcription factor, putative, expressed			LOC_Os10g20940	Chr10	10602091	10603626	retrotransposon protein, putative, Ty3-gypsy subclass
	LOC_Os01g19990	Chr1	11364355	11365344	expressed protein			LOC_Os11g24660	Chr11	14066984	14067364	retrotransposon protein, putative, Ty3-gypsy subclass
	LOC_Os01g20000	Chr1	11367016	11367264	expressed protein			LOC_Os01g53950	Chr1	31019393	31019697	retrotransposon protein, putative, Ty3-gypsy subclass
	LOC_Os01g20010	Chr1	11369593	11369859	expressed protein			LOC_Os10g21430	Chr10	10974887	10975533	retrotransposon protein, putative, Ty3-gypsy subclass
	LOC_Os01g20020	Chr1	11372793	11374436	hypothetical protein			LOC_Os12g28230	Chr12	16674828	16675438	retrotransposon protein, putative, Ty3-gypsy subclass
	LOC_Os01g20030	Chr1	11378988	11379725	expressed protein			LOC_Os10g29990	Chr10	15565963	15566923	retrotransposon protein, putative, Ty3-gypsy subclass
	LOC_Os01g20100	Chr1	11409812	11410165	expressed protein			LOC_Os02g16180	Chr2	9198808	9199599	retrotransposon protein, putative, Ty3-gypsy subclass
	LOC_Os01g20110	Chr1	11412131	11421047	expressed protein			LOC_Os01g63660	Chr1	36917926	36920914	retrotransposon protein, putative, Ty3-gypsy subclass
	LOC_Os01g20120	Chr1	11426336	11430996	expressed protein			LOC_Os12g19780	Chr12	11528381	11529571	retrotransposon protein, putative, Ty3-gypsy subclass
	LOC_Os01g20140	Chr1	11444192	11444686	latency associated nuclear antigen, putative, expressed			LOC_Os07g20480	Chr7	11826056	11828010	retrotransposon protein, putative, Ty3-gypsy subclass
	LOC_Os01g20160	Chr1	11458955	11463442	OsHKT1%3B5 - Na%2B transporter, expressed			LOC_Os07g20470	Chr7	11820910	11822261	retrotransposon protein, putative, Ty3-gypsy subclass
	LOC_Os01g20204	Chr1	11501218	11502840	expressed protein			LOC_Os11g27780	Chr11	15989000	15990239	retrotransposon protein, putative, Ty3-gypsy subclass
	LOC_Os01g20206	Chr1	11505077	11506103	methyltransferase, putative, expressed			LOC_Os07g26820	Chr7	15516728	15518236	retrotransposon protein, putative, Ty3-gypsy subclass
	LOC_Os01g20208	Chr1	11515321	11515989	expressed protein			LOC_Os09g06990	Chr9	3387610	3387951	retrotransposon protein, putative, Ty3-gypsy subclass
	LOC_Os01g20700	Chr1	11517688	11521595	hypothetical protein			LOC_Os05g20990	Chr5	12349652	12354484	retrotransposon protein, putative, Ty3-gypsy subclass
	LOC_Os01g20710	Chr1	11523256	11524033	expressed protein			LOC_Os12g20250	Chr12	11809637	11813323	retrotransposon protein, putative, Ty3-gypsy subclass
	LOC_Os01g20720	Chr1	11526651	11529893	CC-NBS-LRR, putative, expressed			LOC_Os10g24730	Chr10	12718423	12722961	retrotransposon protein, putative, Ty3-gypsy subclass
	LOC_Os01g20730	Chr1	11544302	11545431	expressed protein			LOC_Os10g28920	Chr10	15073286	15073879	retrotransposon protein, putative, Ty3-gypsy subclass
	LOC_Os01g20750	Chr1	11559271	11559928	expressed protein			LOC_Os12g15640	Chr12	8930762	8931551	retrotransposon protein, putative, Ty3-gypsy subclass
	LOC_Os01g20770	Chr1	11581013	11581850	expressed protein			LOC_Os08g20780	Chr8	12473371	12475228	retrotransposon protein, putative, Ty3-gypsy subclass
	LOC_Os01g20780	Chr1	11585607	11586525	anther-specific protein SF18 precursor, putative, expressed			LOC_Os08g20840	Chr8	12500845	12502644	retrotransposon protein, putative, Ty3-gypsy subclass
	LOC_Os01g20800	Chr1	11591226	11591477	expressed protein			LOC_Os08g20885	Chr8	12527034	12527838	retrotransposon protein, putative, Ty3-gypsy subclass
	LOC_Os01g20820	Chr1	11599937	11600573	expressed protein			LOC_Os08g30950	Chr8	19107450	19110250	retrotransposon protein, putative, Ty3-gypsy subclass
	LOC_Os01g20830	Chr1	11610848	11612708	heavy metal-associated domain containing protein, expressed			LOC_Os08g17950	Chr8	11010968	11011456	retrotransposon protein, putative, Ty3-gypsy subclass
	LOC_Os01g20840	Chr1	11618335	11622535	lipase class 3 family protein, putative, expressed			LOC_Os05g23010	Chr5	13123467	13128031	retrotransposon protein, putative, Ty3-gypsy subclass
	LOC_Os01g20860	Chr1	11625658	11637076	phospholipase D. Active site motif family protein, expressed			LOC_Os11g38720	Chr11	22979471	22983566	retrotransposon protein, putative, Ty3-gypsy subclass
	LOC_Os01g20870	Chr1	11647627	11647974	expressed protein			LOC_Os08g22270	Chr8	13420590	13425113	retrotransposon protein, putative, Ty3-gypsy subclass
	LOC_Os01g20880	Chr1	11655138	11659895	OsWAK3 - OsWAK receptor-like cytoplasmic kinase OsWAK-RLCK, expressed			LOC_Os04g05960	Chr4	3085870	3088622	retrotransposon protein, putative, Ty3-gypsy subclass
	LOC_Os01g20890	Chr1	11662723	11666347	expressed protein			LOC_Os08g37980	Chr8	24066737	24067800	retrotransposon protein, putative, Ty3-gypsy subclass
	LOC_Os01g20894	Chr1	11667260	11667716	expressed protein			LOC_Os12g23070	Chr12	13039473	13040478	retrotransposon protein, putative, Ty3-gypsy subclass
	LOC_Os01g20900	Chr1	11677483	11685307	OsWAK4 - OsWAK receptor-like cytoplasmic kinase OsWAK-RLCK, expressed			LOC_Os12g21990	Chr12	12369691	12372372	retrotransposon protein, putative, Ty3-gypsy subclass
	LOC_Os01g20910	Chr1	11686442	11687386	zinc finger, C3HC4 type domain containing protein, expressed			LOC_Os12g22070	Chr12	12418753	12419498	retrotransposon protein, putative, Ty3-gypsy subclass
	LOC_Os01g20920	Chr1	11687988	11688350	expressed protein			LOC_Os12g22960	Chr12	12982074	12982632	retrotransposon protein, putative, Ty3-gypsy subclass
	LOC_Os01g20930	Chr1	11688901	11690975	RING-H2 finger protein, putative, expressed			LOC_Os04g13670	Chr4	7629826	7631016	retrotransposon protein, putative, Ty3-gypsy subclass
	LOC_Os01g20940	Chr1	11693809	11700025	PHS1, putative, expressed			LOC_Os05g37570	Chr5	21987791	21988072	retrotransposon protein, putative, Ty3-gypsy subclass
	LOC_Os01g20950	Chr1	11703247	11704653	sulfotransferase domain containing protein, expressed			LOC_Os10g17850	Chr10	9030007	9031587	retrotransposon protein, putative, Ty3-gypsy subclass
	LOC_Os01g20960	Chr1	11710902	11711183	hypothetical protein			LOC_Os07g24420	Chr7	13905787	13907609	retrotransposon protein, putative, Ty3-gypsy subclass
	LOC_Os01g20970	Chr1	11713728	11714442	invertase/pectin methylesterase inhibitor family protein, putative, expressed			LOC_Os05g17520	Chr5	10057764	10059540	retrotransposon protein, putative, Ty3-gypsy subclass
	LOC_Os01g20980	Chr1	11715165	11717784	pectinesterase, putative, expressed			LOC_Os05g47600	Chr5	27271530	27271989	retrotransposon protein, putative, Ty3-gypsy subclass
	LOC_Os01g21020	Chr1	11737865	11738367	expressed protein			LOC_Os08g23620	Chr8	14293963	14299947	retrotransposon protein, putative, Ty3-gypsy subclass
	LOC_Os01g21034	Chr1	11741377	11750709	pectinesterase, putative, expressed			LOC_Os04g47210	Chr4	28041478	28042258	retrotransposon protein, putative, Ty3-gypsy subclass
	LOC_Os01g21050	Chr1	11752736	11753404	pentatricopeptide, putative, expressed			LOC_Os06g50733	Chr6	30695830	30696430	retrotransposon protein, putative, Ty3-gypsy subclass
	LOC_Os01g21060	Chr1	11753780	11755093	hypothetical protein			LOC_Os05g23030	Chr5	13131936	13133005	retrotransposon protein, putative, Ty3-gypsy subclass
	LOC_Os01g21070	Chr1	11756851	11759649	endoglucanase, putative, expressed			LOC_Os04g03280	Chr4	1394938	1396484	retrotransposon protein, putative, Ty3-gypsy subclass
	LOC_Os01g21100	Chr1	11774396	11775010	expressed protein			LOC_Os06g26140	Chr6	15294146	15295510	retrotransposon protein, putative, Ty3-gypsy subclass
	LOC_Os01g21110	Chr1	11778997	11781908	expressed protein			LOC_Os10g15000	Chr10	7850350	7850867	retrotransposon protein, putative, Ty3-gypsy subclass
	LOC_Os01g21120	Chr1	11783910	11785001	AP2 domain containing protein, expressed			LOC_Os06g29820	Chr6	17187521	17189317	retrotransposon protein, putative, Ty3-gypsy subclass
	LOC_Os01g21130	Chr1	11792473	11793167	expressed protein			LOC_Os02g56410	Chr2	34539531	34540775	retrotransposon protein, putative, Ty3-gypsy subclass
	LOC_Os01g21144	Chr1	11800239	11803815	expressed protein			LOC_Os04g22190	Chr4	12570028	12573238	retrotransposon protein, putative, Ty3-gypsy subclass
	LOC_Os01g21160	Chr1	11804111	11809061	2-oxo acid dehydrogenases acyltransferase domain containing protein, expressed			LOC_Os04g12340	Chr4	6809372	6809836	retrotransposon protein, putative, Ty3-gypsy subclass
	LOC_Os01g21170	Chr1	11810685	11811951	expressed protein			LOC_Os04g22590	Chr4	12788549	12792211	retrotransposon protein, putative, Ty3-gypsy subclass
	LOC_Os01g21180	Chr1	11812178	11815791	translation machinery-associated protein 20, putative, expressed			LOC_Os04g22520	Chr4	12760966	12762385	retrotransposon protein, putative, Ty3-gypsy subclass
	LOC_Os01g21200	Chr1	11825162	11825442	hypothetical protein			LOC_Os05g20060	Chr5	11728752	11730472	retrotransposon protein, putative, Ty3-gypsy subclass
	LOC_Os01g21240	Chr1	11855552	11858974	MLA6 protein, putative, expressed			LOC_Os05g20220	Chr5	11837982	11839278	retrotransposon protein, putative, Ty3-gypsy subclass
	LOC_Os01g21250	Chr1	11863920	11864332	late embryogenesis abundant protein, putative, expressed			LOC_Os05g17330	Chr5	9933255	9935840	retrotransposon protein, putative, Ty3-gypsy subclass
	LOC_Os01g21260	Chr1	11878345	11879503	hypothetical protein			LOC_Os05g17460	Chr5	10027964	10031283	retrotransposon protein, putative, Ty3-gypsy subclass
	LOC_Os01g21300	Chr1	11897558	11902407	esterase/lipase/thioesterase family protein, putative, expressed			LOC_Os05g17560	Chr5	10087800	10088647	retrotransposon protein, putative, Ty3-gypsy subclass
	LOC_Os01g21310	Chr1	11905412	11906678	expressed protein			LOC_Os05g18690	Chr5	10826684	10827820	retrotransposon protein, putative, Ty3-gypsy subclass
	LOC_Os01g21320	Chr1	11906864	11910916	NAD dependent epimerase/dehydratase family domain containing protein, expressed			LOC_Os06g48120	Chr6	29115871	29117852	retrotransposon protein, putative, Ty3-gypsy subclass
	LOC_Os01g21340	Chr1	11917508	11917909	expressed protein			LOC_Os05g20520	Chr5	12045112	12047043	retrotransposon protein, putative, Ty3-gypsy subclass
	LOC_Os01g21380	Chr1	11944393	11945637	FAD dependent oxidoreductase domain containing protein, expressed			LOC_Os05g20260	Chr5	11871589	11872212	retrotransposon protein, putative, Ty3-gypsy subclass
	LOC_Os01g21390	Chr1	11946745	11947056	hypothetical protein			LOC_Os05g20680	Chr5	12124224	12127729	retrotransposon protein, putative, Ty3-gypsy subclass
	LOC_Os01g21410	Chr1	11953342	11955449	expressed protein			LOC_Os12g20230	Chr12	11798847	11799887	retrotransposon protein, putative, Ty3-gypsy subclass
	LOC_Os01g21420	Chr1	11957243	11964812	pre-mRNA-splicing factor SF2, putative, expressed			LOC_Os04g48910	Chr4	29171240	29173953	retrotransposon protein, putative, Ty3-gypsy subclass
	LOC_Os01g21440	Chr1	11970728	11972568	expressed protein			LOC_Os07g11130	Chr7	6146164	6146610	retrotransposon protein, putative, Ty3-gypsy subclass
	LOC_Os01g21450	Chr1	11974129	11981959	expressed protein			LOC_Os05g16880	Chr5	9618356	9619705	retrotransposon protein, putative, Ty3-gypsy subclass
	LOC_Os01g21520	Chr1	12031970	12032254	esterase/lipase/thioesterase family protein, putative, expressed			LOC_Os04g16500	Chr4	8966104	8966820	retrotransposon protein, putative, Ty3-gypsy subclass
	LOC_Os01g21590	Chr1	12091633	12093276	homeodomain, putative, expressed			LOC_Os04g16540	Chr4	8993822	8996783	retrotransposon protein, putative, Ty3-gypsy subclass
	LOC_Os01g21610	Chr1	12108869	12110717	uncharacterized aarF domain-containing protein kinase 4, putative, expressed			LOC_Os01g34750	Chr1	19165934	19167319	retrotransposon protein, putative, Ty3-gypsy subclass
	LOC_Os01g21620	Chr1	12112984	12113844	expressed protein			LOC_Os09g10440	Chr9	5706013	5707173	retrotransposon protein, putative, Ty3-gypsy subclass
	LOC_Os01g21630	Chr1	12117107	12123195	pectinacetylesterase domain containing protein, expressed			LOC_Os04g16710	Chr4	9088838	9089491	retrotransposon protein, putative, Ty3-gypsy subclass
	LOC_Os01g21640	Chr1	12126422	12127233	expressed protein			LOC_Os04g16700	Chr4	9085064	9086420	retrotransposon protein, putative, Ty3-gypsy subclass
	LOC_Os01g21650	Chr1	12129594	12133198	plant protein of unknown function domain containing protein, expressed			LOC_Os01g14470	Chr1	8101999	8103480	retrotransposon protein, putative, Ty3-gypsy subclass
	LOC_Os01g21660	Chr1	12154685	12156630	expressed protein			LOC_Os10g24780	Chr10	12739059	12739616	retrotransposon protein, putative, Ty3-gypsy subclass
	LOC_Os01g21670	Chr1	12157455	12161768	plant protein of unknown function domain containing protein, expressed			LOC_Os10g24740	Chr10	12730411	12731067	retrotransposon protein, putative, Ty3-gypsy subclass
	LOC_Os01g21680	Chr1	12163770	12164080	expressed protein			LOC_Os08g11630	Chr8	6821044	6821517	retrotransposon protein, putative, Ty3-gypsy subclass
	LOC_Os01g21700	Chr1	12176157	12176726	hypothetical protein			LOC_Os01g22300	Chr1	12536544	12537893	retrotransposon protein, putative, Ty3-gypsy subclass
	LOC_Os01g21710	Chr1	12184857	12186827	plant protein of unknown function domain containing protein, expressed			LOC_Os06g26130	Chr6	15289365	15292157	retrotransposon protein, putative, Ty3-gypsy subclass
	LOC_Os01g21780	Chr1	12220348	12224299	expressed protein			LOC_Os08g19880	Chr8	11909796	11910992	retrotransposon protein, putative, Ty3-gypsy subclass
	LOC_Os01g21790	Chr1	12225123	12225766	expressed protein			LOC_Os06g34600	Chr6	20121525	20125289	retrotransposon protein, putative, Ty3-gypsy subclass
	LOC_Os01g21800	Chr1	12231162	12231556	hypothetical protein			LOC_Os06g32100	Chr6	18677618	18682192	retrotransposon protein, putative, Ty3-gypsy subclass
	LOC_Os01g21810	Chr1	12232535	12234767	expressed protein			LOC_Os10g12220	Chr10	6803074	6806032	retrotransposon protein, putative, Ty3-gypsy subclass
	LOC_Os01g21820	Chr1	12235262	12248213	preprotein translocase subunit secA, chloroplast precursor, putative, expressed			LOC_Os08g12690	Chr8	7521650	7523220	retrotransposon protein, putative, Ty3-gypsy subclass
	LOC_Os01g21830	Chr1	12248605	12249408	hypothetical protein			LOC_Os05g20940	Chr5	12313382	12315467	retrotransposon protein, putative, Ty3-gypsy subclass
	LOC_Os01g21850	Chr1	12258138	12263046	protein transport protein-related, putative, expressed			LOC_Os05g20960	Chr5	12332022	12333325	retrotransposon protein, putative, Ty3-gypsy subclass
	LOC_Os01g21860	Chr1	12264911	12269085	AGAP010768-PA, putative, expressed			LOC_Os05g27480	Chr5	15980052	15980669	retrotransposon protein, putative, Ty3-gypsy subclass
	LOC_Os01g21870	Chr1	12270037	12270402	expressed protein			LOC_Os01g50500	Chr1	28998911	29003485	retrotransposon protein, putative, Ty3-gypsy subclass
	LOC_Os01g21880	Chr1	12280146	12280526	expressed protein			LOC_Os11g21910	Chr11	12578399	12579672	retrotransposon protein, putative, Ty3-gypsy subclass
	LOC_Os01g21900	Chr1	12291788	12294943	expressed protein			LOC_Os05g44470	Chr5	25880959	25881780	retrotransposon protein, putative, Ty3-gypsy subclass
	LOC_Os01g21920	Chr1	12297230	12298189	expressed protein			LOC_Os10g02200	Chr10	754292	754838	retrotransposon protein, putative, Ty3-gypsy subclass
	LOC_Os01g21930	Chr1	12299652	12299981	expressed protein			LOC_Os09g01050	Chr9	77340	82732	retrotransposon protein, putative, Ty3-gypsy subclass
	LOC_Os01g21940	Chr1	12303170	12309435	WD domain, G-beta repeat domain containing protein, expressed			LOC_Os09g01150	Chr9	156867	157970	retrotransposon protein, putative, Ty3-gypsy subclass
	LOC_Os01g21970	Chr1	12332795	12337227	protein kinase, putative, expressed			LOC_Os03g43240	Chr3	24111938	24113250	retrotransposon protein, putative, Ty3-gypsy subclass
	LOC_Os01g21990	Chr1	12344460	12351233	CRS2-associated factor 2, chloroplast precursor, putative, expressed			LOC_Os10g40160	Chr10	21500309	21503234	retrotransposon protein, putative, Ty3-gypsy subclass
	LOC_Os01g22000	Chr1	12351454	12353063	expressed protein			LOC_Os12g24840	Chr12	14251351	14253579	retrotransposon protein, putative, Ty3-gypsy subclass
	LOC_Os01g22010	Chr1	12363709	12366314	S-adenosylmethionine synthetase, putative, expressed			LOC_Os12g24910	Chr12	14299573	14301413	retrotransposon protein, putative, Ty3-gypsy subclass
	LOC_Os01g22030	Chr1	12371941	12372306	expressed protein			LOC_Os12g24830	Chr12	14247816	14251136	retrotransposon protein, putative, Ty3-gypsy subclass
	LOC_Os01g22039	Chr1	12375596	12378440	expressed protein			LOC_Os02g18030	Chr2	10459105	10459896	retrotransposon protein, putative, Ty3-gypsy subclass
	LOC_Os01g22080	Chr1	12398142	12401628	expressed protein			LOC_Os04g17540	Chr4	9590697	9592747	retrotransposon protein, putative, Ty3-gypsy subclass
	LOC_Os01g22090	Chr1	12403525	12408003	expressed protein			LOC_Os12g28430	Chr12	16805863	16807799	retrotransposon protein, putative, Ty3-gypsy subclass
	LOC_Os01g22209	Chr1	12487562	12490406	expressed protein			LOC_Os11g44760	Chr11	27088991	27089878	retrotransposon protein, putative, Ty3-gypsy subclass
	LOC_Os01g22220	Chr1	12491993	12494656	expressed protein			LOC_Os11g44740	Chr11	27073304	27074931	retrotransposon protein, putative, Ty3-gypsy subclass
	LOC_Os01g22230	Chr1	12499923	12504215	peroxidase precursor, putative, expressed			LOC_Os11g44140	Chr11	26650186	26651109	retrotransposon protein, putative, Ty3-gypsy subclass
	LOC_Os01g22249	Chr1	12509592	12519255	peroxidase precursor, putative, expressed			LOC_Os01g29730	Chr1	16657436	16658514	retrotransposon protein, putative, Ty3-gypsy subclass
	LOC_Os01g22309	Chr1	12534119	12534382	hypothetical protein			LOC_Os08g27130	Chr8	16578069	16579938	retrotransposon protein, putative, Ty3-gypsy subclass
	LOC_Os01g22336	Chr1	12551333	12557013	peroxidase precursor, putative, expressed			LOC_Os04g27170	Chr4	16049333	16050621	retrotransposon protein, putative, Ty3-gypsy subclass
	LOC_Os01g22352	Chr1	12564283	12570032	peroxidase precursor, putative, expressed			LOC_Os04g27160	Chr4	16047376	16048620	retrotransposon protein, putative, Ty3-gypsy subclass
	LOC_Os01g22370	Chr1	12578189	12582301	peroxidase precursor, putative, expressed			LOC_Os12g22340	Chr12	12614050	12615734	retrotransposon protein, putative, Ty3-gypsy subclass
	LOC_Os01g22380	Chr1	12582735	12583462	expressed protein			LOC_Os10g24430	Chr10	12529765	12532524	retrotransposon protein, putative, Ty3-gypsy subclass
	LOC_Os01g22390	Chr1	12584652	12594761	WD domain containing protein, putative, expressed			LOC_Os08g09530	Chr8	5524766	5525832	retrotransposon protein, putative, Ty3-gypsy subclass
	LOC_Os01g22430	Chr1	12615648	12617245	OsFBDUF3 - F-box and DUF domain containing protein, expressed			LOC_Os11g26460	Chr11	15152987	15159319	retrotransposon protein, putative, Ty3-gypsy subclass
	LOC_Os01g22440	Chr1	12621246	12621704	expressed protein			LOC_Os09g09090	Chr9	4859104	4862686	retrotransposon protein, putative, Ty3-gypsy subclass
	LOC_Os01g22450	Chr1	12628026	12629938	expressed protein			LOC_Os11g26490	Chr11	15185995	15188156	retrotransposon protein, putative, Ty3-gypsy subclass
	LOC_Os01g22480	Chr1	12636380	12640675	OsFBDUF4 - F-box and DUF domain containing protein, expressed			LOC_Os09g01820	Chr9	563516	566952	retrotransposon protein, putative, Ty3-gypsy subclass
	LOC_Os01g22490	Chr1	12645515	12646409	40S ribosomal protein S27a, putative, expressed			LOC_Os03g52530	Chr3	30138934	30141488	retrotransposon protein, putative, Ty3-gypsy subclass
	LOC_Os01g22500	Chr1	12646586	12650014	craniofacial development protein 1, putative, expressed			LOC_Os06g32450	Chr6	18870090	18873167	retrotransposon protein, putative, Ty3-gypsy subclass
	LOC_Os01g22510	Chr1	12650540	12654393	cyclase/dehydrase family protein, expressed			LOC_Os02g53920	Chr2	33013360	33013916	retrotransposon protein, putative, Ty3-gypsy subclass
	LOC_Os01g22520	Chr1	12654852	12658475	dihydrolipoyl dehydrogenase 1, mitochondrial precursor, putative, expressed			LOC_Os11g19410	Chr11	11161382	11163105	retrotransposon protein, putative, Ty3-gypsy subclass
	LOC_Os01g22530	Chr1	12660915	12661401	expressed protein			LOC_Os04g17380	Chr4	9515087	9515605	retrotransposon protein, putative, Ty3-gypsy subclass
	LOC_Os01g22540	Chr1	12664720	12665440	expressed protein			LOC_Os01g19640	Chr1	11137193	11138245	retrotransposon protein, putative, Ty3-gypsy subclass
	LOC_Os01g22550	Chr1	12667343	12672757	galactosyltransferase family protein, putative, expressed			LOC_Os04g17390	Chr4	9516479	9518850	retrotransposon protein, putative, Ty3-gypsy subclass
	LOC_Os01g22560	Chr1	12677086	12678141	glycerol-3-phosphate acyltransferase 1, putative, expressed			LOC_Os04g17370	Chr4	9511491	9514679	retrotransposon protein, putative, Ty3-gypsy subclass
	LOC_Os01g22570	Chr1	12682333	12683428	glycerol-3-phosphate acyltransferase, putative, expressed			LOC_Os04g17360	Chr4	9508389	9509059	retrotransposon protein, putative, Ty3-gypsy subclass
	LOC_Os01g22600	Chr1	12704700	12709808	mitochondrial carrier protein, putative, expressed			LOC_Os03g43169	Chr3	24084048	24084550	retrotransposon protein, putative, Ty3-gypsy subclass
	LOC_Os01g22630	Chr1	12725141	12731526	ECT protein, putative, expressed			LOC_Os01g35490	Chr1	19639830	19641219	retrotransposon protein, putative, Ty3-gypsy subclass
	LOC_Os01g22640	Chr1	12734098	12738112	GDSL-like lipase/acylhydrolase, putative, expressed			LOC_Os09g11080	Chr9	6149900	6150765	retrotransposon protein, putative, Ty3-gypsy subclass
	LOC_Os01g22650	Chr1	12739613	12740041	expressed protein			LOC_Os06g17360	Chr6	10064033	10065069	retrotransposon protein, putative, Ty3-gypsy subclass
	LOC_Os01g22660	Chr1	12742056	12746046	GDSL-like lipase/acylhydrolase, putative, expressed			LOC_Os06g17370	Chr6	10065913	10069954	retrotransposon protein, putative, Ty3-gypsy subclass
	LOC_Os01g22670	Chr1	12745130	12747081	fruit bromelain precursor, putative, expressed			LOC_Os08g03140	Chr8	1440683	1441924	retrotransposon protein, putative, Ty3-gypsy subclass
	LOC_Os01g22680	Chr1	12751899	12753162	fruit bromelain precursor, putative, expressed			LOC_Os08g38930	Chr8	24601391	24603503	retrotransposon protein, putative, Ty3-gypsy subclass
	LOC_Os01g22700	Chr1	12756935	12757588	organic cation transporter-related, putative, expressed			LOC_Os05g20780	Chr5	12201245	12202852	retrotransposon protein, putative, Ty3-gypsy subclass
	LOC_Os01g22710	Chr1	12758518	12760143	organic cation transporter-related, putative, expressed			LOC_Os02g24850	Chr2	14405726	14406453	retrotransposon protein, putative, Ty3-gypsy subclass
	LOC_Os01g22720	Chr1	12765352	12769683	expressed protein			LOC_Os04g16220	Chr4	8805497	8806645	retrotransposon protein, putative, Ty3-gypsy subclass
	LOC_Os01g22780	Chr1	12804579	12810224	GDSL-like lipase/acylhydrolase, putative, expressed			LOC_Os07g30560	Chr7	18075983	18076357	retrotransposon protein, putative, Ty3-gypsy subclass
	LOC_Os01g22810	Chr1	12819228	12820200	hypothetical protein			LOC_Os07g30570	Chr7	18089267	18092087	retrotransposon protein, putative, Ty3-gypsy subclass
	LOC_Os01g22870	Chr1	12848912	12853410	expressed protein			LOC_Os01g22820	Chr1	12821557	12821908	retrotransposon protein, putative, Ty3-gypsy subclass
	LOC_Os01g22880	Chr1	12858637	12859368	expressed protein			LOC_Os09g19600	Chr9	11719720	11722662	retrotransposon protein, putative, Ty3-gypsy subclass
	LOC_Os01g22900	Chr1	12870228	12874264	neutral/alkaline invertase, putative, expressed			LOC_Os02g29660	Chr2	17658171	17660848	retrotransposon protein, putative, Ty3-gypsy subclass
	LOC_Os01g22920	Chr1	12884474	12885551	gibberellin 2-beta-dioxygenase, putative, expressed			LOC_Os08g22770	Chr8	13689154	13690378	retrotransposon protein, putative, Ty3-gypsy subclass
	LOC_Os01g22930	Chr1	12890486	12891513	expressed protein			LOC_Os10g02530	Chr10	959364	959957	retrotransposon protein, putative, Ty3-gypsy subclass
	LOC_Os01g22954	Chr1	12896174	12915380	serine carboxypeptidase, putative, expressed			LOC_Os02g36170	Chr2	21797668	21798813	retrotransposon protein, putative, Ty3-gypsy subclass
	LOC_Os01g22980	Chr1	12914948	12919210	OsSCP3 - Putative Serine Carboxypeptidase homologue, expressed			LOC_Os07g14200	Chr7	8097112	8097483	retrotransposon protein, putative, Ty3-gypsy subclass
	LOC_Os01g22990	Chr1	12921466	12924802	acidic leucine-rich nuclear phosphoprotein 32-related protein 1, putative, expressed			LOC_Os02g49020	Chr2	29975081	29975755	retrotransposon protein, putative, Ty3-gypsy subclass
	LOC_Os01g23000	Chr1	12932411	12933541	expressed protein			LOC_Os02g49010	Chr2	29973088	29974702	retrotransposon protein, putative, Ty3-gypsy subclass
	LOC_Os01g23010	Chr1	12945723	12946007	expressed protein			LOC_Os08g17900	Chr8	10983706	10984557	retrotransposon protein, putative, Ty3-gypsy subclass
	LOC_Os01g23070	Chr1	12980585	12982781	expressed protein			LOC_Os08g13550	Chr8	8053421	8054154	retrotransposon protein, putative, Ty3-gypsy subclass
	LOC_Os01g23080	Chr1	12989499	12990341	expressed protein			LOC_Os11g18420	Chr11	10396541	10398190	retrotransposon protein, putative, Ty3-gypsy subclass
	LOC_Os01g23100	Chr1	12996701	12998119	expressed protein			LOC_Os01g28530	Chr1	15970470	15972701	retrotransposon protein, putative, Ty3-gypsy subclass
	LOC_Os01g23260	Chr1	13073618	13074372	hypothetical protein			LOC_Os02g37460	Chr2	22614291	22615805	retrotransposon protein, putative, Ty3-gypsy subclass
	LOC_Os01g23340	Chr1	13114083	13115959	expressed protein			LOC_Os09g15890	Chr9	9710205	9712071	retrotransposon protein, putative, Ty3-gypsy subclass
	LOC_Os01g23350	Chr1	13130523	13131199	hypothetical protein			LOC_Os04g18884	Chr4	10501015	10504652	retrotransposon protein, putative, Ty3-gypsy subclass
	LOC_Os01g23370	Chr1	13137848	13141064	expressed protein			LOC_Os01g35710	Chr1	19769089	19774291	retrotransposon protein, putative, Ty3-gypsy subclass
	LOC_Os01g23380	Chr1	13141932	13144941	stripe rust resistance protein Yr10, putative, expressed			LOC_Os04g19350	Chr4	10768520	10770101	retrotransposon protein, putative, Ty3-gypsy subclass
	LOC_Os01g23390	Chr1	13145219	13145659	hypothetical protein			LOC_Os06g47500	Chr6	28762360	28762870	retrotransposon protein, putative, Ty3-gypsy subclass
	LOC_Os01g23400	Chr1	13146651	13147025	expressed protein			LOC_Os11g03020	Chr11	1050445	1051790	retrotransposon protein, putative, Ty3-gypsy subclass
	LOC_Os01g23500	Chr1	13196756	13197181	expressed protein			LOC_Os03g22970	Chr3	13265501	13269614	retrotransposon protein, putative, Ty3-gypsy subclass
	LOC_Os01g23510	Chr1	13200712	13202442	expressed protein			LOC_Os05g23389	Chr5	13363495	13363696	retrotransposon protein, putative, Ty3-gypsy subclass
	LOC_Os01g23520	Chr1	13205096	13205413	hypothetical protein			LOC_Os03g42000	Chr3	23333353	23333676	retrotransposon protein, putative, Ty3-gypsy subclass
	LOC_Os01g23530	Chr1	13211987	13218563	terpene synthase, putative, expressed			LOC_Os06g25140	Chr6	14708590	14710377	retrotransposon protein, putative, Ty3-gypsy subclass
	LOC_Os01g23580	Chr1	13237248	13246183	inorganic H%2B pyrophosphatase, putative, expressed			LOC_Os05g08140	Chr5	4434988	4435902	retrotransposon protein, putative, Ty3-gypsy subclass
	LOC_Os01g23590	Chr1	13246387	13262228	suppressor of Mek, putative, expressed			LOC_Os05g08220	Chr5	4474335	4476530	retrotransposon protein, putative, Ty3-gypsy subclass
	LOC_Os01g23600	Chr1	13264930	13266669	expressed protein			LOC_Os01g25950	Chr1	14715588	14718387	retrotransposon protein, putative, Ty3-gypsy subclass
	LOC_Os01g23610	Chr1	13272614	13282201	dihydrolipoyl dehydrogenase, putative, expressed			LOC_Os05g23020	Chr5	13128284	13129183	retrotransposon protein, putative, Ty3-gypsy subclass
	LOC_Os01g23620	Chr1	13286103	13288466	miro, putative, expressed			LOC_Os06g27940	Chr6	15853048	15855498	retrotransposon protein, putative, Ty3-gypsy subclass
	LOC_Os01g23630	Chr1	13291338	13294467	transcription initiation factor IID, 18kD subunit family protein, expressed			LOC_Os07g38520	Chr7	23143507	23143830	retrotransposon protein, putative, Ty3-gypsy subclass
	LOC_Os01g23640	Chr1	13296332	13305295	mov34/MPN/PAD-1 family protein, expressed			LOC_Os12g11190	Chr12	6028298	6029296	retrotransposon protein, putative, Ty3-gypsy subclass
	LOC_Os01g23650	Chr1	13309978	13310316	expressed protein			LOC_Os02g24870	Chr2	14418620	14419818	retrotransposon protein, putative, Ty3-gypsy subclass
	LOC_Os01g23660	Chr1	13311773	13312375	expressed protein			LOC_Os09g01120	Chr9	126694	128645	retrotransposon protein, putative, Ty3-gypsy subclass
	LOC_Os01g23680	Chr1	13319295	13323947	rossmann fold nucleotide-binding protein involved in DNA uptake, putative, expressed			LOC_Os07g16010	Chr7	9330912	9331538	retrotransposon protein, putative, Ty3-gypsy subclass
	LOC_Os01g23690	Chr1	13327424	13328163	expressed protein			LOC_Os04g17420	Chr4	9530156	9531043	retrotransposon protein, putative, Ty3-gypsy subclass
	LOC_Os01g23700	Chr1	13340275	13340721	expressed protein			LOC_Os09g21640	Chr9	13104636	13111008	retrotransposon protein, putative, Ty3-gypsy subclass
	LOC_Os01g23705	Chr1	13342089	13342658	expressed protein			LOC_Os10g28900	Chr10	15061827	15062417	retrotransposon protein, putative, Ty3-gypsy subclass
	LOC_Os01g23710	Chr1	13342879	13345906	no apical meristem protein, putative, expressed			LOC_Os10g13320	Chr10	7190531	7192806	retrotransposon protein, putative, Ty3-gypsy subclass
	LOC_Os01g23740	Chr1	13353629	13357510	OsPDIL2-2 protein disulfide isomerase PDIL2-2, expressed			LOC_Os07g47930	Chr7	28627421	28627963	retrotransposon protein, putative, Ty3-gypsy subclass
	LOC_Os01g23750	Chr1	13360117	13361337	OsMADS92 - MADS-box family gene with M-beta type-box, expressed			LOC_Os03g32820	Chr3	18779038	18779961	retrotransposon protein, putative, Ty3-gypsy subclass
	LOC_Os01g23760	Chr1	13363707	13364930	OsMADS93 - MADS-box family gene with M-beta type-box, expressed			LOC_Os03g32920	Chr3	18825143	18826969	retrotransposon protein, putative, Ty3-gypsy subclass
	LOC_Os01g23770	Chr1	13366416	13367710	OsMADS94 - MADS-box family gene with M-beta type-box, expressed			LOC_Os08g27930	Chr8	17024910	17026617	retrotransposon protein, putative, Ty3-gypsy subclass
	LOC_Os01g23780	Chr1	13373620	13374665	OsMADS95 - MADS-box family gene with M-beta type-box, expressed			LOC_Os08g27890	Chr8	17001195	17002917	retrotransposon protein, putative, Ty3-gypsy subclass
	LOC_Os01g23790	Chr1	13374842	13375053	hypothetical protein			LOC_Os06g19240	Chr6	10946680	10951254	retrotransposon protein, putative, Ty3-gypsy subclass
	LOC_Os01g23800	Chr1	13389999	13392236	expressed protein			LOC_Os07g18830	Chr7	11150854	11151069	retrotransposon protein, putative, Ty3-gypsy subclass
	LOC_Os01g23810	Chr1	13396264	13397109	expressed protein			LOC_Os05g17450	Chr5	10018606	10019955	retrotransposon protein, putative, Ty3-gypsy subclass
	LOC_Os01g23870	Chr1	13436891	13438586	expressed protein			LOC_Os12g22390	Chr12	12641880	12643824	retrotransposon protein, putative, Ty3-gypsy subclass
	LOC_Os01g23880	Chr1	13442496	13443696	expressed protein			LOC_Os04g38150	Chr4	22704583	22705932	retrotransposon protein, putative, Ty3-gypsy subclass
	LOC_Os01g23890	Chr1	13444016	13445074	expressed protein			LOC_Os01g17110	Chr1	9835458	9836209	retrotransposon protein, putative, Ty3-gypsy subclass
	LOC_Os01g23910	Chr1	13454908	13455887	expressed protein			LOC_Os06g24950	Chr6	14621185	14622252	retrotransposon protein, putative, Ty3-gypsy subclass
	LOC_Os01g23920	Chr1	13459579	13460593	expressed protein			LOC_Os06g24820	Chr6	14567853	14569009	retrotransposon protein, putative, Ty3-gypsy subclass
	LOC_Os01g23940	Chr1	13467990	13469759	expressed protein			LOC_Os06g24720	Chr6	14522417	14522888	retrotransposon protein, putative, Ty3-gypsy subclass
	LOC_Os01g23970	Chr1	13487905	13490291	cysteine-rich receptor protein kinase, putative, expressed			LOC_Os06g24620	Chr6	14457815	14459646	retrotransposon protein, putative, Ty3-gypsy subclass
	LOC_Os01g23990	Chr1	13508317	13508882	expressed protein			LOC_Os01g55930	Chr1	32216045	32216368	retrotransposon protein, putative, Ty3-gypsy subclass
	LOC_Os01g24010	Chr1	13517518	13528480	pleiotropic drug resistance protein, putative, expressed			LOC_Os12g22510	Chr12	12707385	12711323	retrotransposon protein, putative, Ty3-gypsy subclass
	LOC_Os01g24020	Chr1	13523472	13531777	expressed protein			LOC_Os12g22540	Chr12	12722541	12722987	retrotransposon protein, putative, Ty3-gypsy subclass
	LOC_Os01g24030	Chr1	13539762	13541958	AMP-binding enzyme, putative, expressed			LOC_Os03g32380	Chr3	18519392	18523895	retrotransposon protein, putative, Ty3-gypsy subclass
	LOC_Os01g24050	Chr1	13550372	13556984	expressed protein			LOC_Os08g27310	Chr8	16676454	16677959	retrotransposon protein, putative, Ty3-gypsy subclass
	LOC_Os01g24060	Chr1	13560832	13566873	importin subunit alpha, putative, expressed			LOC_Os08g11990	Chr8	7040477	7041218	retrotransposon protein, putative, Ty3-gypsy subclass
	LOC_Os01g24070	Chr1	13570607	13573322	GATA zinc finger domain containing protein, expressed			LOC_Os08g12190	Chr8	7175336	7177750	retrotransposon protein, putative, Ty3-gypsy subclass
	LOC_Os01g24080	Chr1	13577951	13581209	expressed protein			LOC_Os08g11560	Chr8	6771554	6772295	retrotransposon protein, putative, Ty3-gypsy subclass
	LOC_Os01g24090	Chr1	13582036	13584917	TPR repeat, putative, expressed			LOC_Os06g27640	Chr6	15643728	15645360	retrotransposon protein, putative, Ty3-gypsy subclass
	LOC_Os01g24110	Chr1	13594901	13595386	expressed protein			LOC_Os09g10920	Chr9	6001875	6006452	retrotransposon protein, putative, Ty3-gypsy subclass
	LOC_Os01g24120	Chr1	13595762	13598586	hypothetical protein			LOC_Os05g17500	Chr5	10050523	10051803	retrotransposon protein, putative, Ty3-gypsy subclass
	LOC_Os01g24160	Chr1	13621337	13621703	hypothetical protein			LOC_Os05g16860	Chr5	9612237	9613043	retrotransposon protein, putative, Ty3-gypsy subclass
	LOC_Os01g24240	Chr1	13662002	13664774	expressed protein			LOC_Os03g33620	Chr3	19218404	19220061	retrotransposon protein, putative, Ty3-gypsy subclass
	LOC_Os01g24340	Chr1	13713177	13714834	expressed protein			LOC_Os03g33720	Chr3	19276815	19278309	retrotransposon protein, putative, Ty3-gypsy subclass
	LOC_Os01g24350	Chr1	13717346	13719543	expressed protein			LOC_Os05g44700	Chr5	25989466	25991135	retrotransposon protein, putative, Ty3-gypsy subclass
	LOC_Os01g24420	Chr1	13765231	13772186	expressed protein			LOC_Os06g01020	Chr6	9542	9892	retrotransposon protein, putative, Ty3-gypsy subclass
	LOC_Os01g24430	Chr1	13775186	13776654	expressed protein			LOC_Os11g15680	Chr11	8888478	8890525	retrotransposon protein, putative, Ty3-gypsy subclass
	LOC_Os01g24440	Chr1	13778572	13779786	glycine-rich protein, putative, expressed			LOC_Os06g01010	Chr6	1479	7041	retrotransposon protein, putative, Ty3-gypsy subclass
	LOC_Os01g24450	Chr1	13784863	13785180	expressed protein			LOC_Os11g15550	Chr11	8809507	8810043	retrotransposon protein, putative, Ty3-gypsy subclass
	LOC_Os01g24460	Chr1	13788467	13789890	histone-like transcription factor and archaeal histone, putative, expressed			LOC_Os12g25590	Chr12	14809741	14812564	retrotransposon protein, putative, Ty3-gypsy subclass
	LOC_Os01g24470	Chr1	13794686	13799906	PHS1, putative, expressed			LOC_Os04g24400	Chr4	13987530	13988039	retrotransposon protein, putative, Ty3-gypsy subclass
	LOC_Os01g24480	Chr1	13799955	13804790	DUF1399 containing protein, putative, expressed			LOC_Os11g39880	Chr11	23772535	23774512	retrotransposon protein, putative, Ty3-gypsy subclass
	LOC_Os01g24490	Chr1	13807523	13809865	expressed protein			LOC_Os12g34790	Chr12	21122919	21123459	retrotransposon protein, putative, Ty3-gypsy subclass
	LOC_Os01g24500	Chr1	13814901	13817064	expressed protein			LOC_Os07g16580	Chr7	9720894	9722818	retrotransposon protein, putative, Ty3-gypsy subclass
	LOC_Os01g24550	Chr1	13837906	13839339	fruit bromelain precursor, putative, expressed			LOC_Os08g07000	Chr8	3907962	3910526	retrotransposon protein, putative, Ty3-gypsy subclass
	LOC_Os01g24560	Chr1	13842272	13843749	fruit bromelain precursor, putative, expressed			LOC_Os05g19420	Chr5	11278795	11279220	retrotransposon protein, putative, Ty3-gypsy subclass
	LOC_Os01g24570	Chr1	13847992	13849036	fruit bromelain precursor, putative, expressed			LOC_Os05g19510	Chr5	11339961	11342097	retrotransposon protein, putative, Ty3-gypsy subclass
	LOC_Os01g24590	Chr1	13857601	13858621	LTPL46 - Protease inhibitor/seed storage/LTP family protein precursor, expressed			LOC_Os05g19410	Chr5	11272540	11277114	retrotransposon protein, putative, Ty3-gypsy subclass
	LOC_Os01g24600	Chr1	13859262	13860625	fruit bromelain precursor, putative, expressed			LOC_Os05g19430	Chr5	11285816	11288539	retrotransposon protein, putative, Ty3-gypsy subclass
	LOC_Os01g24650	Chr1	13877597	13878228	expressed protein			LOC_Os05g19230	Chr5	11169132	11169790	retrotransposon protein, putative, Ty3-gypsy subclass
	LOC_Os01g24670	Chr1	13885528	13885743	expressed protein			LOC_Os09g13970	Chr9	8228447	8231159	retrotransposon protein, putative, Ty3-gypsy subclass
	LOC_Os01g24680	Chr1	13887272	13893293	3-hydroxyacyl-CoA dehydrogenase, putative, expressed			LOC_Os04g18160	Chr4	10035570	10040006	retrotransposon protein, putative, Ty3-gypsy subclass
	LOC_Os01g24690	Chr1	13896291	13898264	60S ribosomal protein L23A, putative, expressed			LOC_Os04g01370	Chr4	272681	277473	retrotransposon protein, putative, Ty3-gypsy subclass
	LOC_Os01g24700	Chr1	13899523	13900729	expressed protein			LOC_Os09g06160	Chr9	2890657	2891524	retrotransposon protein, putative, Ty3-gypsy subclass
	LOC_Os01g24710	Chr1	13903153	13904729	jacalin-like lectin domain containing protein, expressed			LOC_Os05g16760	Chr5	9545301	9546144	retrotransposon protein, putative, Ty3-gypsy subclass
	LOC_Os01g24720	Chr1	13911829	13912191	expressed protein			LOC_Os04g10620	Chr4	5765219	5769793	retrotransposon protein, putative, Ty3-gypsy subclass
	LOC_Os01g24730	Chr1	13914259	13914771	expressed protein			LOC_Os09g28990	Chr9	17623709	17624888	retrotransposon protein, putative, Ty3-gypsy subclass
	LOC_Os01g24740	Chr1	13915867	13916187	peroxiredoxin-2E-1, chloroplast precursor, putative, expressed			LOC_Os12g17730	Chr12	10154454	10155002	retrotransposon protein, putative, Ty3-gypsy subclass
	LOC_Os01g24750	Chr1	13922344	13927455	Ser/Thr protein phosphatase family protein, putative, expressed			LOC_Os09g10130	Chr9	5514058	5515138	retrotransposon protein, putative, Ty3-gypsy subclass
	LOC_Os01g24760	Chr1	13933250	13934338	expressed protein			LOC_Os09g10310	Chr9	5620905	5621529	retrotransposon protein, putative, Ty3-gypsy subclass
	LOC_Os01g24764	Chr1	13934495	13935854	expressed protein			LOC_Os09g10109	Chr9	5507267	5508347	retrotransposon protein, putative, Ty3-gypsy subclass
	LOC_Os01g24770	Chr1	13936525	13937302	expressed protein			LOC_Os09g10149	Chr9	5520849	5521929	retrotransposon protein, putative, Ty3-gypsy subclass
	LOC_Os01g24780	Chr1	13941318	13944691	cytochrome P450, putative, expressed			LOC_Os12g30650	Chr12	18415173	18415985	retrotransposon protein, putative, Ty3-gypsy subclass
	LOC_Os01g24790	Chr1	13957512	13959245	transferase family protein, putative, expressed			LOC_Os01g21720	Chr1	12187950	12189343	retrotransposon protein, putative, Ty3-gypsy subclass
	LOC_Os01g24810	Chr1	13977964	13979538	cytochrome P450, putative, expressed			LOC_Os03g36740	Chr3	20375339	20376684	retrotransposon protein, putative, Ty3-gypsy subclass
	LOC_Os01g24820	Chr1	13979885	13983744	NB-ARC domain containing protein, expressed			LOC_Os03g36720	Chr3	20360743	20362824	retrotransposon protein, putative, Ty3-gypsy subclass
	LOC_Os01g24830	Chr1	13985087	13985680	expressed protein			LOC_Os03g36580	Chr3	20284399	20287201	retrotransposon protein, putative, Ty3-gypsy subclass
	LOC_Os01g24840	Chr1	13986738	13988711	conserved hypothetical protein			LOC_Os07g47880	Chr7	28599691	28600206	retrotransposon protein, putative, Ty3-gypsy subclass
	LOC_Os01g24880	Chr1	14012515	14019465	zinc finger, C3HC4 type domain containing protein, expressed			LOC_Os07g16710	Chr7	9799449	9800342	retrotransposon protein, putative, Ty3-gypsy subclass
	LOC_Os01g24900	Chr1	14026067	14026560	expressed protein			LOC_Os07g14240	Chr7	8115727	8116696	retrotransposon protein, putative, Ty3-gypsy subclass
	LOC_Os01g24920	Chr1	14031364	14038788	poly synthetase 2-B, putative, expressed			LOC_Os05g11890	Chr5	6772007	6772423	retrotransposon protein, putative, Ty3-gypsy subclass
	LOC_Os01g24930	Chr1	14043089	14044083	hypothetical protein			LOC_Os05g11390	Chr5	6437905	6438620	retrotransposon protein, putative, Ty3-gypsy subclass
	LOC_Os01g24940	Chr1	14047801	14054910	poly synthetase 2-A, putative, expressed			LOC_Os04g03270	Chr4	1391922	1392935	retrotransposon protein, putative, Ty3-gypsy subclass
	LOC_Os01g24950	Chr1	14059572	14064905	exocyst complex component 6, putative, expressed			LOC_Os03g47880	Chr3	27219402	27220019	retrotransposon protein, putative, Ty3-gypsy subclass
	LOC_Os01g24960	Chr1	14068134	14069504	dirigent, putative			LOC_Os12g30260	Chr12	18153278	18155421	retrotransposon protein, putative, Ty3-gypsy subclass
	LOC_Os01g24970	Chr1	14076321	14076620	expressed protein			LOC_Os12g30240	Chr12	18146287	18149092	retrotransposon protein, putative, Ty3-gypsy subclass
	LOC_Os01g24980	Chr1	14077629	14080716	naringenin,2-oxoglutarate 3-dioxygenase, putative, expressed			LOC_Os12g30250	Chr12	18152163	18152690	retrotransposon protein, putative, Ty3-gypsy subclass
	LOC_Os01g25010	Chr1	14101994	14108083	flavonol synthase/flavanone 3-hydroxylase, putative, expressed			LOC_Os05g19730	Chr5	11508713	11510269	retrotransposon protein, putative, Ty3-gypsy subclass
	LOC_Os01g25020	Chr1	14113573	14114293	expressed protein			LOC_Os05g10950	Chr5	6114551	6115453	retrotransposon protein, putative, Ty3-gypsy subclass
	LOC_Os01g25030	Chr1	14116998	14117889	dirigent, putative			LOC_Os02g56240	Chr2	34393870	34394136	retrotransposon protein, putative, Ty3-gypsy subclass
	LOC_Os01g25050	Chr1	14128407	14129236	expressed protein			LOC_Os03g46130	Chr3	26083821	26084189	retrotransposon protein, putative, Ty3-gypsy subclass
	LOC_Os01g25065	Chr1	14137598	14139142	ATP synthase subunit beta, putative, expressed			LOC_Os06g44120	Chr6	26607361	26607887	retrotransposon protein, putative, Ty3-gypsy subclass
	LOC_Os01g25070	Chr1	14149989	14150267	expressed protein			LOC_Os08g14270	Chr8	8552524	8553189	retrotransposon protein, putative, Ty3-gypsy subclass
	LOC_Os01g25080	Chr1	14152973	14153296	expressed protein			LOC_Os07g23060	Chr7	13009822	13011087	retrotransposon protein, putative, Ty3-gypsy subclass
	LOC_Os01g25100	Chr1	14167249	14168537	glutathione S-transferase, putative, expressed			LOC_Os08g04950	Chr8	2529829	2535704	retrotransposon protein, putative, Ty3-gypsy subclass
	LOC_Os01g25110	Chr1	14171243	14175815	clathrin adaptor complex small chain domain containing protein, expressed			LOC_Os05g04970	Chr5	2406464	2409405	retrotransposon protein, putative, Ty3-gypsy subclass
	LOC_Os01g25150	Chr1	14189493	14191663	jacalin-like lectin domain containing protein			LOC_Os06g30150	Chr6	17394898	17398612	retrotransposon protein, putative, Ty3-gypsy subclass
	LOC_Os01g25160	Chr1	14210479	14211106	jacalin-like lectin domain containing protein, expressed			LOC_Os07g23680	Chr7	13371809	13372666	retrotransposon protein, putative, Ty3-gypsy subclass
	LOC_Os01g25170	Chr1	14220784	14221379	expressed protein			LOC_Os01g45500	Chr1	25812076	25814006	retrotransposon protein, putative, Ty3-gypsy subclass
	LOC_Os01g25189	Chr1	14224896	14233656	delta14-sterol reductase, putative, expressed			LOC_Os12g15770	Chr12	9004281	9004637	retrotransposon protein, putative, Ty3-gypsy subclass
	LOC_Os01g25220	Chr1	14248009	14248295	expressed protein			LOC_Os04g56890	Chr4	33908566	33911159	retrotransposon protein, putative, Ty3-gypsy subclass
	LOC_Os01g25230	Chr1	14250215	14251959	expressed protein			LOC_Os11g20210	Chr11	11676008	11676349	retrotransposon protein, putative, Ty3-gypsy subclass
	LOC_Os01g25240	Chr1	14252929	14257384	expressed protein			LOC_Os06g48130	Chr6	29119041	29120854	retrotransposon protein, putative, Ty3-gypsy subclass
	LOC_Os01g25250	Chr1	14259335	14260906	expressed protein			LOC_Os01g35760	Chr1	19809702	19811269	retrotransposon protein, putative, Ty3-gypsy subclass
	LOC_Os01g25260	Chr1	14262108	14262335	expressed protein			LOC_Os08g22570	Chr8	13587179	13588958	retrotransposon protein, putative, Ty3-gypsy subclass
	LOC_Os01g25270	Chr1	14264078	14267208	pentatricopeptide repeat protein PPR986-12, putative, expressed			LOC_Os02g07510	Chr2	3886551	3888157	retrotransposon protein, putative, Ty3-gypsy subclass
	LOC_Os01g25280	Chr1	14280746	14282187	jacalin-like lectin domain containing protein, expressed			LOC_Os12g28980	Chr12	17138924	17143506	retrotransposon protein, putative, Ty3-gypsy subclass
	LOC_Os01g25290	Chr1	14285949	14287010	expressed protein			LOC_Os12g29100	Chr12	17227106	17231671	retrotransposon protein, putative, Ty3-gypsy subclass
	LOC_Os01g25300	Chr1	14290373	14291666	expressed protein			LOC_Os12g29080	Chr12	17222987	17223613	retrotransposon protein, putative, Ty3-gypsy subclass
	LOC_Os01g25320	Chr1	14292067	14303222	auxilin, putative, expressed			LOC_Os11g02900	Chr11	996578	998302	retrotransposon protein, putative, Ty3-gypsy subclass
	LOC_Os01g25330	Chr1	14308159	14316696	SAC9, putative, expressed			LOC_Os12g20430	Chr12	11929448	11930895	retrotransposon protein, putative, Ty3-gypsy subclass
	LOC_Os01g25340	Chr1	14318259	14319567	expressed protein			LOC_Os07g24760	Chr7	14075457	14076299	retrotransposon protein, putative, Ty3-gypsy subclass
	LOC_Os01g25360	Chr1	14326186	14327047	esterase, putative, expressed			LOC_Os07g24610	Chr7	13998919	13999619	retrotransposon protein, putative, Ty3-gypsy subclass
	LOC_Os01g25370	Chr1	14328622	14333284	SUMO protease, putative, expressed			LOC_Os07g24670	Chr7	14035957	14038210	retrotransposon protein, putative, Ty3-gypsy subclass
	LOC_Os01g25386	Chr1	14340133	14357449	multidrug resistance-associated protein, putative, expressed			LOC_Os07g24430	Chr7	13908419	13910320	retrotransposon protein, putative, Ty3-gypsy subclass
	LOC_Os01g25430	Chr1	14385696	14386361	expressed protein			LOC_Os07g24900	Chr7	14158313	14160354	retrotransposon protein, putative, Ty3-gypsy subclass
	LOC_Os01g25440	Chr1	14391999	14398598	thiamin pyrophosphokinase 1, putative, expressed			LOC_Os07g24780	Chr7	14086673	14088114	retrotransposon protein, putative, Ty3-gypsy subclass
	LOC_Os01g25450	Chr1	14414670	14431253	AIG1 family protein, expressed			LOC_Os02g22300	Chr2	13323989	13324756	retrotransposon protein, putative, Ty3-gypsy subclass
	LOC_Os01g25460	Chr1	14437845	14439688	uncharacterized protein At4g06744 precursor, putative, expressed			LOC_Os01g02210	Chr1	662283	664572	retrotransposon protein, putative, Ty3-gypsy subclass
	LOC_Os01g25470	Chr1	14442717	14444896	flavin monooxygenase, putative, expressed			LOC_Os05g44010	Chr5	25601641	25604584	retrotransposon protein, putative, Ty3-gypsy subclass
	LOC_Os01g25484	Chr1	14446910	14453474	ferredoxin--nitrite reductase, putative, expressed			LOC_Os12g33920	Chr12	20445588	20449945	retrotransposon protein, putative, Ty3-gypsy subclass
	LOC_Os01g25500	Chr1	14453690	14454560	sterol carrier protein-2, putative, expressed			LOC_Os12g33890	Chr12	20428632	20431557	retrotransposon protein, putative, Ty3-gypsy subclass
	LOC_Os01g25510	Chr1	14459951	14461849	alpha-amylase isozyme C, putative, expressed			LOC_Os05g19890	Chr5	11586639	11587919	retrotransposon protein, putative, Ty3-gypsy subclass
	LOC_Os01g25520	Chr1	14462361	14464876	ferredoxin-nitrite reductase, putative, expressed			LOC_Os01g36140	Chr1	19991560	19993292	retrotransposon protein, putative, Ty3-gypsy subclass
	LOC_Os01g25530	Chr1	14471242	14476738	pentatricopeptide repeat protein PPR986-12, putative, expressed			LOC_Os01g35440	Chr1	19611249	19612829	retrotransposon protein, putative, Ty3-gypsy subclass
	LOC_Os01g25540	Chr1	14480782	14481616	RALFL6 - Rapid ALkalinization Factor RALF family protein precursor, expressed			LOC_Os01g35650	Chr1	19746179	19748010	retrotransposon protein, putative, Ty3-gypsy subclass
	LOC_Os01g25550	Chr1	14484327	14484530	hypothetical protein			LOC_Os01g36150	Chr1	19993592	19994484	retrotransposon protein, putative, Ty3-gypsy subclass
	LOC_Os01g25560	Chr1	14486393	14487170	RALFL7 - Rapid ALkalinization Factor RALF family protein precursor, expressed			LOC_Os01g28020	Chr1	15666258	15669058	retrotransposon protein, putative, Ty3-gypsy subclass
	LOC_Os01g25600	Chr1	14506673	14513164	tetratricopeptide repeat domain containing protein, expressed			LOC_Os11g16840	Chr11	9349130	9352047	retrotransposon protein, putative, Ty3-gypsy subclass
	LOC_Os01g25610	Chr1	14513321	14515446	40S ribosomal protein S4, putative, expressed			LOC_Os11g11160	Chr11	6172321	6174467	retrotransposon protein, putative, Ty3-gypsy subclass
	LOC_Os01g25630	Chr1	14526602	14531604	NB-ARC domain containing protein, expressed			LOC_Os07g26400	Chr7	15169180	15171136	retrotransposon protein, putative, Ty3-gypsy subclass
	LOC_Os01g25660	Chr1	14544303	14545507	expressed protein			LOC_Os12g31570	Chr12	18997423	19003616	retrotransposon protein, putative, Ty3-gypsy subclass
	LOC_Os01g25720	Chr1	14571837	14581967	disease resistance protein RGA4, putative, expressed			LOC_Os01g29670	Chr1	16622723	16625962	retrotransposon protein, putative, Ty3-gypsy subclass
	LOC_Os01g25740	Chr1	14587007	14591754	powdery mildew resistance protein PM3F, putative, expressed			LOC_Os01g29660	Chr1	16621400	16622629	retrotransposon protein, putative, Ty3-gypsy subclass
	LOC_Os01g25760	Chr1	14597790	14602976	powdery mildew resistance protein PM3F, putative, expressed			LOC_Os04g16360	Chr4	8894368	8895536	retrotransposon protein, putative, Ty3-gypsy subclass
	LOC_Os01g25770	Chr1	14605174	14605970	expressed protein			LOC_Os11g43880	Chr11	26497148	26497471	retrotransposon protein, putative, Ty3-gypsy subclass
	LOC_Os01g25800	Chr1	14611303	14611896	expressed protein			LOC_Os08g40760	Chr8	25787918	25788847	retrotransposon protein, putative, Ty3-gypsy subclass
	LOC_Os01g25810	Chr1	14612547	14617122	powdery mildew resistance protein PM3A, putative, expressed			LOC_Os12g35200	Chr12	21403471	21404307	retrotransposon protein, putative, Ty3-gypsy subclass
	LOC_Os01g25820	Chr1	14621295	14627937	respiratory burst oxidase, putative, expressed			LOC_Os07g33510	Chr7	20027779	20029005	retrotransposon protein, putative, Ty3-gypsy subclass
	LOC_Os01g25880	Chr1	14679306	14683435	dephospho-CoA kinase, putative, expressed			LOC_Os07g15750	Chr7	9142769	9143767	retrotransposon protein, putative, Ty3-gypsy subclass
	LOC_Os01g25920	Chr1	14702305	14705998	expressed protein			LOC_Os01g38010	Chr1	21293348	21294697	retrotransposon protein, putative, Ty3-gypsy subclass
	LOC_Os01g25940	Chr1	14713472	14713951	expressed protein			LOC_Os01g37570	Chr1	21003608	21005963	retrotransposon protein, putative, Ty3-gypsy subclass
	LOC_Os01g25990	Chr1	14730142	14738424	expressed protein			LOC_Os08g11370	Chr8	6683465	6684903	retrotransposon protein, putative, Ty3-gypsy subclass
	LOC_Os01g26010	Chr1	14749402	14750090	expressed protein			LOC_Os11g26060	Chr11	14905692	14907256	retrotransposon protein, putative, Ty3-gypsy subclass
	LOC_Os01g26039	Chr1	14754773	14764507	expressed protein			LOC_Os06g48889	Chr6	29611917	29612348	retrotransposon protein, putative, Ty3-gypsy subclass
	LOC_Os01g26110	Chr1	14792113	14792639	expressed protein			LOC_Os09g01280	Chr9	238465	240666	retrotransposon protein, putative, Ty3-gypsy subclass
	LOC_Os01g26120	Chr1	14793093	14797228	membrane associated DUF588 domain containing protein, putative, expressed			LOC_Os05g45630	Chr5	26446048	26450622	retrotransposon protein, putative, Ty3-gypsy subclass
	LOC_Os01g26160	Chr1	14809676	14822133	exportin 1, putative, expressed			LOC_Os03g35520	Chr3	19685475	19686991	retrotransposon protein, putative, Ty3-gypsy subclass
	LOC_Os01g26250	Chr1	14881835	14883293	expressed protein			LOC_Os03g35420	Chr3	19641173	19641712	retrotransposon protein, putative, Ty3-gypsy subclass
	LOC_Os01g26270	Chr1	14892876	14893943	OsWAK7 - OsWAK receptor-like protein kinase, expressed			LOC_Os03g35500	Chr3	19679551	19680505	retrotransposon protein, putative, Ty3-gypsy subclass
	LOC_Os01g26280	Chr1	14896685	14899178	OsWAK8 - OsWAK receptor-like protein kinase, expressed			LOC_Os01g15370	Chr1	8612672	8615467	retrotransposon protein, putative, Ty3-gypsy subclass
	LOC_Os01g26290	Chr1	14901174	14903208	expressed protein			LOC_Os03g32360	Chr3	18512172	18513582	retrotransposon protein, putative, Ty3-gypsy subclass
	LOC_Os01g26300	Chr1	14903885	14905421	OsWAK9 - OsWAK receptor-like cytoplasmic kinase OsWAK-RLCK, expressed			LOC_Os10g03240	Chr10	1366616	1372019	retrotransposon protein, putative, Ty3-gypsy subclass
	LOC_Os01g26310	Chr1	14914819	14915748	wall-associated kinase-like 2, putative, expressed			LOC_Os12g15560	Chr12	8896031	8896581	retrotransposon protein, putative, Ty3-gypsy subclass
	LOC_Os01g26320	Chr1	14924923	14928015	ZmEBE-1 protein, putative, expressed			LOC_Os11g26330	Chr11	15071319	15071702	retrotransposon protein, putative, Ty3-gypsy subclass
	LOC_Os01g26340	Chr1	14942346	14943453	dirigent, putative			LOC_Os11g26170	Chr11	14985818	14986294	retrotransposon protein, putative, Ty3-gypsy subclass
	LOC_Os01g26370	Chr1	14955700	14959369	expressed protein			LOC_Os11g12850	Chr11	7287880	7290978	retrotransposon protein, putative, Ty3-gypsy subclass
	LOC_Os01g26390	Chr1	14964573	14968307	TKL_IRAK_DUF26-lh.1 - DUF26 kinases have homology to DUF26 containing loci, expressed			LOC_Os12g15760	Chr12	8996008	8997906	retrotransposon protein, putative, Ty3-gypsy subclass
	LOC_Os01g26410	Chr1	14987573	14988369	expressed protein			LOC_Os12g15830	Chr12	9029789	9031969	retrotransposon protein, putative, Ty3-gypsy subclass
	LOC_Os01g26920	Chr1	14993201	14998107	expressed protein			LOC_Os01g38270	Chr1	21467915	21469537	retrotransposon protein, putative, Ty3-gypsy subclass
	LOC_Os01g26950	Chr1	15014712	15014984	hypothetical protein			LOC_Os08g19760	Chr8	11829763	11832175	retrotransposon protein, putative, Ty3-gypsy subclass
	LOC_Os01g26970	Chr1	15019806	15023967	expressed protein			LOC_Os10g11696	Chr10	6467116	6468964	retrotransposon protein, putative, Ty3-gypsy subclass
	LOC_Os01g27050	Chr1	15085557	15087045	flavin-containing monooxygenase family protein, putative, expressed			LOC_Os04g53270	Chr4	31730764	31733717	retrotransposon protein, putative, Ty3-gypsy subclass
	LOC_Os01g27120	Chr1	15118693	15119756	expressed protein			LOC_Os01g18990	Chr1	10732612	10734567	retrotransposon protein, putative, Ty3-gypsy subclass
	LOC_Os01g27150	Chr1	15130857	15139604	cullin, putative, expressed			LOC_Os04g07330	Chr4	3898338	3904364	retrotransposon protein, putative, Ty3-gypsy subclass
	LOC_Os01g27160	Chr1	15146084	15152518	cullin, putative, expressed			LOC_Os02g01679	Chr2	376921	378263	retrotransposon protein, putative, Ty3-gypsy subclass
	LOC_Os01g27170	Chr1	15151960	15157245	potassium transporter, putative, expressed			LOC_Os09g14310	Chr9	8453987	8455336	retrotransposon protein, putative, Ty3-gypsy subclass
	LOC_Os01g27180	Chr1	15158430	15158885	expressed protein			LOC_Os05g20690	Chr5	12131678	12132895	retrotransposon protein, putative, Ty3-gypsy subclass
	LOC_Os01g27190	Chr1	15160423	15161640	C2 domain containing protein, putative, expressed			LOC_Os07g16780	Chr7	9848148	9850052	retrotransposon protein, putative, Ty3-gypsy subclass
	LOC_Os01g27260	Chr1	15216813	15217959	glutathione S-transferase, putative, expressed			LOC_Os04g12260	Chr4	6772788	6774901	retrotransposon protein, putative, Ty3-gypsy subclass
	LOC_Os01g27330	Chr1	15253541	15254909	expressed protein			LOC_Os07g30740	Chr7	18194403	18195745	retrotransposon protein, putative, Ty3-gypsy subclass
	LOC_Os01g27370	Chr1	15284072	15285817	expressed protein			LOC_Os08g23840	Chr8	14434909	14438110	retrotransposon protein, putative, Ty3-gypsy subclass
	LOC_Os01g27390	Chr1	15291669	15294415	glutathione S-transferase, putative, expressed			LOC_Os10g24250	Chr10	12423077	12424512	retrotransposon protein, putative, Ty3-gypsy subclass
	LOC_Os01g27470	Chr1	15336530	15337588	ubiquitin family domain containing protein, expressed			LOC_Os02g30580	Chr2	18199016	18205377	retrotransposon protein, putative, Ty3-gypsy subclass
	LOC_Os01g27480	Chr1	15344380	15345409	glutathione S-transferase, putative, expressed			LOC_Os05g05420	Chr5	2690015	2696398	retrotransposon protein, putative, Ty3-gypsy subclass
	LOC_Os01g27490	Chr1	15346349	15347941	leucoanthocyanidin dioxygenase, putative, expressed			LOC_Os06g15100	Chr6	8558381	8562853	retrotransposon protein, putative, Ty3-gypsy subclass
	LOC_Os01g27500	Chr1	15350554	15351568	expressed protein			LOC_Os11g17260	Chr11	9614428	9617361	retrotransposon protein, putative, Ty3-gypsy subclass
	LOC_Os01g27520	Chr1	15356779	15360684	tRNA synthetases class II domain containing protein, expressed			LOC_Os08g10970	Chr8	6466943	6468391	retrotransposon protein, putative, Ty3-gypsy subclass
	LOC_Os01g27620	Chr1	15405281	15406253	hypothetical protein			LOC_Os06g11550	Chr6	6122037	6123368	retrotransposon protein, putative, Ty3-gypsy subclass
	LOC_Os01g27630	Chr1	15410777	15412081	glutathione S-transferase, putative, expressed			LOC_Os06g25290	Chr6	14805866	14807156	retrotransposon protein, putative, Ty3-gypsy subclass
	LOC_Os01g27650	Chr1	15418911	15421118	pentatricopeptide, putative, expressed			LOC_Os01g47880	Chr1	27405266	27406816	retrotransposon protein, putative, Ty3-gypsy subclass
	LOC_Os01g27680	Chr1	15439024	15440376	expressed protein			LOC_Os12g19970	Chr12	11626330	11628071	retrotransposon protein, putative, Ty3-gypsy subclass
	LOC_Os01g27750	Chr1	15479968	15493549	bifunctional 3-dehydroquinate dehydratase/shikimate dehydrogenase,chloroplast precursor, putative, expressed			LOC_Os04g21150	Chr4	11906461	11909385	retrotransposon protein, putative, Ty3-gypsy subclass
	LOC_Os01g27760	Chr1	15494889	15496280	expressed protein			LOC_Os01g28340	Chr1	15875812	15877914	retrotransposon protein, putative, Ty3-gypsy subclass
	LOC_Os01g27770	Chr1	15503196	15511672	expressed protein			LOC_Os09g18100	Chr9	11093661	11096912	retrotransposon protein, putative, Ty3-gypsy subclass
	LOC_Os01g27890	Chr1	15581786	15583686	cytochrome P450, putative, expressed			LOC_Os02g41730	Chr2	25087539	25088644	retrotransposon protein, putative, Ty3-gypsy subclass
	LOC_Os01g28030	Chr1	15672566	15676615	peroxidase precursor, putative, expressed			LOC_Os07g16700	Chr7	9793304	9795760	retrotransposon protein, putative, Ty3-gypsy subclass
	LOC_Os01g28050	Chr1	15693159	15693956	expressed protein			LOC_Os01g31250	Chr1	17091462	17092703	retrotransposon protein, putative, Ty3-gypsy subclass
	LOC_Os01g28080	Chr1	15714116	15714559	conserved hypothetical protein			LOC_Os01g51830	Chr1	29797547	29800569	retrotransposon protein, putative, Ty3-gypsy subclass
	LOC_Os01g28089	Chr1	15739887	15741584	expressed protein			LOC_Os02g47540	Chr2	29042756	29049119	retrotransposon protein, putative, Ty3-gypsy subclass
	LOC_Os01g28100	Chr1	15726222	15726798	expressed protein			LOC_Os03g33340	Chr3	19068239	19072354	retrotransposon protein, putative, Ty3-gypsy subclass
	LOC_Os01g28120	Chr1	15743294	15743870	expressed protein			LOC_Os03g33540	Chr3	19167286	19167745	retrotransposon protein, putative, Ty3-gypsy subclass
	LOC_Os01g28220	Chr1	15807633	15807932	hypothetical protein			LOC_Os03g39490	Chr3	21933715	21934736	retrotransposon protein, putative, Ty3-gypsy subclass
	LOC_Os01g28230	Chr1	15814357	15815151	ZOS1-07 - C2H2 zinc finger protein, expressed			LOC_Os05g24850	Chr5	14399759	14402200	retrotransposon protein, putative, Ty3-gypsy subclass
	LOC_Os01g28260	Chr1	15835812	15836668	hypothetical protein			LOC_Os06g21068	Chr6	12173317	12175252	retrotransposon protein, putative, Ty3-gypsy subclass
	LOC_Os01g28280	Chr1	15842962	15843779	expressed protein			LOC_Os06g34150	Chr6	19892657	19895843	retrotransposon protein, putative, Ty3-gypsy subclass
	LOC_Os01g28290	Chr1	15846225	15847694	expressed protein			LOC_Os07g27220	Chr7	15816882	15819373	retrotransposon protein, putative, Ty3-gypsy subclass
	LOC_Os01g28300	Chr1	15850967	15854629	OsFBX7 - F-box domain containing protein, expressed			LOC_Os08g22610	Chr8	13606598	13607401	retrotransposon protein, putative, Ty3-gypsy subclass
	LOC_Os01g28350	Chr1	15881222	15881506	hypothetical protein			LOC_Os09g03440	Chr9	1696900	1698489	retrotransposon protein, putative, Ty3-gypsy subclass
	LOC_Os01g28410	Chr1	15920822	15921031	expressed protein			LOC_Os09g06810	Chr9	3255409	3257860	retrotransposon protein, putative, Ty3-gypsy subclass
	LOC_Os01g28450	Chr1	15934491	15935319	SCP-like extracellular protein, expressed			LOC_Os09g19580	Chr9	11714233	11715216	retrotransposon protein, putative, Ty3-gypsy subclass
	LOC_Os01g28474	Chr1	15948776	15953098	transferase family protein, putative, expressed			LOC_Os11g10270	Chr11	5577969	5578715	retrotransposon protein, putative, Ty3-gypsy subclass
	LOC_Os01g28500	Chr1	15958735	15959500	SCP-like extracellular protein, expressed			LOC_Os11g18250	Chr11	10287413	10289421	retrotransposon protein, putative, Ty3-gypsy subclass
	LOC_Os01g28510	Chr1	15966105	15967644	expressed protein			LOC_Os11g18260	Chr11	10290455	10293810	retrotransposon protein, putative, Ty3-gypsy subclass
	LOC_Os01g28520	Chr1	15968347	15969552	OsFBX8 - F-box domain containing protein, expressed			LOC_Os11g18430	Chr11	10399499	10401302	retrotransposon protein, putative, Ty3-gypsy subclass
	LOC_Os01g28540	Chr1	15975324	15980624	stress regulated protein, putative, expressed			LOC_Os11g18440	Chr11	10402107	10402583	retrotransposon protein, putative, Ty3-gypsy subclass
	LOC_Os01g28570	Chr1	15990575	15991315	pentatricopeptide, putative, expressed			LOC_Os11g26530	Chr11	15202771	15203175	retrotransposon protein, putative, Ty3-gypsy subclass
	LOC_Os01g28580	Chr1	15992759	15996844	expressed protein			LOC_Os12g27180	Chr12	15950692	15951045	retrotransposon protein, putative, Ty3-gypsy subclass
	LOC_Os01g28590	Chr1	15997523	15998041	expressed protein			LOC_Os12g18180	Chr12	10490321	10493131	retrotransposon protein, putative, Ty3-gypsy subclass
	LOC_Os01g28600	Chr1	16000688	16003329	exo70 exocyst complex subunit family protein, putative, expressed			LOC_Os12g18310	Chr12	10566498	10567608	retrotransposon protein, putative, Ty3-gypsy subclass
	LOC_Os01g28610	Chr1	16004661	16006678	expressed protein			LOC_Os04g13760	Chr4	7674137	7675566	retrotransposon protein, putative, Ty3-gypsy subclass
	LOC_Os01g28660	Chr1	16033395	16038898	expressed protein			LOC_Os04g13850	Chr4	7724814	7726105	retrotransposon protein, putative, Ty3-gypsy subclass
	LOC_Os01g28670	Chr1	16041548	16042229	hypothetical protein			LOC_Os04g06429	Chr4	3390594	3392578	retrotransposon protein, putative, Ty3-gypsy subclass
	LOC_Os01g28680	Chr1	16046649	16056268	WD domain, G-beta repeat domain containing protein, expressed			LOC_Os04g06660	Chr4	3505715	3507064	retrotransposon protein, putative, Ty3-gypsy subclass
	LOC_Os01g28690	Chr1	16061947	16067662	nucleoporin autopeptidase domain containing protein, expressed			LOC_Os04g06980	Chr4	3678686	3681162	retrotransposon protein, putative, Ty3-gypsy subclass
	LOC_Os01g28700	Chr1	16071197	16071430	hypothetical protein			LOC_Os04g07230	Chr4	3836063	3837284	retrotransposon protein, putative, Ty3-gypsy subclass
	LOC_Os01g28710	Chr1	16079293	16080059	expressed protein			LOC_Os04g07290	Chr4	3871359	3874283	retrotransposon protein, putative, Ty3-gypsy subclass
	LOC_Os01g28720	Chr1	16080620	16081808	hypothetical protein			LOC_Os04g07310	Chr4	3886149	3886689	retrotransposon protein, putative, Ty3-gypsy subclass
	LOC_Os01g28730	Chr1	16086623	16088672	protein kinase domain containing protein, expressed			LOC_Os04g29850	Chr4	17795532	17795762	retrotransposon protein, putative, Ty3-gypsy subclass
	LOC_Os01g28770	Chr1	16113332	16114599	hypothetical protein			LOC_Os11g19900	Chr11	11462018	11462218	retrotransposon protein, putative, Ty3-gypsy subclass
	LOC_Os01g28780	Chr1	16122317	16122928	hypothetical protein			LOC_Os07g45690	Chr7	27279383	27280741	retrotransposon protein, putative, Ty3-gypsy subclass
	LOC_Os01g28790	Chr1	16130515	16131447	PRAS-rich protein, putative, expressed			LOC_Os04g12280	Chr4	6779686	6781980	retrotransposon protein, putative, Ty3-gypsy subclass
	LOC_Os01g28810	Chr1	16135872	16141134	expressed protein			LOC_Os04g12290	Chr4	6785745	6787283	retrotransposon protein, putative, Ty3-gypsy subclass
	LOC_Os01g28830	Chr1	16145806	16147475	expressed protein			LOC_Os04g12300	Chr4	6790509	6791542	retrotransposon protein, putative, Ty3-gypsy subclass
	LOC_Os01g28840	Chr1	16151540	16154058	C4-dicarboxylate transporter/malic acid transport protein, expressed			LOC_Os11g12670	Chr11	7141333	7141710	retrotransposon protein, putative, Ty3-gypsy subclass
	LOC_Os01g28850	Chr1	16156978	16157217	expressed protein			LOC_Os04g15960	Chr4	8665568	8666694	retrotransposon protein, putative, Ty3-gypsy subclass
	LOC_Os01g28930	Chr1	16207616	16208125	expressed protein			LOC_Os04g16240	Chr4	8818872	8820767	retrotransposon protein, putative, Ty3-gypsy subclass
	LOC_Os01g28940	Chr1	16210935	16211252	hypothetical protein			LOC_Os11g36650	Chr11	21629697	21631073	retrotransposon protein, putative, Ty3-gypsy subclass
	LOC_Os01g28980	Chr1	16227537	16228044	proton-dependent oligopeptide transport, putative, expressed			LOC_Os09g09410	Chr9	5052240	5052806	retrotransposon protein, putative, Ty3-gypsy subclass
	LOC_Os01g28989	Chr1	16232120	16234469	expressed protein			LOC_Os09g13090	Chr9	7540663	7542396	retrotransposon protein, putative, Ty3-gypsy subclass
	LOC_Os01g29104	Chr1	16296106	16300182	expressed protein			LOC_Os09g13220	Chr9	7615446	7615865	retrotransposon protein, putative, Ty3-gypsy subclass
	LOC_Os01g29150	Chr1	16325487	16328374	cytochrome P450 72A1, putative, expressed			LOC_Os07g15520	Chr7	9002300	9002728	retrotransposon protein, putative, Ty3-gypsy subclass
	LOC_Os01g29180	Chr1	16346972	16349561	expressed protein			LOC_Os02g16890	Chr2	9629926	9630450	retrotransposon protein, putative, Ty3-gypsy subclass
	LOC_Os01g29210	Chr1	16363677	16364246	hypothetical protein			LOC_Os07g28310	Chr7	16532597	16534678	retrotransposon protein, putative, Ty3-gypsy subclass
	LOC_Os01g29220	Chr1	16364894	16369857	expressed protein			LOC_Os01g41470	Chr1	23478978	23480223	retrotransposon protein, putative, Ty3-gypsy subclass
	LOC_Os01g29230	Chr1	16377716	16389716	expressed protein			LOC_Os01g41490	Chr1	23485289	23486885	retrotransposon protein, putative, Ty3-gypsy subclass
	LOC_Os01g29240	Chr1	16392304	16393382	expressed protein			LOC_Os10g01090	Chr10	85278	86246	retrotransposon protein, putative, Ty3-gypsy subclass
	LOC_Os01g29280	Chr1	16415041	16416138	expressed protein			LOC_Os11g33458	Chr11	19791480	19793219	retrotransposon protein, putative, Ty3-gypsy subclass
	LOC_Os01g29300	Chr1	16422675	16423040	hypothetical protein			LOC_Os09g11620	Chr9	6488693	6489262	retrotransposon protein, putative, Ty3-gypsy subclass
	LOC_Os01g29330	Chr1	16435856	16436845	expressed protein			LOC_Os01g01240	Chr1	108618	114983	retrotransposon protein, putative, Ty3-gypsy subclass
	LOC_Os01g29350	Chr1	16447121	16447701	hypothetical protein			LOC_Os01g01460	Chr1	232377	232688	retrotransposon protein, putative, Ty3-gypsy subclass
	LOC_Os01g29390	Chr1	16468658	16479811	expressed protein			LOC_Os07g25000	Chr7	14244766	14245854	retrotransposon protein, putative, Ty3-gypsy subclass
	LOC_Os01g29409	Chr1	16480363	16494335	tRNA methyltransferase, putative, expressed			LOC_Os06g47370	Chr6	28710013	28712974	retrotransposon protein, putative, Ty3-gypsy subclass
	LOC_Os01g29430	Chr1	16495357	16503329	tetratricopeptide-like helical, putative, expressed			LOC_Os10g04810	Chr10	2319464	2322519	retrotransposon protein, putative, Ty3-gypsy subclass
	LOC_Os01g29469	Chr1	16511526	16518660	dual specificity protein phosphatase, putative, expressed			LOC_Os10g05270	Chr10	2606784	2609116	retrotransposon protein, putative, Ty3-gypsy subclass
	LOC_Os01g29550	Chr1	16562769	16563047	expressed protein			LOC_Os10g05280	Chr10	2611028	2612117	retrotransposon protein, putative, Ty3-gypsy subclass
	LOC_Os01g29600	Chr1	16588536	16589162	expressed protein			LOC_Os10g05320	Chr10	2627633	2628430	retrotransposon protein, putative, Ty3-gypsy subclass
	LOC_Os01g29610	Chr1	16590518	16597459	expressed protein			LOC_Os10g22150	Chr10	11439818	11440210	retrotransposon protein, putative, Ty3-gypsy subclass
	LOC_Os01g29640	Chr1	16612726	16613199	expressed protein			LOC_Os11g25310	Chr11	14419319	14420369	retrotransposon protein, putative, Ty3-gypsy subclass
	LOC_Os01g29690	Chr1	16636937	16637439	expressed protein			LOC_Os11g25370	Chr11	14462615	14463523	retrotransposon protein, putative, Ty3-gypsy subclass
	LOC_Os01g29740	Chr1	16659734	16664416	expressed protein			LOC_Os04g20030	Chr4	11157537	11160492	retrotransposon protein, putative, Ty3-gypsy subclass
	LOC_Os01g29780	Chr1	16684102	16688153	expressed protein			LOC_Os11g43090	Chr11	25996867	25998216	retrotransposon protein, putative, Ty3-gypsy subclass
	LOC_Os01g29804	Chr1	16693961	16700745	expressed protein			LOC_Os11g43100	Chr11	26008722	26010071	retrotransposon protein, putative, Ty3-gypsy subclass
	LOC_Os01g29820	Chr1	16706250	16709605	expressed protein			LOC_Os09g29010	Chr9	17632050	17633588	retrotransposon protein, putative, Ty3-gypsy subclass
	LOC_Os01g29830	Chr1	16716655	16719424	expressed protein			LOC_Os04g27270	Chr4	16113277	16116454	retrotransposon protein, putative, Ty3-gypsy subclass
	LOC_Os01g29840	Chr1	16720504	16722617	no apical meristem protein, putative, expressed			LOC_Os07g35460	Chr7	21205288	21208809	retrotransposon protein, putative, Ty3-gypsy subclass
	LOC_Os01g29860	Chr1	16729123	16730909	expressed protein			LOC_Os09g16340	Chr9	9990842	9991766	retrotransposon protein, putative, Ty3-gypsy subclass
	LOC_Os01g29870	Chr1	16731644	16733719	multidrug resistance protein 9, putative, expressed			LOC_Os09g16350	Chr9	9992017	9995307	retrotransposon protein, putative, Ty3-gypsy subclass
	LOC_Os01g29890	Chr1	16743181	16743453	expressed protein			LOC_Os09g16680	Chr9	10215247	10217268	retrotransposon protein, putative, Ty3-gypsy subclass
	LOC_Os01g31124	Chr1	17024731	17025632	expressed protein			LOC_Os02g28750	Chr2	17012387	17012671	retrotransposon protein, putative, Ty3-gypsy subclass
	LOC_Os01g31220	Chr1	17066935	17070832	expressed protein			LOC_Os02g28790	Chr2	17031248	17031826	retrotransposon protein, putative, Ty3-gypsy subclass
	LOC_Os01g31270	Chr1	17105524	17110230	annexin, putative, expressed			LOC_Os02g28890	Chr2	17109248	17110462	retrotransposon protein, putative, Ty3-gypsy subclass
	LOC_Os01g31280	Chr1	17112700	17113259	expressed protein			LOC_Os02g28940	Chr2	17133664	17134804	retrotransposon protein, putative, Ty3-gypsy subclass
	LOC_Os01g31360	Chr1	17151655	17157856	expressed protein			LOC_Os05g39740	Chr5	23325876	23332236	retrotransposon protein, putative, Ty3-gypsy subclass
	LOC_Os01g31370	Chr1	17159673	17161710	glycosyltransferase, putative, expressed			LOC_Os02g09860	Chr2	5090352	5091315	retrotransposon protein, putative, Ty3-gypsy subclass
	LOC_Os01g31470	Chr1	17210255	17218310	mov34/MPN/PAD-1 family protein, expressed			LOC_Os04g07520	Chr4	4002044	4003231	retrotransposon protein, putative, Ty3-gypsy subclass
	LOC_Os01g31560	Chr1	17260407	17260762	expressed protein			LOC_Os04g07640	Chr4	4061387	4061705	retrotransposon protein, putative, Ty3-gypsy subclass
	LOC_Os01g31570	Chr1	17262173	17262493	expressed protein			LOC_Os04g07700	Chr4	4094808	4095608	retrotransposon protein, putative, Ty3-gypsy subclass
	LOC_Os01g31580	Chr1	17266159	17274840	BZIP protein, putative, expressed			LOC_Os05g19740	Chr5	11513517	11516387	retrotransposon protein, putative, Ty3-gypsy subclass
	LOC_Os01g31680	Chr1	17341202	17346405	uncharacterized protein sll0194, putative, expressed			LOC_Os08g08180	Chr8	4657304	4660015	retrotransposon protein, putative, Ty3-gypsy subclass
	LOC_Os01g31760	Chr1	17384240	17389590	acyl-ACP thioesterase, putative, expressed			LOC_Os08g10790	Chr8	6354986	6356165	retrotransposon protein, putative, Ty3-gypsy subclass
	LOC_Os01g31770	Chr1	17394269	17404492	oxidoreductase, 2OG-Fe oxygenase family protein, putative, expressed			LOC_Os08g10900	Chr8	6427626	6428678	retrotransposon protein, putative, Ty3-gypsy subclass
	LOC_Os01g31780	Chr1	17413483	17413819	expressed protein			LOC_Os08g10990	Chr8	6477455	6480355	retrotransposon protein, putative, Ty3-gypsy subclass
	LOC_Os01g31800	Chr1	17420432	17421291	Core histone H2A/H2B/H3/H4 domain containing protein, putative, expressed			LOC_Os08g11010	Chr8	6487923	6490735	retrotransposon protein, putative, Ty3-gypsy subclass
	LOC_Os01g31810	Chr1	17422800	17429393	RNA recognition motif containing protein, putative, expressed			LOC_Os08g11060	Chr8	6508234	6508998	retrotransposon protein, putative, Ty3-gypsy subclass
	LOC_Os01g31870	Chr1	17454023	17465049	natural resistance-associated macrophage protein, putative, expressed			LOC_Os08g11350	Chr8	6677973	6678446	retrotransposon protein, putative, Ty3-gypsy subclass
	LOC_Os01g31950	Chr1	17494129	17494636	expressed protein			LOC_Os08g11360	Chr8	6679119	6680759	retrotransposon protein, putative, Ty3-gypsy subclass
	LOC_Os01g31970	Chr1	17501223	17502339	hypothetical protein			LOC_Os08g11390	Chr8	6691534	6692070	retrotransposon protein, putative, Ty3-gypsy subclass
	LOC_Os01g31980	Chr1	17504338	17512384	MATE efflux family protein, putative, expressed			LOC_Os08g12460	Chr8	7369921	7371487	retrotransposon protein, putative, Ty3-gypsy subclass
	LOC_Os01g32080	Chr1	17560756	17564948	thiamine pyrophosphate enzyme, C-terminal TPP binding domain containing protein, expressed			LOC_Os08g12540	Chr8	7421740	7424662	retrotransposon protein, putative, Ty3-gypsy subclass
	LOC_Os01g32090	Chr1	17559698	17567805	PPR repeat domain containing protein, putative, expressed			LOC_Os08g12710	Chr8	7533124	7535255	retrotransposon protein, putative, Ty3-gypsy subclass
	LOC_Os01g32120	Chr1	17581113	17582133	OsCML11 - Calmodulin-related calcium sensor protein, expressed			LOC_Os01g62330	Chr1	36073881	36075674	retrotransposon protein, putative, Ty3-gypsy subclass
	LOC_Os01g32130	Chr1	17583645	17586310	expressed protein			LOC_Os01g22850	Chr1	12838715	12840323	retrotransposon protein, putative, Ty3-gypsy subclass
	LOC_Os01g32140	Chr1	17589178	17590194	expressed protein			LOC_Os01g23110	Chr1	12998981	12999598	retrotransposon protein, putative, Ty3-gypsy subclass
	LOC_Os01g32150	Chr1	17598929	17599877	expressed protein			LOC_Os01g23190	Chr1	13032451	13033296	retrotransposon protein, putative, Ty3-gypsy subclass
	LOC_Os01g32160	Chr1	17600539	17602095	expressed protein			LOC_Os06g35240	Chr6	20555172	20555504	retrotransposon protein, putative, Ty3-gypsy subclass
	LOC_Os01g32170	Chr1	17605172	17607576	pentatricopeptide, putative, expressed			LOC_Os03g31992	Chr3	18298893	18300268	retrotransposon protein, putative, Ty3-gypsy subclass
	LOC_Os01g32184	Chr1	17612327	17626975	tetratricopeptide repeat protein 5, putative, expressed			LOC_Os12g17990	Chr12	10333016	10333625	retrotransposon protein, putative, Ty3-gypsy subclass
	LOC_Os01g32200	Chr1	17629789	17630779	hypothetical protein			LOC_Os02g09569	Chr2	4926925	4928038	retrotransposon protein, putative, Ty3-gypsy subclass
	LOC_Os01g32259	Chr1	17681433	17683094	expressed protein			LOC_Os07g17600	Chr7	10393005	10393307	retrotransposon protein, putative, Ty3-gypsy subclass
	LOC_Os01g32280	Chr1	17697080	17706376	transmembrane protein, putative, expressed			LOC_Os12g27170	Chr12	15945182	15947004	retrotransposon protein, putative, Ty3-gypsy subclass
	LOC_Os01g32300	Chr1	17708791	17713472	expressed protein			LOC_Os07g44530	Chr7	26585882	26589772	retrotransposon protein, putative, Ty3-gypsy subclass
	LOC_Os01g32310	Chr1	17714168	17714641	expressed protein			LOC_Os04g10110	Chr4	5460611	5461796	retrotransposon protein, putative, Ty3-gypsy subclass
	LOC_Os01g32330	Chr1	17740974	17742308	heavy metal-associated domain containing protein, expressed			LOC_Os04g48650	Chr4	29001762	29002776	retrotransposon protein, putative, Ty3-gypsy subclass
	LOC_Os01g32350	Chr1	17746363	17752090	OsClp2 - Putative Clp protease homologue, expressed			LOC_Os04g48680	Chr4	29021031	29022983	retrotransposon protein, putative, Ty3-gypsy subclass
	LOC_Os01g32364	Chr1	17756051	17765020	Os1bglu1 - beta-mannosidase/glucosidase homologue, expressed			LOC_Os12g30890	Chr12	18552407	18553756	retrotransposon protein, putative, Ty3-gypsy subclass
	LOC_Os01g32380	Chr1	17767880	17768465	expressed protein			LOC_Os05g16700	Chr5	9489347	9491131	retrotransposon protein, putative, Ty3-gypsy subclass
	LOC_Os01g32430	Chr1	17789754	17790302	expressed protein			LOC_Os11g44220	Chr11	26715143	26716700	retrotransposon protein, putative, Ty3-gypsy subclass
	LOC_Os01g32439	Chr1	17792209	17794532	expressed protein			LOC_Os01g60389	Chr1	34921430	34924661	retrotransposon protein, putative, Ty3-gypsy subclass
	LOC_Os01g32450	Chr1	17795883	17796194	expressed protein			LOC_Os01g60400	Chr1	34933902	34934611	retrotransposon protein, putative, Ty3-gypsy subclass
	LOC_Os01g32460	Chr1	17798261	17799032	expressed protein			LOC_Os08g20080	Chr8	12035968	12037898	retrotransposon protein, putative, Ty3-gypsy subclass
	LOC_Os01g32490	Chr1	17817775	17818718	hypothetical protein			LOC_Os09g17160	Chr9	10529067	10530379	retrotransposon protein, putative, Ty3-gypsy subclass
	LOC_Os01g32520	Chr1	17836906	17837466	expressed protein			LOC_Os09g17250	Chr9	10578656	10581547	retrotransposon protein, putative, Ty3-gypsy subclass
	LOC_Os01g32540	Chr1	17846238	17846534	acanthoscurrin-2 precursor, putative, expressed			LOC_Os09g17460	Chr9	10679411	10679902	retrotransposon protein, putative, Ty3-gypsy subclass
	LOC_Os01g32560	Chr1	17859771	17860643	expressed protein			LOC_Os09g17780	Chr9	10880283	10881269	retrotransposon protein, putative, Ty3-gypsy subclass
	LOC_Os01g32610	Chr1	17881781	17885487	expressed protein			LOC_Os06g14480	Chr6	8140996	8141253	retrotransposon protein, putative, Ty3-gypsy subclass
	LOC_Os01g32640	Chr1	17894912	17898610	OsFBX9 - F-box domain containing protein, expressed			LOC_Os06g14980	Chr6	8494920	8495354	retrotransposon protein, putative, Ty3-gypsy subclass
	LOC_Os01g32650	Chr1	17903066	17903647	expressed protein			LOC_Os06g15120	Chr6	8578721	8579475	retrotransposon protein, putative, Ty3-gypsy subclass
	LOC_Os01g32660	Chr1	17904775	17910174	STE_MEK_ste7_MAP2K.2 - STE kinases include homologs to sterile 7, sterile 11 and sterile 20 from yeast, expressed			LOC_Os06g15230	Chr6	8625240	8625516	retrotransposon protein, putative, Ty3-gypsy subclass
	LOC_Os01g32670	Chr1	17911523	17912150	expressed protein			LOC_Os06g15280	Chr6	8672784	8674346	retrotransposon protein, putative, Ty3-gypsy subclass
	LOC_Os01g32710	Chr1	17932853	17934360	EDM2, putative, expressed			LOC_Os06g07520	Chr6	3615982	3620556	retrotransposon protein, putative, Ty3-gypsy subclass
	LOC_Os01g32720	Chr1	17935889	17947080	expressed protein			LOC_Os10g11420	Chr10	6325247	6326987	retrotransposon protein, putative, Ty3-gypsy subclass
	LOC_Os01g32730	Chr1	17947747	17951664	tetratricopeptide repeat containing protein, putative, expressed			LOC_Os04g29640	Chr4	17643476	17644105	retrotransposon protein, putative, Ty3-gypsy subclass
	LOC_Os01g32750	Chr1	17960865	17968602	TATA binding protein-associated factor, putative, expressed			LOC_Os09g01220	Chr9	190852	192707	retrotransposon protein, putative, Ty3-gypsy subclass
	LOC_Os01g32780	Chr1	17990828	17993764	universal stress protein domain containing protein, putative, expressed			LOC_Os03g32350	Chr3	18510472	18511707	retrotransposon protein, putative, Ty3-gypsy subclass
	LOC_Os01g32790	Chr1	17994549	17997769	expressed protein			LOC_Os07g34480	Chr7	20667892	20670704	retrotransposon protein, putative, Ty3-gypsy subclass
	LOC_Os01g32800	Chr1	17999299	18002878	proteasome subunit, putative, expressed			LOC_Os01g63560	Chr1	36854900	36855853	retrotransposon protein, putative, Ty3-gypsy subclass
	LOC_Os01g32810	Chr1	18004778	18005128	expressed protein			LOC_Os10g20580	Chr10	10371303	10372272	retrotransposon protein, putative, Ty3-gypsy subclass
	LOC_Os01g32830	Chr1	18013675	18017027	expressed protein			LOC_Os04g19560	Chr4	10889585	10891487	retrotransposon protein, putative, Ty3-gypsy subclass
	LOC_Os01g32840	Chr1	18022008	18024750	expressed protein			LOC_Os06g17550	Chr6	10178766	10179312	retrotransposon protein, putative, Ty3-gypsy subclass
	LOC_Os01g32849	Chr1	18026504	18030389	expressed protein			LOC_Os04g12270	Chr4	6775783	6776475	retrotransposon protein, putative, Ty3-gypsy subclass
	LOC_Os01g32860	Chr1	18031416	18032617	hypothetical protein			LOC_Os03g35630	Chr3	19738242	19739163	retrotransposon protein, putative, Ty3-gypsy subclass
	LOC_Os01g32870	Chr1	18041759	18050240	heat shock protein DnaJ, putative, expressed			LOC_Os03g35700	Chr3	19773633	19774850	retrotransposon protein, putative, Ty3-gypsy subclass
	LOC_Os01g32880	Chr1	18051517	18054939	AP-3 complex subunit delta, putative, expressed			LOC_Os01g48520	Chr1	27819818	27822090	retrotransposon protein, putative, Ty3-gypsy subclass
	LOC_Os01g32890	Chr1	18062446	18063975	expressed protein			LOC_Os09g06850	Chr9	3284992	3285746	retrotransposon protein, putative, Ty3-gypsy subclass
	LOC_Os01g32910	Chr1	18068807	18069337	hypothetical protein			LOC_Os09g06960	Chr9	3362805	3363047	retrotransposon protein, putative, Ty3-gypsy subclass
	LOC_Os01g32920	Chr1	18073579	18074498	ZOS1-08 - C2H2 zinc finger protein, expressed			LOC_Os09g07260	Chr9	3559989	3560863	retrotransposon protein, putative, Ty3-gypsy subclass
	LOC_Os01g32930	Chr1	18077464	18078185	SGS domain containing protein, expressed			LOC_Os09g07310	Chr9	3613475	3614459	retrotransposon protein, putative, Ty3-gypsy subclass
	LOC_Os01g32940	Chr1	18079428	18080300	hypothetical protein			LOC_Os12g16330	Chr12	9340551	9341087	retrotransposon protein, putative, Ty3-gypsy subclass
	LOC_Os01g32950	Chr1	18081023	18081292	hypothetical protein			LOC_Os12g16930	Chr12	9703701	9704126	retrotransposon protein, putative, Ty3-gypsy subclass
	LOC_Os01g32964	Chr1	18087601	18095186	protein phosphotase protein, putative, expressed			LOC_Os06g01510	Chr6	312158	315242	retrotransposon protein, putative, Ty3-gypsy subclass
	LOC_Os01g32980	Chr1	18101551	18111348	mitochondrial carrier protein, putative, expressed			LOC_Os06g48540	Chr6	29375614	29376222	retrotransposon protein, putative, Ty3-gypsy subclass
	LOC_Os01g33000	Chr1	18124929	18128894	expressed protein			LOC_Os05g21010	Chr5	12361435	12362178	retrotransposon protein, putative, Ty3-gypsy subclass
	LOC_Os01g33020	Chr1	18135288	18138335	trafficking protein particle complex subunit 1, putative, expressed			LOC_Os02g18570	Chr2	10831880	10833758	retrotransposon protein, putative, Ty3-gypsy subclass
	LOC_Os01g33030	Chr1	18140743	18142908	Brix domain containing protein, putative, expressed			LOC_Os12g15150	Chr12	8642636	8644082	retrotransposon protein, putative, Ty3-gypsy subclass
	LOC_Os01g33040	Chr1	18150894	18157844	kinesin motor domain containing protein, expressed			LOC_Os04g13690	Chr4	7636589	7639346	retrotransposon protein, putative, Ty3-gypsy subclass
	LOC_Os01g33050	Chr1	18158641	18163549	ribosomal protein L24, putative, expressed			LOC_Os11g27690	Chr11	15936987	15937496	retrotransposon protein, putative, Ty3-gypsy subclass
	LOC_Os01g33060	Chr1	18163746	18173603	HEAT repeat family protein, putative, expressed			LOC_Os01g06780	Chr1	3217716	3218279	retrotransposon protein, putative, Ty3-gypsy subclass
	LOC_Os01g33070	Chr1	18176535	18177876	pentatricopeptide repeat protein PPR868-14, putative, expressed			LOC_Os09g14350	Chr9	8476969	8479518	retrotransposon protein, putative, Ty3-gypsy subclass
	LOC_Os01g33080	Chr1	18186985	18193374	fimbrin-like protein 2, putative, expressed			LOC_Os09g14380	Chr9	8494471	8495840	retrotransposon protein, putative, Ty3-gypsy subclass
	LOC_Os01g33090	Chr1	18205177	18208221	expressed protein			LOC_Os11g18590	Chr11	10491368	10492030	retrotransposon protein, putative, Ty3-gypsy subclass
	LOC_Os01g33110	Chr1	18229321	18233091	receptor-like protein kinase 5 precursor, putative, expressed			LOC_Os05g13600	Chr5	7541426	7543561	retrotransposon protein, putative, Ty3-gypsy subclass
	LOC_Os01g33142	Chr1	18246712	18250109	hypothetical protein			LOC_Os02g48230	Chr2	29531019	29531342	retrotransposon protein, putative, Ty3-gypsy subclass
	LOC_Os01g33160	Chr1	18259565	18267198	stress responsive A/B Barrel domain containing protein, expressed			LOC_Os11g08130	Chr11	4269453	4270160	retrotransposon protein, putative, Ty3-gypsy subclass
	LOC_Os01g33180	Chr1	18270447	18270725	hypothetical protein			LOC_Os11g08140	Chr11	4272148	4273387	retrotransposon protein, putative, Ty3-gypsy subclass
	LOC_Os01g33230	Chr1	18298135	18303981	UDP-N-acetylglucosamine--N-acetylmuramyl-pyrophosphor yl-undecaprenol N-acetylglucosamine transferase, putative, expressed			LOC_Os04g02210	Chr4	758906	759685	retrotransposon protein, putative, Ty3-gypsy subclass
	LOC_Os01g33270	Chr1	18338956	18339444	hypothetical protein			LOC_Os04g02220	Chr4	761841	764140	retrotransposon protein, putative, Ty3-gypsy subclass
	LOC_Os01g33290	Chr1	18349842	18351871	hypothetical protein			LOC_Os04g02800	Chr4	1087456	1087977	retrotransposon protein, putative, Ty3-gypsy subclass
	LOC_Os01g33300	Chr1	18352818	18354506	polygalacturonase, putative, expressed			LOC_Os11g39860	Chr11	23760068	23760826	retrotransposon protein, putative, Ty3-gypsy subclass
	LOC_Os01g33350	Chr1	18364956	18366441	zinc-binding protein, putative, expressed			LOC_Os02g28010	Chr2	16583415	16589597	retrotransposon protein, putative, Ty3-gypsy subclass
	LOC_Os01g33360	Chr1	18370010	18372056	DnaK family protein, putative, expressed			LOC_Os01g25640	Chr1	14534152	14534475	retrotransposon protein, putative, Ty3-gypsy subclass
	LOC_Os01g33370	Chr1	18374765	18376668	zinc-binding protein, putative, expressed			LOC_Os07g38680	Chr7	23225832	23226155	retrotransposon protein, putative, Ty3-gypsy subclass
	LOC_Os01g33390	Chr1	18384158	18384786	expressed protein			LOC_Os01g39920	Chr1	22512220	22513020	retrotransposon protein, putative, Ty3-gypsy subclass
	LOC_Os01g33400	Chr1	18386293	18386927	helix-loop-helix DNA-binding domain containing protein, expressed			LOC_Os11g38110	Chr11	22603175	22603540	retrotransposon protein, putative, Ty3-gypsy subclass
	LOC_Os01g33420	Chr1	18394242	18401699	glycosyl hydrolase family protein 27, putative, expressed			LOC_Os08g19950	Chr8	11941759	11942919	retrotransposon protein, putative, Ty3-gypsy subclass
	LOC_Os01g33450	Chr1	18416920	18418444	expressed protein			LOC_Os12g13490	Chr12	7574572	7577439	retrotransposon protein, putative, Ty3-gypsy subclass
	LOC_Os01g33480	Chr1	18435711	18436115	expressed protein			LOC_Os08g26900	Chr8	16404981	16410144	retrotransposon protein, putative, Ty3-gypsy subclass
	LOC_Os01g33510	Chr1	18444415	18444971	expressed protein			LOC_Os03g40980	Chr3	22775104	22775430	retrotransposon protein, putative, Ty3-gypsy subclass
	LOC_Os01g33520	Chr1	18449996	18453053	ulp1 protease family, C-terminal catalytic domain containing protein, expressed			LOC_Os03g36350	Chr3	20157013	20158883	retrotransposon protein, putative, Ty3-gypsy subclass
	LOC_Os01g33530	Chr1	18455923	18458157	expressed protein			LOC_Os12g17970	Chr12	10328126	10328779	retrotransposon protein, putative, Ty3-gypsy subclass
	LOC_Os01g33684	Chr1	18531902	18540820	disease resistance RPP13-like protein 1, putative, expressed			LOC_Os07g25140	Chr7	14361305	14362760	retrotransposon protein, putative, Ty3-gypsy subclass
	LOC_Os01g33800	Chr1	18600976	18611575	heat shock protein DnaJ, putative, expressed			LOC_Os09g04250	Chr9	2249676	2250133	retrotransposon protein, putative, Ty3-gypsy subclass
	LOC_Os01g33869	Chr1	18626121	18641762	expressed protein			LOC_Os08g18120	Chr8	11112336	11113325	retrotransposon protein, putative, Ty3-gypsy subclass
	LOC_Os01g33950	Chr1	18671229	18675674	expressed protein			LOC_Os10g01200	Chr10	132094	133035	retrotransposon protein, putative, Ty3-gypsy subclass
	LOC_Os01g34010	Chr1	18719946	18723104	expressed protein			LOC_Os01g28010	Chr1	15663195	15664407	retrotransposon protein, putative, Ty3-gypsy subclass
	LOC_Os01g34080	Chr1	18763270	18774476	armadillo/beta-catenin-like repeat family protein, expressed			LOC_Os09g03350	Chr9	1623243	1626137	retrotransposon protein, putative, Ty3-gypsy subclass
	LOC_Os01g34100	Chr1	18780600	18781392	expressed protein			LOC_Os11g27040	Chr11	15569405	15570631	retrotransposon protein, putative, Ty3-gypsy subclass
	LOC_Os01g34190	Chr1	18847970	18851815	G-patch domain containing protein, expressed			LOC_Os08g04939	Chr8	2528264	2528695	retrotransposon protein, putative, Ty3-gypsy subclass
	LOC_Os01g34200	Chr1	18853567	18857379	AATF, putative, expressed			LOC_Os08g04930	Chr8	2534362	2535704	retrotransposon protein, putative, Ty3-gypsy subclass
	LOC_Os01g34300	Chr1	18907491	18907899	expressed protein			LOC_Os06g22580	Chr6	13135269	13136330	retrotransposon protein, putative, Ty3-gypsy subclass
	LOC_Os01g34330	Chr1	18923606	18939279	BAH domain containing protein, expressed			LOC_Os08g24580	Chr8	14861554	14864636	retrotransposon protein, putative, Ty3-gypsy subclass
	LOC_Os01g34350	Chr1	18940388	18945666	RNA-dependent RNA polymerase, putative, expressed			LOC_Os02g42070	Chr2	25290616	25291047	retrotransposon protein, putative, Ty3-gypsy subclass
	LOC_Os01g34390	Chr1	18961318	18969005	prenyltransferase, putative, expressed			LOC_Os02g42090	Chr2	25299939	25300370	retrotransposon protein, putative, Ty3-gypsy subclass
	LOC_Os01g34440	Chr1	18990598	18991515	expressed protein			LOC_Os03g23890	Chr3	13560352	13560900	retrotransposon protein, putative, Ty3-gypsy subclass
	LOC_Os01g34450	Chr1	18992785	18994974	expressed protein			LOC_Os01g32220	Chr1	17637859	17644223	retrotransposon protein, putative, Ty3-gypsy subclass
	LOC_Os01g34470	Chr1	19005427	19006992	tetratricopeptide repeat containing protein, putative, expressed			LOC_Os02g38640	Chr2	23354626	23356557	retrotransposon protein, putative, Ty3-gypsy subclass
	LOC_Os01g34480	Chr1	19009708	19014185	NAD dependent epimerase/dehydratase family protein, putative, expressed			LOC_Os03g05670	Chr3	2831743	2832066	retrotransposon protein, putative, Ty3-gypsy subclass
	LOC_Os01g34500	Chr1	19022502	19023912	expressed protein			LOC_Os10g01180	Chr10	128640	129350	retrotransposon protein, putative, Ty3-gypsy subclass
	LOC_Os01g34510	Chr1	19026019	19027670	hypothetical protein			LOC_Os02g44190	Chr2	26747700	26750121	retrotransposon protein, putative, Ty3-gypsy subclass
	LOC_Os01g34520	Chr1	19032374	19032926	expressed protein			LOC_Os06g34920	Chr6	20308335	20311694	retrotransposon protein, putative, Ty3-gypsy subclass
	LOC_Os01g34560	Chr1	19059233	19061180	3-ketoacyl-CoA synthase, putative, expressed			LOC_Os06g48480	Chr6	29328606	29329058	retrotransposon protein, putative, Ty3-gypsy subclass
	LOC_Os01g34580	Chr1	19070908	19071216	hypothetical protein			LOC_Os06g26010	Chr6	15227359	15232637	retrotransposon protein, putative, Ty3-gypsy subclass
	LOC_Os01g34680	Chr1	19123411	19129192	expressed protein			LOC_Os03g29510	Chr3	16816331	16817970	retrotransposon protein, putative, Ty3-gypsy subclass
	LOC_Os01g34690	Chr1	19129968	19133883	expressed protein			LOC_Os04g26370	Chr4	15384834	15386870	retrotransposon protein, putative, Ty3-gypsy subclass
	LOC_Os01g34700	Chr1	19135802	19139895	dienelactone hydrolase family protein, expressed			LOC_Os10g17130	Chr10	8602767	8603153	retrotransposon protein, putative, Ty3-gypsy subclass
	LOC_Os01g34770	Chr1	19173908	19176315	tetratricopeptide repeat containing protein, putative, expressed			LOC_Os10g17180	Chr10	8629420	8631107	retrotransposon protein, putative, Ty3-gypsy subclass
	LOC_Os01g34780	Chr1	19177736	19185746	protein binding protein, putative, expressed			LOC_Os06g31460	Chr6	18309102	18309784	retrotransposon protein, putative, Ty3-gypsy subclass
	LOC_Os01g34790	Chr1	19200085	19201308	expressed protein			LOC_Os06g31650	Chr6	18396905	18397552	retrotransposon protein, putative, Ty3-gypsy subclass
	LOC_Os01g34850	Chr1	19242042	19243853	OsHKT2%3B3 - Na%2B transporter, expressed			LOC_Os06g31660	Chr6	18398409	18400210	retrotransposon protein, putative, Ty3-gypsy subclass
	LOC_Os01g34860	Chr1	19245153	19248201	expressed protein			LOC_Os06g31830	Chr6	18484906	18487593	retrotransposon protein, putative, Ty3-gypsy subclass
	LOC_Os01g34870	Chr1	19252668	19257404	expressed protein			LOC_Os06g31910	Chr6	18537013	18541640	retrotransposon protein, putative, Ty3-gypsy subclass
	LOC_Os01g34880	Chr1	19258341	19260839	callose synthase, putative, expressed			LOC_Os06g32070	Chr6	18654048	18654764	retrotransposon protein, putative, Ty3-gypsy subclass
	LOC_Os01g34890	Chr1	19264464	19280458	GLUCAN SYNTHASE-LIKE protein, putative, expressed			LOC_Os12g29010	Chr12	17160868	17165450	retrotransposon protein, putative, Ty3-gypsy subclass
	LOC_Os01g34900	Chr1	19281427	19282266	GLUCAN SYNTHASE-LIKE protein, putative, expressed			LOC_Os02g36790	Chr2	22184818	22189294	retrotransposon protein, putative, Ty3-gypsy subclass
	LOC_Os01g34910	Chr1	19284961	19286949	expressed protein			LOC_Os06g42880	Chr6	25763642	25764070	retrotransposon protein, putative, Ty3-gypsy subclass
	LOC_Os01g34920	Chr1	19295569	19302138	beta-galactosidase precursor, putative, expressed			LOC_Os06g48360	Chr6	29242624	29243391	retrotransposon protein, putative, Ty3-gypsy subclass
	LOC_Os01g34930	Chr1	19303350	19306036	callose synthase, putative, expressed			LOC_Os06g48410	Chr6	29281206	29282555	retrotransposon protein, putative, Ty3-gypsy subclass
	LOC_Os01g34940	Chr1	19324813	19325469	expressed protein			LOC_Os06g48420	Chr6	29287813	29289162	retrotransposon protein, putative, Ty3-gypsy subclass
	LOC_Os01g34950	Chr1	19338943	19340136	expressed protein			LOC_Os04g24000	Chr4	13716376	13716633	retrotransposon protein, putative, Ty3-gypsy subclass
	LOC_Os01g34970	Chr1	19352055	19359550	MDR-like ABC transporter, putative, expressed			LOC_Os12g35170	Chr12	21391256	21393201	retrotransposon protein, putative, Ty3-gypsy subclass
	LOC_Os01g34980	Chr1	19359675	19360412	expressed protein			LOC_Os06g43830	Chr6	26393278	26393496	retrotransposon protein, putative, Ty3-gypsy subclass
	LOC_Os01g34990	Chr1	19364101	19364845	expressed protein			LOC_Os08g01008	Chr8	4133	4936	retrotransposon protein, putative, Ty3-gypsy subclass
	LOC_Os01g35000	Chr1	19366702	19367367	expressed protein			LOC_Os12g11090	Chr12	5976934	5977353	retrotransposon protein, putative, Ty3-gypsy subclass
	LOC_Os01g35030	Chr1	19378169	19387198	MDR-like ABC transporter, putative, expressed			LOC_Os12g11140	Chr12	5999370	5999858	retrotransposon protein, putative, Ty3-gypsy subclass
	LOC_Os01g35040	Chr1	19389831	19392858	ZOS1-09 - C2H2 zinc finger protein, expressed			LOC_Os12g11270	Chr12	6072889	6073364	retrotransposon protein, putative, Ty3-gypsy subclass
	LOC_Os01g35050	Chr1	19394462	19405480	early-responsive to dehydration protein-related, putative, expressed			LOC_Os12g11300	Chr12	6092638	6095322	retrotransposon protein, putative, Ty3-gypsy subclass
	LOC_Os01g35100	Chr1	19434294	19435079	zinc finger, C3HC4 type domain containing protein, expressed			LOC_Os10g16630	Chr10	8291300	8291917	retrotransposon protein, putative, Ty3-gypsy subclass
	LOC_Os01g35110	Chr1	19436943	19437437	expressed protein			LOC_Os04g17610	Chr4	9630437	9633724	retrotransposon protein, putative, Ty3-gypsy subclass
	LOC_Os01g35120	Chr1	19437901	19438692	zinc finger, C3HC4 type domain containing protein, expressed			LOC_Os09g40075	Chr9	23000391	23004025	retrotransposon protein, putative, Ty3-gypsy subclass
	LOC_Os01g35149	Chr1	19442315	19442527	hypothetical protein			LOC_Os04g17710	Chr4	9704668	9705177	retrotransposon protein, putative, Ty3-gypsy subclass
	LOC_Os01g35160	Chr1	19454154	19458314	TKL_IRAK_DUF26-lh.4 - DUF26 kinases have homology to DUF26 containing loci, expressed			LOC_Os08g18140	Chr8	11119487	11123296	retrotransposon protein, putative, Ty3-gypsy subclass
	LOC_Os01g35170	Chr1	19466274	19469025	tRNA methyltransferase, putative, expressed			LOC_Os02g14400	Chr2	7906695	7909711	retrotransposon protein, putative, Ty3-gypsy subclass
	LOC_Os01g35184	Chr1	19469262	19477606	CAMK_KIN1/SNF1/Nim1_like.10 - CAMK includes calcium/calmodulin depedent protein kinases, expressed			LOC_Os04g30080	Chr4	17951052	17951282	retrotransposon protein, putative, Ty3-gypsy subclass
	LOC_Os01g35230	Chr1	19505311	19508412	1-aminocyclopropane-1-carboxylate oxidase homolog 1, putative, expressed			LOC_Os09g40014	Chr9	22958550	22975857	retrotransposon protein, putative, Ty3-gypsy subclass
	LOC_Os01g35240	Chr1	19509980	19511790	hypothetical protein			LOC_Os09g40022	Chr9	22972224	22975857	retrotransposon protein, putative, Ty3-gypsy subclass
	LOC_Os01g35310	Chr1	19542437	19544256	expressed protein			LOC_Os07g17080	Chr7	10046929	10048143	retrotransposon protein, putative, Ty3-gypsy subclass
	LOC_Os01g35320	Chr1	19547051	19548128	expressed protein			LOC_Os06g36620	Chr6	21516347	21517696	retrotransposon protein, putative, Ty3-gypsy subclass
	LOC_Os01g35330	Chr1	19549142	19550352	circumsporozoite protein precursor, putative, expressed			LOC_Os07g30850	Chr7	18258789	18260742	retrotransposon protein, putative, Ty3-gypsy subclass
	LOC_Os01g35580	Chr1	19681825	19686311	expressed protein			LOC_Os07g41500	Chr7	24868629	24873203	retrotransposon protein, putative, Ty3-gypsy subclass
	LOC_Os01g35590	Chr1	19689459	19692954	expressed protein			LOC_Os07g41510	Chr7	24875327	24881694	retrotransposon protein, putative, Ty3-gypsy subclass
	LOC_Os01g35610	Chr1	19710068	19710442	expressed protein			LOC_Os07g41520	Chr7	24883817	24890184	retrotransposon protein, putative, Ty3-gypsy subclass
	LOC_Os01g35789	Chr1	19823676	19826681	expressed protein			LOC_Os07g41530	Chr7	24894097	24897208	retrotransposon protein, putative, Ty3-gypsy subclass
	LOC_Os01g35830	Chr1	19845648	19848352	expressed protein			LOC_Os04g17450	Chr4	9545332	9547717	retrotransposon protein, putative, Ty3-gypsy subclass
	LOC_Os01g35840	Chr1	19850487	19851466	expressed protein			LOC_Os06g35390	Chr6	20627479	20629667	retrotransposon protein, putative, Ty3-gypsy subclass
	LOC_Os01g35850	Chr1	19851671	19854265	Ras family domain containing protein, expressed			LOC_Os01g34230	Chr1	18875515	18876336	retrotransposon protein, putative, Ty3-gypsy subclass
	LOC_Os01g35870	Chr1	19858966	19859439	hypothetical protein			LOC_Os01g34240	Chr1	18878689	18879228	retrotransposon protein, putative, Ty3-gypsy subclass
	LOC_Os01g35880	Chr1	19864707	19865978	expressed protein			LOC_Os05g41320	Chr5	24208660	24209118	retrotransposon protein, putative, Ty3-gypsy subclass
	LOC_Os01g35910	Chr1	19874820	19875053	expressed protein			LOC_Os05g41330	Chr5	24211231	24217594	retrotransposon protein, putative, Ty3-gypsy subclass
	LOC_Os01g35950	Chr1	19893640	19894747	expressed protein			LOC_Os05g41340	Chr5	24220651	24221864	retrotransposon protein, putative, Ty3-gypsy subclass
	LOC_Os01g35980	Chr1	19907044	19909401	expressed protein			LOC_Os10g15230	Chr10	8040419	8041956	retrotransposon protein, putative, Ty3-gypsy subclass
	LOC_Os01g35990	Chr1	19911223	19914280	RNAse P Rpr2/Rpp21 subunit domain containing protein, expressed			LOC_Os12g25968	Chr12	15074777	15074976	retrotransposon protein, putative, Ty3-gypsy subclass
	LOC_Os01g36060	Chr1	19954060	19955117	expressed protein			LOC_Os12g26000	Chr12	15098658	15099002	retrotransposon protein, putative, Ty3-gypsy subclass
	LOC_Os01g36070	Chr1	19959667	19961992	nodulin MtN3 family protein, putative, expressed			LOC_Os09g03010	Chr9	1414994	1417554	retrotransposon protein, putative, Ty3-gypsy subclass
	LOC_Os01g36080	Chr1	19962457	19970111	protein phosphatase 2C containing protein, expressed			LOC_Os02g24960	Chr2	14471915	14472994	retrotransposon protein, putative, Ty3-gypsy subclass
	LOC_Os01g36090	Chr1	19972083	19973030	DNA-damage-repair/toleration protein DRT102, putative, expressed			LOC_Os10g15220	Chr10	8045568	8047346	retrotransposon protein, putative, Ty3-gypsy subclass
	LOC_Os01g36110	Chr1	19980300	19981043	expressed protein			LOC_Os11g02890	Chr11	986512	991124	retrotransposon protein, putative, Ty3-gypsy subclass, expressed
	LOC_Os01g36120	Chr1	19982947	19983354	expressed protein			LOC_Os10g10830	Chr10	5990975	5997070	retrotransposon protein, putative, Ty3-gypsy subclass, expressed
	LOC_Os01g36130	Chr1	19988850	19989191	expressed protein			LOC_Os07g28510	Chr7	16684911	16690531	retrotransposon protein, putative, Ty3-gypsy subclass, expressed
	LOC_Os01g36200	Chr1	20023159	20023440	expressed protein			LOC_Os02g36100	Chr2	21722279	21729346	retrotransposon protein, putative, Ty3-gypsy subclass, expressed
	LOC_Os01g36220	Chr1	20033503	20035006	bZIP transcription factor domain containing protein, expressed			LOC_Os12g34740	Chr12	21091591	21097259	retrotransposon protein, putative, Ty3-gypsy subclass, expressed
	LOC_Os01g36229	Chr1	20041617	20044744	expressed protein			LOC_Os10g24550	Chr10	12600174	12600963	retrotransposon protein, putative, Ty3-gypsy subclass, expressed
	LOC_Os01g36240	Chr1	20061961	20066530	peroxidase precursor, putative, expressed			LOC_Os10g24540	Chr10	12592243	12596664	retrotransposon protein, putative, Ty3-gypsy subclass, expressed
	LOC_Os01g36270	Chr1	20100641	20102284	expressed protein			LOC_Os10g24560	Chr10	12603102	12609851	retrotransposon protein, putative, Ty3-gypsy subclass, expressed
	LOC_Os01g36294	Chr1	20124194	20126856	cytochrome P450, putative, expressed			LOC_Os01g63550	Chr1	36846837	36851046	retrotransposon protein, putative, Ty3-gypsy subclass, expressed
	LOC_Os01g36330	Chr1	20146009	20146685	expressed protein			LOC_Os11g12060	Chr11	6712603	6717054	retrotransposon protein, putative, Ty3-gypsy subclass, expressed
	LOC_Os01g36340	Chr1	20152487	20152740	expressed protein			LOC_Os10g24510	Chr10	12580584	12585098	retrotransposon protein, putative, Ty3-gypsy subclass, expressed
	LOC_Os01g36350	Chr1	20153480	20156427	cytochrome P450, putative, expressed			LOC_Os05g33490	Chr5	19671172	19677365	retrotransposon protein, putative, Ty3-gypsy subclass, expressed
	LOC_Os01g36390	Chr1	20192025	20197004	MCM4 - Putative minichromosome maintenance MCM complex subunit 4, expressed			LOC_Os09g11580	Chr9	6459349	6468810	retrotransposon protein, putative, Ty3-gypsy subclass, expressed
	LOC_Os01g36410	Chr1	20212895	20214073	expressed protein			LOC_Os11g15560	Chr11	8810728	8817471	retrotransposon protein, putative, Ty3-gypsy subclass, expressed
	LOC_Os01g36460	Chr1	20240497	20242740	MYB family transcription factor, putative, expressed			LOC_Os09g10080	Chr9	5492541	5495479	retrotransposon protein, putative, Ty3-gypsy subclass, expressed
	LOC_Os01g36470	Chr1	20245391	20246017	expressed protein			LOC_Os05g07350	Chr5	3912013	3918736	retrotransposon protein, putative, Ty3-gypsy subclass, expressed
	LOC_Os01g36480	Chr1	20249246	20250028	expressed protein			LOC_Os08g20030	Chr8	11996688	12003075	retrotransposon protein, putative, Ty3-gypsy subclass, expressed
	LOC_Os01g36500	Chr1	20256262	20260718	TKL_IRAK_DUF26-lh.5 - DUF26 kinases have homology to DUF26 containing loci, expressed			LOC_Os10g06520	Chr10	3344703	3353280	retrotransposon protein, putative, Ty3-gypsy subclass, expressed
	LOC_Os01g36540	Chr1	20280855	20282564	pentatricopeptide, putative, expressed			LOC_Os10g06430	Chr10	3300790	3306537	retrotransposon protein, putative, Ty3-gypsy subclass, expressed
	LOC_Os01g36550	Chr1	20284447	20287465	protein kinase family protein, putative, expressed			LOC_Os10g06310	Chr10	3245442	3253802	retrotransposon protein, putative, Ty3-gypsy subclass, expressed
	LOC_Os01g36560	Chr1	20287702	20290661	auxin-induced protein 5NG4, putative, expressed			LOC_Os10g06250	Chr10	3205843	3207595	retrotransposon protein, putative, Ty3-gypsy subclass, expressed
	LOC_Os01g36570	Chr1	20292590	20292886	glycine-rich protein 2, putative			LOC_Os10g06340	Chr10	3265230	3270056	retrotransposon protein, putative, Ty3-gypsy subclass, expressed
	LOC_Os01g36580	Chr1	20299522	20302467	auxin-induced protein 5NG4, putative, expressed			LOC_Os10g06330	Chr10	3257828	3262342	retrotransposon protein, putative, Ty3-gypsy subclass, expressed
	LOC_Os01g36590	Chr1	20304884	20310385	nodulin, putative, expressed			LOC_Os08g32250	Chr8	19979173	19981737	retrotransposon protein, putative, Ty3-gypsy subclass, expressed
	LOC_Os01g36600	Chr1	20312945	20314180	PPR repeat domain containing protein, putative, expressed			LOC_Os10g06370	Chr10	3278575	3279816	retrotransposon protein, putative, Ty3-gypsy subclass, expressed
	LOC_Os01g36610	Chr1	20314316	20316106	expressed protein			LOC_Os10g06350	Chr10	3270572	3273762	retrotransposon protein, putative, Ty3-gypsy subclass, expressed
	LOC_Os01g36620	Chr1	20317862	20319378	pectate lyase family protein, expressed			LOC_Os10g06050	Chr10	3073589	3076380	retrotransposon protein, putative, Ty3-gypsy subclass, expressed
	LOC_Os01g36630	Chr1	20322698	20326376	jmjC domain-containing protein 4, putative, expressed			LOC_Os10g06550	Chr10	3363443	3369995	retrotransposon protein, putative, Ty3-gypsy subclass, expressed
	LOC_Os01g36640	Chr1	20327990	20334833	disease resistance protein RPM1, putative, expressed			LOC_Os10g06400	Chr10	3288029	3291219	retrotransposon protein, putative, Ty3-gypsy subclass, expressed
	LOC_Os01g36660	Chr1	20338108	20341899	carboxyl-terminal peptidase, putative, expressed			LOC_Os10g06840	Chr10	3571045	3574180	retrotransposon protein, putative, Ty3-gypsy subclass, expressed
	LOC_Os01g36670	Chr1	20351524	20364454	expressed protein			LOC_Os10g06270	Chr10	3213247	3218819	retrotransposon protein, putative, Ty3-gypsy subclass, expressed
	LOC_Os01g36690	Chr1	20373741	20374795	expressed protein			LOC_Os10g06230	Chr10	3194321	3198287	retrotransposon protein, putative, Ty3-gypsy subclass, expressed
	LOC_Os01g36700	Chr1	20377793	20378550	expressed protein			LOC_Os10g06170	Chr10	3154841	3161499	retrotransposon protein, putative, Ty3-gypsy subclass, expressed
	LOC_Os01g36720	Chr1	20386195	20388517	transporter, major facilitator family, putative, expressed			LOC_Os10g06410	Chr10	3291735	3296561	retrotransposon protein, putative, Ty3-gypsy subclass, expressed
	LOC_Os01g36740	Chr1	20407638	20409669	expressed protein			LOC_Os10g06450	Chr10	3316456	3323197	retrotransposon protein, putative, Ty3-gypsy subclass, expressed
	LOC_Os01g36760	Chr1	20414316	20416262	expressed protein			LOC_Os10g06830	Chr10	3563016	3567734	retrotransposon protein, putative, Ty3-gypsy subclass, expressed
	LOC_Os01g36790	Chr1	20464606	20469249	TKL_IRAK_DUF26-lf.2 - DUF26 kinases have homology to DUF26 containing loci, expressed			LOC_Os10g06290	Chr10	3225553	3232273	retrotransposon protein, putative, Ty3-gypsy subclass, expressed
	LOC_Os01g36830	Chr1	20486362	20488635	polygalacturonase, putative, expressed			LOC_Os10g06380	Chr10	3280153	3283221	retrotransposon protein, putative, Ty3-gypsy subclass, expressed
	LOC_Os01g36840	Chr1	20489154	20501766	ATP-binding region, ATPase-like domain containing protein, expressed			LOC_Os10g06820	Chr10	3558001	3558915	retrotransposon protein, putative, Ty3-gypsy subclass, expressed
	LOC_Os01g36870	Chr1	20535086	20538945	phox domain-containing protein, putative, expressed			LOC_Os08g12350	Chr8	7274007	7280441	retrotransposon protein, putative, Ty3-gypsy subclass, expressed
	LOC_Os01g36880	Chr1	20539591	20540440	hypothetical protein			LOC_Os01g35450	Chr1	19616073	19620931	retrotransposon protein, putative, Ty3-gypsy subclass, expressed
	LOC_Os01g36930	Chr1	20581615	20589583	ubiquitin carboxyl-terminal hydrolase 6, putative, expressed			LOC_Os12g26790	Chr12	15695210	15699622	retrotransposon protein, putative, Ty3-gypsy subclass, expressed
	LOC_Os01g36940	Chr1	20595192	20598852	OsFBX13 - F-box domain containing protein, expressed			LOC_Os04g08280	Chr4	4419176	4421142	retrotransposon protein, putative, Ty3-gypsy subclass, expressed
	LOC_Os01g36950	Chr1	20599314	20602261	N-rich protein, putative, expressed			LOC_Os04g08540	Chr4	4624916	4634153	retrotransposon protein, putative, Ty3-gypsy subclass, expressed
	LOC_Os01g36970	Chr1	20628647	20631891	expressed protein			LOC_Os10g24760	Chr10	12733685	12735370	retrotransposon protein, putative, Ty3-gypsy subclass, expressed
	LOC_Os01g36984	Chr1	20634295	20639551	expressed protein			LOC_Os08g15300	Chr8	9301978	9306698	retrotransposon protein, putative, Ty3-gypsy subclass, expressed
	LOC_Os01g37000	Chr1	20640981	20643886	carboxyl-terminal peptidase, putative, expressed			LOC_Os12g37340	Chr12	22928175	22934273	retrotransposon protein, putative, Ty3-gypsy subclass, expressed
	LOC_Os01g37020	Chr1	20651544	20654884	carboxyl-terminal peptidase, putative, expressed			LOC_Os01g35640	Chr1	19740199	19743967	retrotransposon protein, putative, Ty3-gypsy subclass, expressed
	LOC_Os01g37030	Chr1	20656425	20656890	conserved hypothetical protein			LOC_Os06g19930	Chr6	11412054	11416472	retrotransposon protein, putative, Ty3-gypsy subclass, expressed
	LOC_Os01g37050	Chr1	20665462	20671097	ribonuclease III domain protein, putative, expressed			LOC_Os08g20770	Chr8	12468797	12473104	retrotransposon protein, putative, Ty3-gypsy subclass, expressed
	LOC_Os01g37090	Chr1	20700553	20703076	expressed protein			LOC_Os06g25760	Chr6	15045319	15051988	retrotransposon protein, putative, Ty3-gypsy subclass, expressed
	LOC_Os01g37100	Chr1	20705750	20707408	RWP-RK domain-containing protein, putative, expressed			LOC_Os06g25770	Chr6	15052430	15057559	retrotransposon protein, putative, Ty3-gypsy subclass, expressed
	LOC_Os01g37110	Chr1	20714138	20716708	ABIL2, putative, expressed			LOC_Os03g34180	Chr3	19461363	19463151	retrotransposon protein, putative, Ty3-gypsy subclass, expressed
	LOC_Os01g37120	Chr1	20717034	20722254	WD domain, G-beta repeat domain containing protein, expressed			LOC_Os05g44660	Chr5	25973178	25975121	retrotransposon protein, putative, Ty3-gypsy subclass, expressed
	LOC_Os01g37130	Chr1	20738583	20742431	protein phosphatase 2C, putative, expressed			LOC_Os04g18910	Chr4	10513780	10516994	retrotransposon protein, putative, Ty3-gypsy subclass, expressed
	LOC_Os01g37180	Chr1	20766104	20766457	expressed protein			LOC_Os06g25780	Chr6	15059701	15060908	retrotransposon protein, putative, Ty3-gypsy subclass, expressed
	LOC_Os01g37210	Chr1	20783355	20786656	expressed protein			LOC_Os06g25320	Chr6	14827595	14834293	retrotransposon protein, putative, Ty3-gypsy subclass, expressed
	LOC_Os01g37220	Chr1	20791273	20791500	expressed protein			LOC_Os01g23960	Chr1	13475815	13482656	retrotransposon protein, putative, Ty3-gypsy subclass, expressed
	LOC_Os01g37260	Chr1	20805790	20810166	OsFBX14 - F-box domain containing protein, expressed			LOC_Os04g22690	Chr4	12858209	12866854	retrotransposon protein, putative, Ty3-gypsy subclass, expressed
	LOC_Os01g37280	Chr1	20816955	20820446	expressed protein			LOC_Os06g18940	Chr6	10764395	10767596	retrotransposon protein, putative, Ty3-gypsy subclass, expressed
	LOC_Os01g37320	Chr1	20830267	20834295	expressed protein			LOC_Os04g22640	Chr4	12824395	12827232	retrotransposon protein, putative, Ty3-gypsy subclass, expressed
	LOC_Os01g37370	Chr1	20866498	20866869	expressed protein			LOC_Os04g22610	Chr4	12807230	12811155	retrotransposon protein, putative, Ty3-gypsy subclass, expressed
	LOC_Os01g37460	Chr1	20935789	20937446	zinc finger family protein, putative, expressed			LOC_Os04g22600	Chr4	12795539	12802281	retrotransposon protein, putative, Ty3-gypsy subclass, expressed
	LOC_Os01g37470	Chr1	20938332	20941357	asp/Glu racemase, putative, expressed			LOC_Os10g10100	Chr10	5514799	5520369	retrotransposon protein, putative, Ty3-gypsy subclass, expressed
	LOC_Os01g37480	Chr1	20942118	20945758	expressed protein			LOC_Os04g22680	Chr4	12851046	12854132	retrotransposon protein, putative, Ty3-gypsy subclass, expressed
	LOC_Os01g37490	Chr1	20950401	20951941	dynein light chain type 1 domain containing protein, expressed			LOC_Os04g19090	Chr4	10592964	10599129	retrotransposon protein, putative, Ty3-gypsy subclass, expressed
	LOC_Os01g37500	Chr1	20952086	20953296	expressed protein			LOC_Os05g08160	Chr5	4446917	4450093	retrotransposon protein, putative, Ty3-gypsy subclass, expressed
	LOC_Os01g37510	Chr1	20953958	20955515	peptide deformylase, putative, expressed			LOC_Os11g20150	Chr11	11638959	11645327	retrotransposon protein, putative, Ty3-gypsy subclass, expressed
	LOC_Os01g37520	Chr1	20957411	20958019	expressed protein			LOC_Os01g63080	Chr1	36548281	36556191	retrotransposon protein, putative, Ty3-gypsy subclass, expressed
	LOC_Os01g37530	Chr1	20960624	20960869	expressed protein			LOC_Os10g10640	Chr10	5876073	5881058	retrotransposon protein, putative, Ty3-gypsy subclass, expressed
	LOC_Os01g37560	Chr1	20987760	20992534	chaperone protein dnaJ 49, putative, expressed			LOC_Os10g10810	Chr10	5979320	5985430	retrotransposon protein, putative, Ty3-gypsy subclass, expressed
	LOC_Os01g37590	Chr1	21038806	21041083	peptide transporter PTR2, putative, expressed			LOC_Os10g10890	Chr10	6028971	6030737	retrotransposon protein, putative, Ty3-gypsy subclass, expressed
	LOC_Os01g37600	Chr1	21041870	21047241	agenet domain containing protein, expressed			LOC_Os10g10460	Chr10	5746105	5751860	retrotransposon protein, putative, Ty3-gypsy subclass, expressed
	LOC_Os01g37630	Chr1	21056631	21058040	esterase, putative, expressed			LOC_Os10g10960	Chr10	6060397	6060756	retrotransposon protein, putative, Ty3-gypsy subclass, expressed
	LOC_Os01g37650	Chr1	21062329	21063718	esterase, putative, expressed			LOC_Os10g10600	Chr10	5852781	5857202	retrotransposon protein, putative, Ty3-gypsy subclass, expressed
	LOC_Os01g37670	Chr1	21068507	21070217	OsFBX15 - F-box domain containing protein, expressed			LOC_Os10g10840	Chr10	5997386	6000327	retrotransposon protein, putative, Ty3-gypsy subclass, expressed
	LOC_Os01g37690	Chr1	21071370	21076730	sodium/calcium exchanger protein, putative, expressed			LOC_Os01g25860	Chr1	14663654	14670402	retrotransposon protein, putative, Ty3-gypsy subclass, expressed
	LOC_Os01g37700	Chr1	21078007	21079322	expressed protein			LOC_Os12g24760	Chr12	14203209	14205707	retrotransposon protein, putative, Ty3-gypsy subclass, expressed
	LOC_Os01g37740	Chr1	21109257	21110091	expressed protein			LOC_Os10g10929	Chr10	6059878	6060171	retrotransposon protein, putative, Ty3-gypsy subclass, expressed
	LOC_Os01g37750	Chr1	21114737	21115791	glutathione S-transferase, putative, expressed			LOC_Os12g28290	Chr12	16728305	16733216	retrotransposon protein, putative, Ty3-gypsy subclass, expressed
	LOC_Os01g37760	Chr1	21118894	21124772	glutamate dehydrogenase protein, putative, expressed			LOC_Os01g57810	Chr1	33435869	33439075	retrotransposon protein, putative, Ty3-gypsy subclass, expressed
	LOC_Os01g37770	Chr1	21124856	21128357	RWD domain containing protein, expressed			LOC_Os07g18370	Chr7	10884526	10887707	retrotransposon protein, putative, Ty3-gypsy subclass, expressed
	LOC_Os01g37780	Chr1	21134917	21136416	expressed protein			LOC_Os05g51770	Chr5	29703620	29708183	retrotransposon protein, putative, Ty3-gypsy subclass, expressed
	LOC_Os01g37790	Chr1	21138870	21143094	expressed protein			LOC_Os07g19300	Chr7	11420556	11423459	retrotransposon protein, putative, Ty3-gypsy subclass, expressed
	LOC_Os01g37800	Chr1	21143775	21146236	ras-related protein, putative, expressed			LOC_Os07g18770	Chr7	11100164	11104207	retrotransposon protein, putative, Ty3-gypsy subclass, expressed
	LOC_Os01g37810	Chr1	21150419	21151081	expressed protein			LOC_Os07g18360	Chr7	10878502	10883369	retrotransposon protein, putative, Ty3-gypsy subclass, expressed
	LOC_Os01g37820	Chr1	21151490	21155639	oxidoreductase/ transition metal ion binding protein, putative, expressed			LOC_Os03g30180	Chr3	17222559	17224867	retrotransposon protein, putative, Ty3-gypsy subclass, expressed
	LOC_Os01g37825	Chr1	21159072	21167577	M16 domain containing zinc peptidase, putative, expressed			LOC_Os07g18450	Chr7	10912635	10916192	retrotransposon protein, putative, Ty3-gypsy subclass, expressed
	LOC_Os01g37832	Chr1	21167873	21172661	thioredoxin, putative, expressed			LOC_Os07g19370	Chr7	11461047	11467749	retrotransposon protein, putative, Ty3-gypsy subclass, expressed
	LOC_Os01g37837	Chr1	21175744	21179966	seryl-tRNA synthetase, putative, expressed			LOC_Os07g18430	Chr7	10906393	10907328	retrotransposon protein, putative, Ty3-gypsy subclass, expressed
	LOC_Os01g37842	Chr1	21181431	21184378	expressed protein			LOC_Os06g35270	Chr6	20561504	20564441	retrotransposon protein, putative, Ty3-gypsy subclass, expressed
	LOC_Os01g37850	Chr1	21184942	21187426	expressed protein			LOC_Os07g18350	Chr7	10871989	10874918	retrotransposon protein, putative, Ty3-gypsy subclass, expressed
	LOC_Os01g37870	Chr1	21195398	21202961	PPR repeat domain containing protein, putative, expressed			LOC_Os05g51930	Chr5	29800360	29807290	retrotransposon protein, putative, Ty3-gypsy subclass, expressed
	LOC_Os01g37910	Chr1	21230393	21234929	vacuolar-processing enzyme precursor, putative, expressed			LOC_Os05g52070	Chr5	29895102	29909631	retrotransposon protein, putative, Ty3-gypsy subclass, expressed
	LOC_Os01g37920	Chr1	21241628	21242888	expressed protein			LOC_Os03g30170	Chr3	17219392	17222066	retrotransposon protein, putative, Ty3-gypsy subclass, expressed
	LOC_Os01g37950	Chr1	21261897	21262392	expressed protein			LOC_Os12g20110	Chr12	11690211	11695707	retrotransposon protein, putative, Ty3-gypsy subclass, expressed
	LOC_Os01g37960	Chr1	21265644	21270839	hydrolase, putative, expressed			LOC_Os03g36239	Chr3	20096461	20109013	retrotransposon protein, putative, Ty3-gypsy subclass, expressed
	LOC_Os01g37970	Chr1	21273229	21273851	expressed protein			LOC_Os07g27200	Chr7	15802428	15812050	retrotransposon protein, putative, Ty3-gypsy subclass, expressed
	LOC_Os01g37980	Chr1	21275618	21278815	vesicle transport v-SNARE protein, putative, expressed			LOC_Os08g17910	Chr8	10987383	10992224	retrotransposon protein, putative, Ty3-gypsy subclass, expressed
	LOC_Os01g37990	Chr1	21282643	21284848	expressed protein			LOC_Os12g16150	Chr12	9220345	9227031	retrotransposon protein, putative, Ty3-gypsy subclass, expressed
	LOC_Os01g38000	Chr1	21286082	21286621	conserved hypothetical protein			LOC_Os07g16400	Chr7	9589514	9601357	retrotransposon protein, putative, Ty3-gypsy subclass, expressed
	LOC_Os01g38030	Chr1	21306387	21308275	expressed protein			LOC_Os07g16350	Chr7	9549237	9550798	retrotransposon protein, putative, Ty3-gypsy subclass, expressed
	LOC_Os01g38090	Chr1	21334880	21335080	expressed protein			LOC_Os07g16240	Chr7	9475195	9478926	retrotransposon protein, putative, Ty3-gypsy subclass, expressed
	LOC_Os01g38100	Chr1	21337973	21340953	expressed protein			LOC_Os07g16460	Chr7	9641773	9646091	retrotransposon protein, putative, Ty3-gypsy subclass, expressed
	LOC_Os01g38110	Chr1	21342129	21344066	cytochrome P450, putative, expressed			LOC_Os05g18520	Chr5	10707584	10711645	retrotransposon protein, putative, Ty3-gypsy subclass, expressed
	LOC_Os01g38120	Chr1	21348036	21349674	plant protein of unknown function domain containing protein, expressed			LOC_Os05g18330	Chr5	10557756	10558521	retrotransposon protein, putative, Ty3-gypsy subclass, expressed
	LOC_Os01g38130	Chr1	21349838	21350379	expressed protein			LOC_Os05g18340	Chr5	10558807	10564716	retrotransposon protein, putative, Ty3-gypsy subclass, expressed
	LOC_Os01g38180	Chr1	21381884	21389644	peptidyl-prolyl isomerase, putative, expressed			LOC_Os05g18446	Chr5	10662139	10662940	retrotransposon protein, putative, Ty3-gypsy subclass, expressed
	LOC_Os01g38190	Chr1	21392229	21393771	plant protein of unknown function domain containing protein, expressed			LOC_Os05g18490	Chr5	10685384	10692057	retrotransposon protein, putative, Ty3-gypsy subclass, expressed
	LOC_Os01g38200	Chr1	21399893	21400490	expressed protein			LOC_Os05g18510	Chr5	10706431	10707334	retrotransposon protein, putative, Ty3-gypsy subclass, expressed
	LOC_Os01g38229	Chr1	21414995	21441447	peptidyl-prolyl isomerase, putative, expressed			LOC_Os05g18500	Chr5	10694055	10697966	retrotransposon protein, putative, Ty3-gypsy subclass, expressed
	LOC_Os01g38244	Chr1	21447486	21450091	expressed protein			LOC_Os10g09460	Chr10	5097574	5104502	retrotransposon protein, putative, Ty3-gypsy subclass, expressed
	LOC_Os01g38310	Chr1	21487877	21488470	expressed protein			LOC_Os07g30880	Chr7	18276980	18283702	retrotransposon protein, putative, Ty3-gypsy subclass, expressed
	LOC_Os01g38359	Chr1	21525440	21549830	peptidyl-prolyl cis-trans isomerase, FKBP-type, putative, expressed			LOC_Os05g18480	Chr5	10677511	10683171	retrotransposon protein, putative, Ty3-gypsy subclass, expressed
	LOC_Os01g38380	Chr1	21555564	21556757	plant protein of unknown function domain containing protein, expressed			LOC_Os05g18380	Chr5	10597181	10603851	retrotransposon protein, putative, Ty3-gypsy subclass, expressed
	LOC_Os01g38390	Chr1	21557256	21557953	expressed protein			LOC_Os08g22680	Chr8	13639588	13643447	retrotransposon protein, putative, Ty3-gypsy subclass, expressed
	LOC_Os01g38430	Chr1	21603411	21605345	plant protein of unknown function domain containing protein, expressed			LOC_Os07g20720	Chr7	11974845	11989982	retrotransposon protein, putative, Ty3-gypsy subclass, expressed
	LOC_Os01g38450	Chr1	21609722	21611047	hypothetical protein			LOC_Os10g12530	Chr10	6966607	6972101	retrotransposon protein, putative, Ty3-gypsy subclass, expressed
	LOC_Os01g38480	Chr1	21623575	21626767	GA18326-PA, putative, expressed			LOC_Os05g24680	Chr5	14280156	14292389	retrotransposon protein, putative, Ty3-gypsy subclass, expressed
	LOC_Os01g38490	Chr1	21627154	21627998	expressed protein			LOC_Os04g13820	Chr4	7708339	7714728	retrotransposon protein, putative, Ty3-gypsy subclass, expressed
	LOC_Os01g38500	Chr1	21628691	21630777	DUF538 domain containing protein, putative, expressed			LOC_Os02g14410	Chr2	7910273	7917028	retrotransposon protein, putative, Ty3-gypsy subclass, expressed
	LOC_Os01g38510	Chr1	21632407	21632649	protein transport protein Sec61 subunit beta, putative, expressed			LOC_Os02g20110	Chr2	11842662	11853302	retrotransposon protein, putative, Ty3-gypsy subclass, expressed
	LOC_Os01g38520	Chr1	21633972	21635454	expressed protein			LOC_Os04g15610	Chr4	8486379	8492477	retrotransposon protein, putative, Ty3-gypsy subclass, expressed
	LOC_Os01g38530	Chr1	21637031	21643111	ELF3 protein, putative, expressed			LOC_Os05g22550	Chr5	12804982	12806850	retrotransposon protein, putative, Ty3-gypsy subclass, expressed
	LOC_Os01g38560	Chr1	21661685	21662203	expressed protein			LOC_Os06g30520	Chr6	17653989	17661442	retrotransposon protein, putative, Ty3-gypsy subclass, expressed
	LOC_Os01g38570	Chr1	21663198	21663859	expressed protein			LOC_Os12g22300	Chr12	12589224	12592562	retrotransposon protein, putative, Ty3-gypsy subclass, expressed
	LOC_Os01g38580	Chr1	21665618	21669309	beta,beta-carotene 9,10-dioxygenase, putative, expressed			LOC_Os07g06000	Chr7	2901946	2904904	retrotransposon protein, putative, Ty3-gypsy subclass, expressed
	LOC_Os01g38590	Chr1	21671688	21671969	expressed protein			LOC_Os06g22220	Chr6	12890323	12893489	retrotransposon protein, putative, Ty3-gypsy subclass, expressed
	LOC_Os01g38600	Chr1	21675552	21676168	expressed protein			LOC_Os06g22240	Chr6	12903975	12907849	retrotransposon protein, putative, Ty3-gypsy subclass, expressed
	LOC_Os01g38610	Chr1	21687401	21689929	helix-loop-helix DNA-binding domain containing protein, expressed			LOC_Os06g22230	Chr6	12893844	12899069	retrotransposon protein, putative, Ty3-gypsy subclass, expressed
	LOC_Os01g38620	Chr1	21698949	21704210	3-5 exonuclease/ nucleic acid binding protein, putative, expressed			LOC_Os02g20650	Chr2	12167604	12171830	retrotransposon protein, putative, Ty3-gypsy subclass, expressed
	LOC_Os01g38640	Chr1	21710697	21711107	expressed protein			LOC_Os03g41650	Chr3	23151315	23153673	retrotransposon protein, putative, Ty3-gypsy subclass, expressed
	LOC_Os01g38650	Chr1	21713726	21714960	expressed protein			LOC_Os05g22480	Chr5	12762808	12765087	retrotransposon protein, putative, Ty3-gypsy subclass, expressed
	LOC_Os01g38660	Chr1	21715723	21716605	expressed protein			LOC_Os12g29120	Chr12	17234886	17238080	retrotransposon protein, putative, Ty3-gypsy subclass, expressed
	LOC_Os01g38670	Chr1	21719861	21722141	transporter family protein, putative, expressed			LOC_Os12g19610	Chr12	11436993	11442307	retrotransposon protein, putative, Ty3-gypsy subclass, expressed
	LOC_Os01g38680	Chr1	21724008	21725863	transporter family protein, putative, expressed			LOC_Os12g19160	Chr12	11123088	11124023	retrotransposon protein, putative, Ty3-gypsy subclass, expressed
	LOC_Os01g38690	Chr1	21730389	21733951	nucleic acid binding protein, putative, expressed			LOC_Os12g29140	Chr12	17255397	17255672	retrotransposon protein, putative, Ty3-gypsy subclass, expressed
	LOC_Os01g38700	Chr1	21736068	21737326	nucleic acid binding protein, putative, expressed			LOC_Os12g19620	Chr12	11442597	11444384	retrotransposon protein, putative, Ty3-gypsy subclass, expressed
	LOC_Os01g38710	Chr1	21737641	21738474	nucleic acid binding protein, putative, expressed			LOC_Os12g29150	Chr12	17257763	17260888	retrotransposon protein, putative, Ty3-gypsy subclass, expressed
	LOC_Os01g38720	Chr1	21742309	21744055	nucleic acid binding protein, putative, expressed			LOC_Os12g19150	Chr12	11115735	11120045	retrotransposon protein, putative, Ty3-gypsy subclass, expressed
	LOC_Os01g38750	Chr1	21755190	21755910	expressed protein			LOC_Os11g24012	Chr11	13608719	13612578	retrotransposon protein, putative, Ty3-gypsy subclass, expressed
	LOC_Os01g38760	Chr1	21756985	21757704	nucleic acid binding protein, putative, expressed			LOC_Os02g05390	Chr2	2588321	2592402	retrotransposon protein, putative, Ty3-gypsy subclass, expressed
	LOC_Os01g38780	Chr1	21759934	21761424	nucleic acid binding protein, putative, expressed			LOC_Os02g05370	Chr2	2582089	2586197	retrotransposon protein, putative, Ty3-gypsy subclass, expressed
	LOC_Os01g38840	Chr1	21788887	21790926	TKL_IRAK_DUF26-le.1 - DUF26 kinases have homology to DUF26 containing loci, expressed			LOC_Os04g06430	Chr4	3376909	3381328	retrotransposon protein, putative, Ty3-gypsy subclass, expressed
	LOC_Os01g38850	Chr1	21795493	21797134	receptor-like serine-threonine protein kinase, putative, expressed			LOC_Os09g01450	Chr9	335113	339636	retrotransposon protein, putative, Ty3-gypsy subclass, expressed
	LOC_Os01g38860	Chr1	21804812	21805778	expressed protein			LOC_Os12g37300	Chr12	22891686	22897645	retrotransposon protein, putative, Ty3-gypsy subclass, expressed
	LOC_Os01g38870	Chr1	21808476	21810503	expressed protein			LOC_Os09g02020	Chr9	704295	710944	retrotransposon protein, putative, Ty3-gypsy subclass, expressed
	LOC_Os01g38880	Chr1	21814796	21817281	expressed protein			LOC_Os06g13920	Chr6	7757759	7760804	retrotransposon protein, putative, Ty3-gypsy subclass, expressed
	LOC_Os01g38890	Chr1	21821581	21826231	expressed protein			LOC_Os06g42250	Chr6	25371886	25377620	retrotransposon protein, putative, Ty3-gypsy subclass, expressed
	LOC_Os01g38900	Chr1	21837626	21846100	TKL_IRAK_DUF26-le.2 - DUF26 kinases have homology to DUF26 containing loci, expressed			LOC_Os06g42260	Chr6	25380057	25383434	retrotransposon protein, putative, Ty3-gypsy subclass, expressed
	LOC_Os01g38910	Chr1	21847494	21848084	cysteine-rich receptor-like protein kinase 10 precursor, putative, expressed			LOC_Os01g35070	Chr1	19415879	19421330	retrotransposon protein, putative, Ty3-gypsy subclass, expressed
	LOC_Os01g38940	Chr1	21876125	21876591	expressed protein			LOC_Os12g27600	Chr12	16244159	16247321	retrotransposon protein, putative, Ty3-gypsy subclass, expressed
	LOC_Os01g38950	Chr1	21878988	21884037	CK1_CaseinKinase_1.2 - CK1 includes the casein kinase 1 kinases, expressed			LOC_Os05g08170	Chr5	4453293	4462137	retrotransposon protein, putative, Ty3-gypsy subclass, expressed
	LOC_Os01g38960	Chr1	21886899	21887840	expressed protein			LOC_Os04g11320	Chr4	6179816	6181042	retrotransposon protein, putative, Ty3-gypsy subclass, expressed
	LOC_Os01g38970	Chr1	21892788	21897947	carbamoyl-phosphate synthase large chain, putative, expressed			LOC_Os06g50270	Chr6	30428224	30434334	retrotransposon protein, putative, Ty3-gypsy subclass, expressed
	LOC_Os01g38980	Chr1	21900045	21903309	calmodulin-binding protein, putative, expressed			LOC_Os09g22350	Chr9	13505998	13508841	retrotransposon protein, putative, Ty3-gypsy subclass, expressed
	LOC_Os01g38990	Chr1	21917966	21921710	mitochondrial carrier protein, putative, expressed			LOC_Os06g45530	Chr6	27541438	27544309	retrotransposon protein, putative, Ty3-gypsy subclass, expressed
	LOC_Os01g39000	Chr1	21922009	21927946	ZmGR2c, putative, expressed			LOC_Os04g13930	Chr4	7781076	7786586	retrotransposon protein, putative, Ty3-gypsy subclass, expressed
	LOC_Os01g39010	Chr1	21933264	21936072	50S ribosomal protein, putative, expressed			LOC_Os12g27700	Chr12	16333424	16336399	retrotransposon protein, putative, Ty3-gypsy subclass, expressed
	LOC_Os01g39020	Chr1	21938865	21941839	HSF-type DNA-binding domain containing protein, expressed			LOC_Os04g03630	Chr4	1597141	1603563	retrotransposon protein, putative, Ty3-gypsy subclass, expressed
	LOC_Os01g39030	Chr1	21942244	21942708	expressed protein			LOC_Os11g44730	Chr11	27064384	27071114	retrotransposon protein, putative, Ty3-gypsy subclass, expressed
	LOC_Os01g39040	Chr1	21944097	21945426	DUF260 domain containing protein, putative, expressed			LOC_Os02g40330	Chr2	24409309	24414084	retrotransposon protein, putative, Ty3-gypsy subclass, expressed
	LOC_Os01g39060	Chr1	21955893	21963353	expressed protein			LOC_Os10g12690	Chr10	7071845	7078572	retrotransposon protein, putative, Ty3-gypsy subclass, expressed
	LOC_Os01g39070	Chr1	21965383	21966047	DUF260 domain containing protein, putative, expressed			LOC_Os02g20660	Chr2	12172297	12177897	retrotransposon protein, putative, Ty3-gypsy subclass, expressed
	LOC_Os01g39080	Chr1	21967984	21968571	expressed protein			LOC_Os05g15290	Chr5	8670046	8672605	retrotransposon protein, putative, Ty3-gypsy subclass, expressed
	LOC_Os01g39090	Chr1	21971220	21971465	hypothetical protein			LOC_Os05g15280	Chr5	8665521	8667770	retrotransposon protein, putative, Ty3-gypsy subclass, expressed
	LOC_Os01g39100	Chr1	21973687	21980482	zinc finger C-x8-C-x5-C-x3-H type family protein, expressed			LOC_Os05g15270	Chr5	8656664	8663011	retrotransposon protein, putative, Ty3-gypsy subclass, expressed
	LOC_Os01g39110	Chr1	21992872	21997045	ZOS1-10 - C2H2 zinc finger protein, expressed			LOC_Os01g45330	Chr1	25727086	25734913	retrotransposon protein, putative, Ty3-gypsy subclass, expressed
	LOC_Os01g39120	Chr1	22004910	22005367	RING zinc finger ankyrin protein, putative, expressed			LOC_Os12g40040	Chr12	24756072	24758803	retrotransposon protein, putative, Ty3-gypsy subclass, expressed
	LOC_Os01g39134	Chr1	22021847	22027269	EF hand family protein, putative, expressed			LOC_Os01g45220	Chr1	25660350	25663289	retrotransposon protein, putative, Ty3-gypsy subclass, expressed
	LOC_Os01g39150	Chr1	22036830	22037585	DUF260 domain containing protein, putative, expressed			LOC_Os12g40030	Chr12	24750494	24755039	retrotransposon protein, putative, Ty3-gypsy subclass, expressed
	LOC_Os01g39160	Chr1	22039590	22040105	DUF260 domain containing protein, putative, expressed			LOC_Os01g45030	Chr1	25555154	25562669	retrotransposon protein, putative, Ty3-gypsy subclass, expressed
	LOC_Os01g39170	Chr1	22040631	22041226	expressed protein			LOC_Os01g45210	Chr1	25653938	25660033	retrotransposon protein, putative, Ty3-gypsy subclass, expressed
	LOC_Os01g39180	Chr1	22042930	22045314	DUF260 domain containing protein, putative, expressed			LOC_Os01g45310	Chr1	25721072	25721797	retrotransposon protein, putative, Ty3-gypsy subclass, expressed
	LOC_Os01g39230	Chr1	22067798	22068241	expressed protein			LOC_Os01g45050	Chr1	25567517	25572969	retrotransposon protein, putative, Ty3-gypsy subclass, expressed
	LOC_Os01g39250	Chr1	22074383	22079861	OsFtsH4 FtsH protease, homologue of AtFtsH4, expressed			LOC_Os04g25010	Chr4	14408087	14411332	retrotransposon protein, putative, Ty3-gypsy subclass, expressed
	LOC_Os01g39260	Chr1	22082256	22088383	OsFtsH5 FtsH protease, homologue of AtFtsH4, expressed			LOC_Os09g02920	Chr9	1372217	1374733	retrotransposon protein, putative, Ty3-gypsy subclass, expressed
	LOC_Os01g39270	Chr1	22088204	22091020	NAD binding domain of 6-phosphogluconate dehydrogenase containing protein, expressed			LOC_Os09g02930	Chr9	1375529	1377209	retrotransposon protein, putative, Ty3-gypsy subclass, expressed
	LOC_Os01g39280	Chr1	22091548	22091889	expressed protein			LOC_Os04g19590	Chr4	10905399	10915910	retrotransposon protein, putative, Ty3-gypsy subclass, expressed
	LOC_Os01g39290	Chr1	22098320	22099659	harpin-induced protein 1 domain containing protein, expressed			LOC_Os01g31190	Chr1	17054515	17058378	retrotransposon protein, putative, Ty3-gypsy subclass, expressed
	LOC_Os01g39310	Chr1	22120317	22128727	SEY1, putative, expressed			LOC_Os09g02940	Chr9	1377970	1378983	retrotransposon protein, putative, Ty3-gypsy subclass, expressed
	LOC_Os01g39330	Chr1	22138043	22142486	helix-loop-helix DNA-binding domain containing protein, expressed			LOC_Os05g15970	Chr5	9014790	9020870	retrotransposon protein, putative, Ty3-gypsy subclass, expressed
	LOC_Os01g39340	Chr1	22144756	22145079	expressed protein			LOC_Os04g14900	Chr4	8383131	8385342	retrotransposon protein, putative, Ty3-gypsy subclass, expressed
	LOC_Os01g39350	Chr1	22146536	22148748	protein kinase domain containing protein, expressed			LOC_Os11g27850	Chr11	16027347	16031771	retrotransposon protein, putative, Ty3-gypsy subclass, expressed
	LOC_Os01g39380	Chr1	22163096	22180429	SCD1, putative, expressed			LOC_Os10g12770	Chr10	7129915	7136666	retrotransposon protein, putative, Ty3-gypsy subclass, expressed
	LOC_Os01g39385	Chr1	22189635	22195896	expressed protein			LOC_Os07g25290	Chr7	14442908	14450061	retrotransposon protein, putative, Ty3-gypsy subclass, expressed
	LOC_Os01g39399	Chr1	22207087	22208133	expressed protein			LOC_Os11g42250	Chr11	25451914	25456335	retrotransposon protein, putative, Ty3-gypsy subclass, expressed
	LOC_Os01g39430	Chr1	22217649	22219230	anthocyanin regulatory protein, putative			LOC_Os11g42630	Chr11	25667626	25674052	retrotransposon protein, putative, Ty3-gypsy subclass, expressed
	LOC_Os01g39480	Chr1	22236914	22238067	anthocyanin regulatory Lc protein, putative, expressed			LOC_Os04g14490	Chr4	8102584	8106068	retrotransposon protein, putative, Ty3-gypsy subclass, expressed
	LOC_Os01g39490	Chr1	22255173	22257759	expressed protein			LOC_Os11g42260	Chr11	25456603	25458543	retrotransposon protein, putative, Ty3-gypsy subclass, expressed
	LOC_Os01g39510	Chr1	22270048	22270547	hypothetical protein			LOC_Os11g42670	Chr11	25703080	25703647	retrotransposon protein, putative, Ty3-gypsy subclass, expressed
	LOC_Os01g39580	Chr1	22322069	22327371	anthocyanin regulatory Lc protein, putative, expressed			LOC_Os11g42620	Chr11	25656578	25663417	retrotransposon protein, putative, Ty3-gypsy subclass, expressed
	LOC_Os01g39590	Chr1	22332527	22333242	expressed protein			LOC_Os11g42640	Chr11	25674620	25677755	retrotransposon protein, putative, Ty3-gypsy subclass, expressed
	LOC_Os01g39600	Chr1	22337346	22341545	expressed protein			LOC_Os11g42320	Chr11	25480138	25486248	retrotransposon protein, putative, Ty3-gypsy subclass, expressed
	LOC_Os01g39630	Chr1	22353190	22358405	DNA repair protein Rad51, putative, expressed			LOC_Os11g42650	Chr11	25678917	25692403	retrotransposon protein, putative, Ty3-gypsy subclass, expressed
	LOC_Os01g39670	Chr1	22375575	22377560	OsFBD1 - F-box and FBD domain containing protein, expressed			LOC_Os02g45370	Chr2	27577554	27583845	retrotransposon protein, putative, Ty3-gypsy subclass, expressed
	LOC_Os01g39700	Chr1	22391402	22392742	expressed protein			LOC_Os06g24960	Chr6	14622847	14625450	retrotransposon protein, putative, Ty3-gypsy subclass, expressed
	LOC_Os01g39710	Chr1	22395594	22398038	expressed protein			LOC_Os06g22520	Chr6	13083344	13090235	retrotransposon protein, putative, Ty3-gypsy subclass, expressed
	LOC_Os01g39750	Chr1	22412478	22413206	hypothetical protein			LOC_Os04g21200	Chr4	11944797	11951516	retrotransposon protein, putative, Ty3-gypsy subclass, expressed
	LOC_Os01g39760	Chr1	22417587	22418036	expressed protein			LOC_Os07g12980	Chr7	7445039	7450421	retrotransposon protein, putative, Ty3-gypsy subclass, expressed
	LOC_Os01g39770	Chr1	22427831	22430870	calcineurin B, putative, expressed			LOC_Os11g25670	Chr11	14643863	14649458	retrotransposon protein, putative, Ty3-gypsy subclass, expressed
	LOC_Os01g39780	Chr1	22436013	22438392	expressed protein			LOC_Os04g01040	Chr4	31637	38300	retrotransposon protein, putative, Ty3-gypsy subclass, expressed
	LOC_Os01g39810	Chr1	22450498	22456233	Alg9-like mannosyltransferase protein, putative, expressed			LOC_Os09g18090	Chr9	11087288	11090485	retrotransposon protein, putative, Ty3-gypsy subclass, expressed
	LOC_Os01g39830	Chr1	22466546	22472589	beta-galactosidase, putative, expressed			LOC_Os12g33380	Chr12	20183595	20186028	retrotransposon protein, putative, Ty3-gypsy subclass, expressed
	LOC_Os01g39850	Chr1	22474568	22476504	histone-like transcription factor and archaeal histone, putative, expressed			LOC_Os11g27760	Chr11	15979979	15986413	retrotransposon protein, putative, Ty3-gypsy subclass, expressed
	LOC_Os01g39860	Chr1	22489496	22491483	1-aminocyclopropane-1-carboxylate oxidase protein, putative, expressed			LOC_Os12g33360	Chr12	20172146	20177519	retrotransposon protein, putative, Ty3-gypsy subclass, expressed
	LOC_Os01g39870	Chr1	22491916	22492317	expressed protein			LOC_Os01g34760	Chr1	19168302	19169987	retrotransposon protein, putative, Ty3-gypsy subclass, expressed
	LOC_Os01g39910	Chr1	22505295	22505558	expressed protein			LOC_Os01g35770	Chr1	19812365	19818881	retrotransposon protein, putative, Ty3-gypsy subclass, expressed
	LOC_Os01g39950	Chr1	22533915	22534451	expressed protein			LOC_Os11g41490	Chr11	24886561	24889676	retrotransposon protein, putative, Ty3-gypsy subclass, expressed
	LOC_Os01g39960	Chr1	22534999	22538743	lycopene epsilon cyclase, chloroplast precursor, putative, expressed			LOC_Os04g05730	Chr4	2930478	2934561	retrotransposon protein, putative, Ty3-gypsy subclass, expressed
	LOC_Os01g39970	Chr1	22538988	22542228	protein kinase domain containing protein, putative, expressed			LOC_Os05g24290	Chr5	14050330	14055906	retrotransposon protein, putative, Ty3-gypsy subclass, expressed
	LOC_Os01g39980	Chr1	22543693	22545461	hypothetical protein			LOC_Os07g12070	Chr7	6740032	6742839	retrotransposon protein, putative, Ty3-gypsy subclass, expressed
	LOC_Os01g39990	Chr1	22552874	22554531	expressed protein			LOC_Os05g04790	Chr5	2275498	2280048	retrotransposon protein, putative, Ty3-gypsy subclass, expressed
	LOC_Os01g40000	Chr1	22557450	22561727	expressed protein			LOC_Os04g04160	Chr4	1930052	1939082	retrotransposon protein, putative, Ty3-gypsy subclass, expressed
	LOC_Os01g40020	Chr1	22575461	22576837	expressed protein			LOC_Os04g04150	Chr4	1918426	1925094	retrotransposon protein, putative, Ty3-gypsy subclass, expressed
	LOC_Os01g40030	Chr1	22579476	22581814	expressed protein			LOC_Os04g03940	Chr4	1795561	1800699	retrotransposon protein, putative, Ty3-gypsy subclass, expressed
	LOC_Os01g40040	Chr1	22587503	22589976	expressed protein			LOC_Os05g24250	Chr5	14023741	14029324	retrotransposon protein, putative, Ty3-gypsy subclass, expressed
	LOC_Os01g40050	Chr1	22591350	22596165	peptidyl-prolyl cis-trans isomerase, putative, expressed			LOC_Os04g08776	Chr4	4782568	4783830	retrotransposon protein, putative, Ty3-gypsy subclass, expressed
	LOC_Os01g40070	Chr1	22604519	22606808	expressed protein			LOC_Os08g13830	Chr8	8251525	8252107	retrotransposon protein, putative, Ty3-gypsy subclass, expressed
	LOC_Os01g40080	Chr1	22614141	22614771	hypothetical protein			LOC_Os05g37230	Chr5	21773076	21777627	retrotransposon protein, putative, Ty3-gypsy subclass, expressed
	LOC_Os01g40094	Chr1	22617780	22624147	protein phosphatase 2C, putative, expressed			LOC_Os05g17270	Chr5	9883576	9890295	retrotransposon protein, putative, Ty3-gypsy subclass, expressed
	LOC_Os01g40110	Chr1	22625206	22628058	ZOS1-11 - C2H2 zinc finger protein, expressed			LOC_Os05g36390	Chr5	21535454	21537621	retrotransposon protein, putative, Ty3-gypsy subclass, expressed
	LOC_Os01g40120	Chr1	22632889	22637560	expressed protein			LOC_Os10g20570	Chr10	10366489	10370726	retrotransposon protein, putative, Ty3-gypsy subclass, expressed
	LOC_Os01g40140	Chr1	22641281	22642512	expressed protein			LOC_Os05g36400	Chr5	21539788	21544525	retrotransposon protein, putative, Ty3-gypsy subclass, expressed
	LOC_Os01g40150	Chr1	22645023	22650145	eukaryotic translation initiation factor 5B, putative, expressed			LOC_Os07g28320	Chr7	16534955	16535353	retrotransposon protein, putative, Ty3-gypsy subclass, expressed
	LOC_Os01g40160	Chr1	22651086	22653720	OsFBX16 - F-box domain containing protein, expressed			LOC_Os06g33890	Chr6	19712497	19718592	retrotransposon protein, putative, Ty3-gypsy subclass, expressed
	LOC_Os01g40170	Chr1	22656369	22664571	translation initiation factor, putative, expressed			LOC_Os06g33750	Chr6	19637468	19642625	retrotransposon protein, putative, Ty3-gypsy subclass, expressed
	LOC_Os01g40180	Chr1	22666117	22667013	expressed protein			LOC_Os06g33960	Chr6	19774716	19775516	retrotransposon protein, putative, Ty3-gypsy subclass, expressed
	LOC_Os01g40200	Chr1	22683543	22688044	XIK, putative, expressed			LOC_Os06g33900	Chr6	19718909	19721851	retrotransposon protein, putative, Ty3-gypsy subclass, expressed
	LOC_Os01g40240	Chr1	22705884	22707470	expressed protein			LOC_Os06g33950	Chr6	19770806	19774450	retrotransposon protein, putative, Ty3-gypsy subclass, expressed
	LOC_Os01g40250	Chr1	22709587	22728525	down-regulated in metastasis family protein, expressed			LOC_Os02g07540	Chr2	3902058	3908153	retrotransposon protein, putative, Ty3-gypsy subclass, expressed
	LOC_Os01g40280	Chr1	22742519	22747184	integral membrane protein, putative, expressed			LOC_Os12g11290	Chr12	6081145	6087817	retrotransposon protein, putative, Ty3-gypsy subclass, expressed
	LOC_Os01g40290	Chr1	22747336	22748143	expressed protein			LOC_Os11g17220	Chr11	9597282	9597867	retrotransposon protein, putative, Ty3-gypsy subclass, expressed
	LOC_Os01g40310	Chr1	22754488	22755471	expressed protein			LOC_Os11g17370	Chr11	9679527	9681642	retrotransposon protein, putative, Ty3-gypsy subclass, expressed
	LOC_Os01g40320	Chr1	22756079	22758879	DNA damage-binding protein 1, putative, expressed			LOC_Os11g17240	Chr11	9603423	9604304	retrotransposon protein, putative, Ty3-gypsy subclass, expressed
	LOC_Os01g40330	Chr1	22767811	22772679	DUF630/DUF632 domains containing protein, putative, expressed			LOC_Os11g17230	Chr11	9599117	9603173	retrotransposon protein, putative, Ty3-gypsy subclass, expressed
	LOC_Os01g40340	Chr1	22776946	22782787	SIT4 phosphatase-associated protein domain containing protein, expressed			LOC_Os05g35390	Chr5	21023146	21028721	retrotransposon protein, putative, Ty3-gypsy subclass, expressed
	LOC_Os01g40350	Chr1	22782914	22783516	hypothetical protein			LOC_Os05g35180	Chr5	20886348	20891561	retrotransposon protein, putative, Ty3-gypsy subclass, expressed
	LOC_Os01g40360	Chr1	22785626	22787966	amino acid transporter family protein, putative, expressed			LOC_Os06g24350	Chr6	14244983	14251644	retrotransposon protein, putative, Ty3-gypsy subclass, expressed
	LOC_Os01g40370	Chr1	22791112	22793723	phosphatase-associated family protein, putative, expressed			LOC_Os08g22110	Chr8	13342185	13345847	retrotransposon protein, putative, Ty3-gypsy subclass, expressed
	LOC_Os01g40380	Chr1	22797625	22798966	amino acid/polyamine transporter II, putative			LOC_Os03g48990	Chr3	27899198	27907445	retrotransposon protein, putative, Ty3-gypsy subclass, expressed
	LOC_Os01g40390	Chr1	22803686	22808204	phosphatase-associated family protein, putative, expressed			LOC_Os11g24150	Chr11	13728979	13735039	retrotransposon protein, putative, Ty3-gypsy subclass, expressed
	LOC_Os01g40400	Chr1	22808698	22810686	histone deacetylase 19, putative, expressed			LOC_Os07g15210	Chr7	8763823	8770180	retrotransposon protein, putative, Ty3-gypsy subclass, expressed
	LOC_Os01g40410	Chr1	22815073	22817909	transmembrane amino acid transporter protein, putative, expressed			LOC_Os11g24220	Chr11	13789758	13792211	retrotransposon protein, putative, Ty3-gypsy subclass, expressed
	LOC_Os01g40420	Chr1	22820220	22823182	CBS domain containing membrane protein, putative, expressed			LOC_Os07g02310	Chr7	772821	774555	retrotransposon protein, putative, Ty3-gypsy subclass, expressed
	LOC_Os01g40430	Chr1	22824809	22827116	WRKY27, expressed			LOC_Os11g24006	Chr11	13605864	13607742	retrotransposon protein, putative, Ty3-gypsy subclass, expressed
	LOC_Os01g40450	Chr1	22835778	22840127	2-aminoethanethiol dioxygenase, putative, expressed			LOC_Os11g24000	Chr11	13598485	13602794	retrotransposon protein, putative, Ty3-gypsy subclass, expressed
	LOC_Os01g40540	Chr1	22899829	22900317	lectin receptor-type protein kinase, putative, expressed			LOC_Os08g19920	Chr8	11929161	11933038	retrotransposon protein, putative, Ty3-gypsy subclass, expressed
	LOC_Os01g40600	Chr1	22929243	22930118	coiled-coil domain-containing protein, putative, expressed			LOC_Os12g14400	Chr12	8211276	8214439	retrotransposon protein, putative, Ty3-gypsy subclass, expressed
	LOC_Os01g40630	Chr1	22954908	22959225	uncharacterized protein PA4923, putative, expressed			LOC_Os12g14290	Chr12	8137515	8143700	retrotransposon protein, putative, Ty3-gypsy subclass, expressed
	LOC_Os01g40640	Chr1	22979942	22983176	S1 RNA binding domain containing protein, expressed			LOC_Os12g14410	Chr12	8215055	8215816	retrotransposon protein, putative, Ty3-gypsy subclass, expressed
	LOC_Os01g40670	Chr1	22988229	22992468	single myb histone, putative, expressed			LOC_Os12g14390	Chr12	8206354	8208475	retrotransposon protein, putative, Ty3-gypsy subclass, expressed
	LOC_Os01g40690	Chr1	22996030	22998507	holocarboxylase synthetase, putative, expressed			LOC_Os12g14280	Chr12	8133740	8136561	retrotransposon protein, putative, Ty3-gypsy subclass, expressed
	LOC_Os01g40720	Chr1	23005753	23008941	pentatricopeptide, putative, expressed			LOC_Os12g14260	Chr12	8115096	8121214	retrotransposon protein, putative, Ty3-gypsy subclass, expressed
	LOC_Os01g40820	Chr1	23073579	23079781	peptidase family M41 containing protein, expressed			LOC_Os12g14374	Chr12	8194062	8204975	retrotransposon protein, putative, Ty3-gypsy subclass, expressed
	LOC_Os01g40860	Chr1	23097256	23106303	aldehyde dehydrogenase, putative, expressed			LOC_Os04g49800	Chr4	29688476	29693941	retrotransposon protein, putative, Ty3-gypsy subclass, expressed
	LOC_Os01g40870	Chr1	23113645	23119715	aldehyde dehydrogenase, putative, expressed			LOC_Os12g14470	Chr12	8255127	8256063	retrotransposon protein, putative, Ty3-gypsy subclass, expressed
	LOC_Os01g40880	Chr1	23123786	23123998	hypothetical protein			LOC_Os12g14240	Chr12	8094309	8097324	retrotransposon protein, putative, Ty3-gypsy subclass, expressed
	LOC_Os01g40920	Chr1	23145188	23147620	hypothetical protein			LOC_Os04g05710	Chr4	2916472	2921612	retrotransposon protein, putative, Ty3-gypsy subclass, expressed
	LOC_Os01g40930	Chr1	23153160	23156321	expressed protein			LOC_Os04g05740	Chr4	2934913	2935758	retrotransposon protein, putative, Ty3-gypsy subclass, expressed
	LOC_Os01g40940	Chr1	23162339	23163494	expressed protein			LOC_Os04g04550	Chr4	2178104	2179972	retrotransposon protein, putative, Ty3-gypsy subclass, expressed
	LOC_Os01g40950	Chr1	23167606	23168325	expressed protein			LOC_Os04g04590	Chr4	2190800	2194809	retrotransposon protein, putative, Ty3-gypsy subclass, expressed
	LOC_Os01g40960	Chr1	23171263	23171886	nodulin MtN3 family protein, putative, expressed			LOC_Os04g05680	Chr4	2901976	2904919	retrotransposon protein, putative, Ty3-gypsy subclass, expressed
	LOC_Os01g40970	Chr1	23173640	23174380	DUF623 domain containing protein, expressed			LOC_Os02g05180	Chr2	2474409	2480420	retrotransposon protein, putative, Ty3-gypsy subclass, expressed
	LOC_Os01g40990	Chr1	23189362	23213721	expressed protein			LOC_Os04g04880	Chr4	2349259	2353466	retrotransposon protein, putative, Ty3-gypsy subclass, expressed
	LOC_Os01g41000	Chr1	23214622	23215297	ZCW7, putative, expressed			LOC_Os04g04560	Chr4	2180244	2181035	retrotransposon protein, putative, Ty3-gypsy subclass, expressed
	LOC_Os01g41010	Chr1	23224233	23226650	DUF581 domain containing protein, expressed			LOC_Os04g04574	Chr4	2184020	2187531	retrotransposon protein, putative, Ty3-gypsy subclass, expressed
	LOC_Os01g41020	Chr1	23227872	23232376	expressed protein			LOC_Os04g04860	Chr4	2341723	2344544	retrotransposon protein, putative, Ty3-gypsy subclass, expressed
	LOC_Os01g41030	Chr1	23234635	23237672	ribosomal protein L25, putative, expressed			LOC_Os04g05210	Chr4	2600446	2603334	retrotransposon protein, putative, Ty3-gypsy subclass, expressed
	LOC_Os01g41040	Chr1	23240045	23241815	SCF apoptosis response protein, putative, expressed			LOC_Os04g05190	Chr4	2590154	2592025	retrotransposon protein, putative, Ty3-gypsy subclass, expressed
	LOC_Os01g41050	Chr1	23247278	23250623	sulfate transporter, putative, expressed			LOC_Os04g05670	Chr4	2895542	2901352	retrotransposon protein, putative, Ty3-gypsy subclass, expressed
	LOC_Os01g41110	Chr1	23280032	23280870	expressed protein			LOC_Os04g05160	Chr4	2566719	2573445	retrotransposon protein, putative, Ty3-gypsy subclass, expressed
	LOC_Os01g41140	Chr1	23291659	23292667	THION18 - Plant thionin family protein precursor, expressed			LOC_Os11g30860	Chr11	17961928	17964939	retrotransposon protein, putative, Ty3-gypsy subclass, expressed
	LOC_Os01g41160	Chr1	23300866	23302958	FAD dependent oxidoreductase domain containing protein, expressed			LOC_Os04g05120	Chr4	2540034	2543951	retrotransposon protein, putative, Ty3-gypsy subclass, expressed
	LOC_Os01g41170	Chr1	23311171	23312581	THION27 - Plant thionin family protein precursor, expressed			LOC_Os04g05200	Chr4	2592295	2596713	retrotransposon protein, putative, Ty3-gypsy subclass, expressed
	LOC_Os01g41180	Chr1	23313211	23313928	THION19 - Plant thionin family protein precursor, putative, expressed			LOC_Os10g08702	Chr10	4717973	4722287	retrotransposon protein, putative, Ty3-gypsy subclass, expressed
	LOC_Os01g41190	Chr1	23316216	23322915	glycine-rich protein, putative, expressed			LOC_Os06g28380	Chr6	16139292	16144761	retrotransposon protein, putative, Ty3-gypsy subclass, expressed
	LOC_Os01g41200	Chr1	23324465	23325296	heavy metal-associated domain containing protein, expressed			LOC_Os10g08820	Chr10	4768281	4772846	retrotransposon protein, putative, Ty3-gypsy subclass, expressed
	LOC_Os01g41220	Chr1	23333006	23337594	DUF538 domain containing protein, putative, expressed			LOC_Os02g58710	Chr2	35867077	35872343	retrotransposon protein, putative, Ty3-gypsy subclass, expressed
	LOC_Os01g41230	Chr1	23338856	23339283	hypothetical protein			LOC_Os12g04810	Chr12	2051241	2056920	retrotransposon protein, putative, Ty3-gypsy subclass, expressed
	LOC_Os01g41240	Chr1	23343306	23345461	hydrolase, alpha/beta fold family domain containing protein, expressed			LOC_Os09g15470	Chr9	9465789	9471501	retrotransposon protein, putative, Ty3-gypsy subclass, expressed
	LOC_Os01g41250	Chr1	23347750	23349394	OsFBX17 - F-box domain containing protein, expressed			LOC_Os10g18650	Chr10	9455364	9459785	retrotransposon protein, putative, Ty3-gypsy subclass, expressed
	LOC_Os01g41260	Chr1	23351846	23353935	OsFBD2 - F-box and FBD domain containing protein, expressed			LOC_Os12g15020	Chr12	8582360	8584888	retrotransposon protein, putative, Ty3-gypsy subclass, expressed
	LOC_Os01g41270	Chr1	23356994	23360195	OsFBD3 - F-box and FBD domain containing protein, expressed			LOC_Os12g04910	Chr12	2108525	2113086	retrotransposon protein, putative, Ty3-gypsy subclass, expressed
	LOC_Os01g41280	Chr1	23360626	23362332	OsFBD4 - F-box and FBD domain containing protein, expressed			LOC_Os05g12610	Chr5	7238865	7240419	retrotransposon protein, putative, Ty3-gypsy subclass, expressed
	LOC_Os01g41290	Chr1	23363772	23365998	OsFBD5 - F-box and FBD domain containing protein, expressed			LOC_Os01g28000	Chr1	15650305	15661340	retrotransposon protein, putative, Ty3-gypsy subclass, expressed
	LOC_Os01g41300	Chr1	23367464	23368423	expressed protein			LOC_Os06g47510	Chr6	28763054	28766010	retrotransposon protein, putative, Ty3-gypsy subclass, expressed
	LOC_Os01g41310	Chr1	23376598	23378594	OsFBX18 - F-box domain containing protein, expressed			LOC_Os05g17410	Chr5	9991434	9998082	retrotransposon protein, putative, Ty3-gypsy subclass, expressed
	LOC_Os01g41320	Chr1	23384201	23384691	expressed protein			LOC_Os04g06110	Chr4	3172266	3176786	retrotransposon protein, putative, Ty3-gypsy subclass, expressed
	LOC_Os01g41330	Chr1	23387876	23388428	hypothetical protein			LOC_Os11g23100	Chr11	13293112	13299105	retrotransposon protein, putative, Ty3-gypsy subclass, expressed
	LOC_Os01g41340	Chr1	23392955	23394611	OsFBL1 - F-box domain and LRR containing protein, expressed			LOC_Os06g18720	Chr6	10613439	10614988	retrotransposon protein, putative, Ty3-gypsy subclass, expressed
	LOC_Os01g41350	Chr1	23397521	23400741	expressed protein			LOC_Os09g15120	Chr9	9176902	9179869	retrotransposon protein, putative, Ty3-gypsy subclass, expressed
	LOC_Os01g41360	Chr1	23402326	23404122	expressed protein			LOC_Os09g15130	Chr9	9180361	9182567	retrotransposon protein, putative, Ty3-gypsy subclass, expressed
	LOC_Os01g41370	Chr1	23408623	23411173	FBD domain containing protein, putative, expressed			LOC_Os12g23520	Chr12	13300352	13315559	retrotransposon protein, putative, Ty3-gypsy subclass, expressed
	LOC_Os01g41400	Chr1	23439509	23441397	transmembrane amino acid transporter protein, putative, expressed			LOC_Os05g24520	Chr5	14147401	14152010	retrotransposon protein, putative, Ty3-gypsy subclass, expressed
	LOC_Os01g41410	Chr1	23442161	23442475	expressed protein			LOC_Os12g29920	Chr12	17883053	17884935	retrotransposon protein, putative, Ty3-gypsy subclass, expressed
	LOC_Os01g41420	Chr1	23447260	23450935	transmembrane amino acid transporter protein, putative, expressed			LOC_Os03g43250	Chr3	24114766	24119958	retrotransposon protein, putative, Ty3-gypsy subclass, expressed
	LOC_Os01g41430	Chr1	23456074	23458037	UDP-glucoronosyl and UDP-glucosyl transferase, putative, expressed			LOC_Os07g05750	Chr7	2765292	2770654	retrotransposon protein, putative, Ty3-gypsy subclass, expressed
	LOC_Os01g41450	Chr1	23463736	23465185	UDP-glucoronosyl and UDP-glucosyl transferase domain containing protein, expressed			LOC_Os02g46880	Chr2	28595805	28601705	retrotransposon protein, putative, Ty3-gypsy subclass, expressed
	LOC_Os01g41510	Chr1	23498443	23502377	calcineurin B, putative, expressed			LOC_Os08g03780	Chr8	1795791	1799216	retrotransposon protein, putative, Ty3-gypsy subclass, expressed
	LOC_Os01g41530	Chr1	23510098	23512343	OsFBL2 - F-box domain and LRR containing protein, expressed			LOC_Os12g07240	Chr12	3563174	3563926	retrotransposon protein, putative, Ty3-gypsy subclass, expressed
	LOC_Os01g41540	Chr1	23513361	23513934	hypothetical protein			LOC_Os05g14100	Chr5	7874655	7877592	retrotransposon protein, putative, Ty3-gypsy subclass, expressed
	LOC_Os01g41550	Chr1	23515004	23516896	aspartic proteinase, putative, expressed			LOC_Os01g24294	Chr1	13684382	13694297	retrotransposon protein, putative, Ty3-gypsy subclass, expressed
	LOC_Os01g41560	Chr1	23522430	23523556	hypothetical protein			LOC_Os04g16200	Chr4	8793260	8800171	retrotransposon protein, putative, Ty3-gypsy subclass, expressed
	LOC_Os01g41565	Chr1	23530089	23532731	ATP-binding domain-containing protein, putative, expressed			LOC_Os12g27710	Chr12	16336715	16342825	retrotransposon protein, putative, Ty3-gypsy subclass, expressed
	LOC_Os01g41600	Chr1	23551970	23554252	Sad1 / UNC-like C-terminal domain containing protein, putative, expressed			LOC_Os12g27500	Chr12	16189088	16190858	retrotransposon protein, putative, Ty3-gypsy subclass, expressed
	LOC_Os01g41610	Chr1	23553683	23557654	mitochondrial ATP synthase g subunit family protein, putative, expressed			LOC_Os12g27900	Chr12	16446378	16447232	retrotransposon protein, putative, Ty3-gypsy subclass, expressed
	LOC_Os01g41630	Chr1	23569779	23576544	serine/threonine protein phosphatase 2A 55 kDa regulatory subunit B, putative, expressed			LOC_Os12g27910	Chr12	16454454	16456697	retrotransposon protein, putative, Ty3-gypsy subclass, expressed
	LOC_Os01g41640	Chr1	23577237	23580555	expressed protein			LOC_Os12g29200	Chr12	17290218	17293159	retrotransposon protein, putative, Ty3-gypsy subclass, expressed
	LOC_Os01g41650	Chr1	23581143	23584760	pentatricopeptide, putative, expressed			LOC_Os12g27870	Chr12	16430118	16434796	retrotransposon protein, putative, Ty3-gypsy subclass, expressed
	LOC_Os01g41660	Chr1	23583981	23586159	phosphoethanolamine/phosphocholine phosphatase, putative, expressed			LOC_Os12g39610	Chr12	24443770	24449355	retrotransposon protein, putative, Ty3-gypsy subclass, expressed
	LOC_Os01g41670	Chr1	23587133	23588878	G-patch domain containing protein, putative, expressed			LOC_Os10g11400	Chr10	6318881	6323101	retrotransposon protein, putative, Ty3-gypsy subclass, expressed
	LOC_Os01g41710	Chr1	23607348	23608583	chlorophyll A-B binding protein, putative, expressed			LOC_Os07g22550	Chr7	12687627	12694110	retrotransposon protein, putative, Ty3-gypsy subclass, expressed
	LOC_Os01g41720	Chr1	23611059	23615257	expressed protein			LOC_Os10g16750	Chr10	8341320	8346480	retrotransposon protein, putative, Ty3-gypsy subclass, expressed
	LOC_Os01g41730	Chr1	23624289	23627032	serine/threonine-protein kinase, putative, expressed			LOC_Os04g07840	Chr4	4172897	4173877	retrotransposon protein, putative, Ty3-gypsy subclass, expressed
	LOC_Os01g41740	Chr1	23630444	23631237	expressed protein			LOC_Os11g27870	Chr11	16040394	16043434	retrotransposon protein, putative, Ty3-gypsy subclass, expressed
	LOC_Os01g41750	Chr1	23631765	23635375	expressed protein			LOC_Os05g41860	Chr5	24512558	24515418	retrotransposon protein, putative, Ty3-gypsy subclass, expressed
	LOC_Os01g41760	Chr1	23637242	23637568	expressed protein			LOC_Os05g41850	Chr5	24506095	24511638	retrotransposon protein, putative, Ty3-gypsy subclass, expressed
	LOC_Os01g41770	Chr1	23639654	23642880	leucine rich repeat protein, putative, expressed			LOC_Os03g16750	Chr3	9278565	9281168	retrotransposon protein, putative, Ty3-gypsy subclass, expressed
	LOC_Os01g41780	Chr1	23648265	23651499	expressed protein			LOC_Os11g27910	Chr11	16060310	16063466	retrotransposon protein, putative, Ty3-gypsy subclass, expressed
	LOC_Os01g41790	Chr1	23656010	23658316	expressed protein			LOC_Os11g27920	Chr11	16064350	16067093	retrotransposon protein, putative, Ty3-gypsy subclass, expressed
	LOC_Os01g41800	Chr1	23663059	23664444	cytochrome P450, putative, expressed			LOC_Os12g28920	Chr12	17092250	17098972	retrotransposon protein, putative, Ty3-gypsy subclass, expressed
	LOC_Os01g41810	Chr1	23673292	23675869	cytochrome P450 72A1, putative, expressed			LOC_Os02g01570	Chr2	321074	327184	retrotransposon protein, putative, Ty3-gypsy subclass, expressed
	LOC_Os01g41820	Chr1	23682382	23685393	cytochrome P450 72A1, putative, expressed			LOC_Os09g09130	Chr9	4882645	4888619	retrotransposon protein, putative, Ty3-gypsy subclass, expressed
	LOC_Os01g41834	Chr1	23688289	23692031	chalcone synthase, putative, expressed			LOC_Os03g03240	Chr3	1382571	1385496	retrotransposon protein, putative, Ty3-gypsy subclass, expressed
	LOC_Os01g41860	Chr1	23712305	23713236	hypothetical protein			LOC_Os03g41770	Chr3	23192525	23198427	retrotransposon protein, putative, Ty3-gypsy subclass, expressed
	LOC_Os01g41870	Chr1	23727761	23733080	protein kinase, putative, expressed			LOC_Os05g15490	Chr5	8761663	8762319	retrotransposon protein, putative, Ty3-gypsy subclass, expressed
	LOC_Os01g41880	Chr1	23740813	23744995	hyaluronan/mRNA binding family domain containing protein, expressed			LOC_Os12g04900	Chr12	2107319	2108275	retrotransposon protein, putative, Ty3-gypsy subclass, expressed
	LOC_Os01g41890	Chr1	23746840	23751713	MLA1, putative, expressed			LOC_Os12g04800	Chr12	2046504	2048559	retrotransposon protein, putative, Ty3-gypsy subclass, expressed
	LOC_Os01g41900	Chr1	23760347	23762500	Myb transcription factor, putative, expressed			LOC_Os07g17580	Chr7	10379887	10383900	retrotransposon protein, putative, Ty3-gypsy subclass, expressed
	LOC_Os01g41910	Chr1	23770115	23771515	receptor-like protein kinase 5 precursor, putative, expressed			LOC_Os12g04830	Chr12	2069536	2075316	retrotransposon protein, putative, Ty3-gypsy subclass, expressed
	LOC_Os01g41920	Chr1	23772315	23772683	expressed protein			LOC_Os06g21730	Chr6	12557854	12561056	retrotransposon protein, putative, Ty3-gypsy subclass, expressed
	LOC_Os01g41930	Chr1	23775861	23779747	leucine rich repeat protein, putative, expressed			LOC_Os06g21640	Chr6	12482569	12486826	retrotransposon protein, putative, Ty3-gypsy subclass, expressed
	LOC_Os01g41950	Chr1	23782487	23785775	expressed protein			LOC_Os06g21740	Chr6	12561466	12568385	retrotransposon protein, putative, Ty3-gypsy subclass, expressed
	LOC_Os01g41970	Chr1	23801274	23801986	expressed protein			LOC_Os06g21710	Chr6	12549751	12553501	retrotransposon protein, putative, Ty3-gypsy subclass, expressed
	LOC_Os01g41990	Chr1	23810148	23811557	OsCML12 - Calmodulin-related calcium sensor protein, expressed			LOC_Os10g12590	Chr10	7009900	7012327	retrotransposon protein, putative, Ty3-gypsy subclass, expressed
	LOC_Os01g42000	Chr1	23812709	23814712	skin secretory protein xP2 precursor, putative, expressed			LOC_Os03g25590	Chr3	14640762	14646956	retrotransposon protein, putative, Ty3-gypsy subclass, expressed
	LOC_Os01g42010	Chr1	23814822	23819289	expressed protein			LOC_Os12g17290	Chr12	9888115	9900738	retrotransposon protein, putative, Ty3-gypsy subclass, expressed
	LOC_Os01g42024	Chr1	23829862	23830602	expressed protein			LOC_Os04g29650	Chr4	17644907	17649623	retrotransposon protein, putative, Ty3-gypsy subclass, expressed
	LOC_Os01g42030	Chr1	23838868	23840959	mitochondrial chaperone BCS1, putative, expressed			LOC_Os02g41740	Chr2	25092534	25097044	retrotransposon protein, putative, Ty3-gypsy subclass, expressed
	LOC_Os01g42040	Chr1	23843274	23846881	ubiquitin-conjugating enzyme, putative, expressed			LOC_Os03g38430	Chr3	21330785	21332521	retrotransposon protein, putative, Ty3-gypsy subclass, expressed
	LOC_Os01g42050	Chr1	23840853	23843547	DNL zinc finger domain containing protein, putative, expressed			LOC_Os03g38300	Chr3	21253779	21254240	retrotransposon protein, putative, Ty3-gypsy subclass, expressed
	LOC_Os01g42060	Chr1	23847041	23850326	expressed protein			LOC_Os11g15090	Chr11	8492288	8498398	retrotransposon protein, putative, Ty3-gypsy subclass, expressed
	LOC_Os01g42070	Chr1	23850865	23854484	kinesin motor domain containing protein, putative, expressed			LOC_Os04g30630	Chr4	18292426	18297097	retrotransposon protein, putative, Ty3-gypsy subclass, expressed
	LOC_Os01g42080	Chr1	23855728	23861840	zinc ion binding protein, putative, expressed			LOC_Os10g25530	Chr10	13199901	13206559	retrotransposon protein, putative, Ty3-gypsy subclass, expressed
	LOC_Os01g42090	Chr1	23864681	23867313	nodulin MtN3 family protein, putative, expressed			LOC_Os02g25100	Chr2	14571352	14573585	retrotransposon protein, putative, Ty3-gypsy subclass, expressed
	LOC_Os01g42100	Chr1	23875313	23876214	expressed protein			LOC_Os11g22530	Chr11	12941790	12950400	retrotransposon protein, putative, Ty3-gypsy subclass, expressed
	LOC_Os01g42110	Chr1	23877624	23880246	nodulin MtN3 family protein, putative, expressed			LOC_Os09g22320	Chr9	13483896	13490071	retrotransposon protein, putative, Ty3-gypsy subclass, expressed
	LOC_Os01g42120	Chr1	23881900	23884206	expressed protein			LOC_Os07g27720	Chr7	16167268	16170839	retrotransposon protein, putative, Ty3-gypsy subclass, expressed
	LOC_Os01g42130	Chr1	23885298	23885725	expressed protein			LOC_Os05g32050	Chr5	18672355	18678193	retrotransposon protein, putative, Ty3-gypsy subclass, expressed
	LOC_Os01g42140	Chr1	23886843	23888222	expressed protein			LOC_Os12g18930	Chr12	10984507	10990951	retrotransposon protein, putative, Ty3-gypsy subclass, expressed
	LOC_Os01g42150	Chr1	23890125	23890711	MEGL13 - Maternally expressed gene MEG family protein precursor, expressed			LOC_Os12g19690	Chr12	11470279	11472475	retrotransposon protein, putative, Ty3-gypsy subclass, expressed
	LOC_Os01g42160	Chr1	23896936	23897459	MEGL14 - Maternally expressed gene MEG family protein precursor, putative, expressed			LOC_Os12g19700	Chr12	11472761	11483355	retrotransposon protein, putative, Ty3-gypsy subclass, expressed
	LOC_Os01g42170	Chr1	23903468	23908372	zinc knuckle family protein, expressed			LOC_Os10g16910	Chr10	8450961	8457628	retrotransposon protein, putative, Ty3-gypsy subclass, expressed
	LOC_Os01g42190	Chr1	23911517	23913299	heat shock protein DnaJ, putative, expressed			LOC_Os10g16900	Chr10	8434821	8440517	retrotransposon protein, putative, Ty3-gypsy subclass, expressed
	LOC_Os01g42200	Chr1	23914148	23914895	expressed protein			LOC_Os02g25730	Chr2	15066295	15067661	retrotransposon protein, putative, Ty3-gypsy subclass, expressed
	LOC_Os01g42210	Chr1	23919358	23921129	LTPL47 - Protease inhibitor/seed storage/LTP family protein precursor, putative, expressed			LOC_Os02g25430	Chr2	14839830	14848571	retrotransposon protein, putative, Ty3-gypsy subclass, expressed
	LOC_Os01g42220	Chr1	23922344	23922862	expressed protein			LOC_Os02g25740	Chr2	15068103	15072772	retrotransposon protein, putative, Ty3-gypsy subclass, expressed
	LOC_Os01g42234	Chr1	23923718	23933451	amino acid permease family protein, putative, expressed			LOC_Os02g25770	Chr2	15095487	15105403	retrotransposon protein, putative, Ty3-gypsy subclass, expressed
	LOC_Os01g42260	Chr1	23938369	23949895	transcriptional corepressor LEUNIG, putative, expressed			LOC_Os02g25180	Chr2	14644698	14651523	retrotransposon protein, putative, Ty3-gypsy subclass, expressed
	LOC_Os01g42270	Chr1	23952800	23963455	transcriptional corepressor LEUNIG, putative, expressed			LOC_Os02g25250	Chr2	14701823	14704719	retrotransposon protein, putative, Ty3-gypsy subclass, expressed
	LOC_Os01g42280	Chr1	23969757	23972311	pentatricopeptide, putative, expressed			LOC_Os05g15060	Chr5	8551325	8553779	retrotransposon protein, putative, Ty3-gypsy subclass, expressed
	LOC_Os01g42294	Chr1	23975949	23982081	inactive receptor kinase At2g26730 precursor, putative, expressed			LOC_Os03g30710	Chr3	17495842	17503043	retrotransposon protein, putative, Ty3-gypsy subclass, expressed
	LOC_Os01g42320	Chr1	24015673	24019941	aspartic proteinase nepenthesin-2 precursor, putative, expressed			LOC_Os08g13540	Chr8	8049365	8052181	retrotransposon protein, putative, Ty3-gypsy subclass, expressed
	LOC_Os01g42340	Chr1	24038087	24040195	expressed protein			LOC_Os10g20020	Chr10	10038518	10045242	retrotransposon protein, putative, Ty3-gypsy subclass, expressed
	LOC_Os01g42350	Chr1	24047544	24055918	pleiotropic drug resistance protein, putative, expressed			LOC_Os03g41960	Chr3	23303545	23318841	retrotransposon protein, putative, Ty3-gypsy subclass, expressed
	LOC_Os01g42370	Chr1	24065207	24073621	pleiotropic drug resistance protein, putative, expressed			LOC_Os05g20970	Chr5	12333784	12340828	retrotransposon protein, putative, Ty3-gypsy subclass, expressed
	LOC_Os01g42380	Chr1	24075065	24082181	pleiotropic drug resistance protein, putative, expressed			LOC_Os04g18640	Chr4	10302690	10307528	retrotransposon protein, putative, Ty3-gypsy subclass, expressed
	LOC_Os01g42400	Chr1	24103349	24105829	STE_MEK_ste7_MAP2K.3 - STE kinases include homologs to sterile 7, sterile 11 and sterile 20 from yeast, expressed			LOC_Os12g20190	Chr12	11760605	11770317	retrotransposon protein, putative, Ty3-gypsy subclass, expressed
	LOC_Os01g42410	Chr1	24107080	24115143	pleiotropic drug resistance protein, putative, expressed			LOC_Os06g36730	Chr6	21623421	21629578	retrotransposon protein, putative, Ty3-gypsy subclass, expressed
	LOC_Os01g42420	Chr1	24123244	24123990	expressed protein			LOC_Os03g30110	Chr3	17181659	17188267	retrotransposon protein, putative, Ty3-gypsy subclass, expressed
	LOC_Os01g42460	Chr1	24136871	24144338	BAH domain containing protein, expressed			LOC_Os11g23230	Chr11	13383540	13386512	retrotransposon protein, putative, Ty3-gypsy subclass, expressed
	LOC_Os01g42470	Chr1	24145843	24149003	acetyltransferase, GNAT family, putative, expressed			LOC_Os08g32680	Chr8	20241446	20247291	retrotransposon protein, putative, Ty3-gypsy subclass, expressed
	LOC_Os01g42480	Chr1	24150983	24154101	Yip1 domain containing protein, expressed			LOC_Os05g26320	Chr5	15309272	15314461	retrotransposon protein, putative, Ty3-gypsy subclass, expressed
	LOC_Os01g42490	Chr1	24155647	24162572	endonuclease/exonuclease/phosphatase family domain containing protein, expressed			LOC_Os05g26270	Chr5	15281779	15284353	retrotransposon protein, putative, Ty3-gypsy subclass, expressed
	LOC_Os01g42510	Chr1	24168245	24171441	expressed protein			LOC_Os05g26500	Chr5	15403946	15408408	retrotransposon protein, putative, Ty3-gypsy subclass, expressed
	LOC_Os01g42520	Chr1	24181111	24184171	expressed protein			LOC_Os05g26180	Chr5	15235246	15239583	retrotransposon protein, putative, Ty3-gypsy subclass, expressed
	LOC_Os01g42540	Chr1	24191709	24193093	ENT domain containing protein, expressed			LOC_Os05g26310	Chr5	15304018	15307206	retrotransposon protein, putative, Ty3-gypsy subclass, expressed
	LOC_Os01g42620	Chr1	24239930	24245230	pentatricopeptide containing protein, putative, expressed			LOC_Os05g26470	Chr5	15390113	15395814	retrotransposon protein, putative, Ty3-gypsy subclass, expressed
	LOC_Os01g42630	Chr1	24245731	24249379	C-5 cytosine-specific DNA methylase, putative, expressed			LOC_Os11g25590	Chr11	14592715	14597277	retrotransposon protein, putative, Ty3-gypsy subclass, expressed
	LOC_Os01g42640	Chr1	24249884	24250737	ribosomal protein, putative, expressed			LOC_Os05g26260	Chr5	15277493	15281170	retrotransposon protein, putative, Ty3-gypsy subclass, expressed
	LOC_Os01g42660	Chr1	24264516	24266499	hypothetical protein			LOC_Os05g26420	Chr5	15360749	15364528	retrotransposon protein, putative, Ty3-gypsy subclass, expressed
	LOC_Os01g42690	Chr1	24277095	24281049	OsPOP2 - Putative Prolyl Oligopeptidase homologue, expressed			LOC_Os05g26160	Chr5	15220483	15224132	retrotransposon protein, putative, Ty3-gypsy subclass, expressed
	LOC_Os01g42730	Chr1	24312601	24317553	GDSL-like lipase/acylhydrolase, putative, expressed			LOC_Os05g26290	Chr5	15289692	15292262	retrotransposon protein, putative, Ty3-gypsy subclass, expressed
	LOC_Os01g42740	Chr1	24325337	24325666	ammonium transporter 2, putative, expressed			LOC_Os05g26330	Chr5	15317039	15318601	retrotransposon protein, putative, Ty3-gypsy subclass, expressed
	LOC_Os01g42780	Chr1	24343518	24345173	cysteine proteinase EP-B 2 precursor, putative, expressed			LOC_Os12g42640	Chr12	26500867	26504567	retrotransposon protein, putative, Ty3-gypsy subclass, expressed
	LOC_Os01g42800	Chr1	24354151	24360484	MEE18, putative, expressed			LOC_Os05g26430	Chr5	15364938	15369987	retrotransposon protein, putative, Ty3-gypsy subclass, expressed
	LOC_Os01g42820	Chr1	24368724	24372204	RNA recognition motif containing protein, putative, expressed			LOC_Os05g26220	Chr5	15255621	15258908	retrotransposon protein, putative, Ty3-gypsy subclass, expressed
	LOC_Os01g42830	Chr1	24375877	24379929	adaptin ear-binding coat-associated protein 2, putative, expressed			LOC_Os05g26230	Chr5	15259180	15263601	retrotransposon protein, putative, Ty3-gypsy subclass, expressed
	LOC_Os01g42850	Chr1	24380636	24386687	ThiF family domain containing protein, putative, expressed			LOC_Os05g26510	Chr5	15409216	15409869	retrotransposon protein, putative, Ty3-gypsy subclass, expressed
	LOC_Os01g42870	Chr1	24395057	24396820	transferase family protein, putative, expressed			LOC_Os05g26600	Chr5	15450691	15456807	retrotransposon protein, putative, Ty3-gypsy subclass, expressed
	LOC_Os01g42880	Chr1	24397508	24400705	transferase family protein, putative, expressed			LOC_Os05g26170	Chr5	15224852	15232977	retrotransposon protein, putative, Ty3-gypsy subclass, expressed
	LOC_Os01g42900	Chr1	24408469	24410460	ABC-2 type transporter domain containing protein, expressed			LOC_Os05g26410	Chr5	15349896	15355548	retrotransposon protein, putative, Ty3-gypsy subclass, expressed
	LOC_Os01g42909	Chr1	24415719	24416848	hypothetical protein			LOC_Os04g10120	Chr4	5463864	5466106	retrotransposon protein, putative, Ty3-gypsy subclass, expressed
	LOC_Os01g42950	Chr1	24428640	24436429	protein kinase family protein, putative, expressed			LOC_Os01g45490	Chr1	25807381	25811808	retrotransposon protein, putative, Ty3-gypsy subclass, expressed
	LOC_Os01g42960	Chr1	24461037	24465044	TTL1, putative, expressed			LOC_Os05g16680	Chr5	9481786	9484725	retrotransposon protein, putative, Ty3-gypsy subclass, expressed
	LOC_Os01g42970	Chr1	24471926	24478431	zinc finger C-x8-C-x5-C-x3-H type family protein, expressed			LOC_Os12g28650	Chr12	16937532	16938689	retrotransposon protein, putative, Ty3-gypsy subclass, expressed
	LOC_Os01g42990	Chr1	24484549	24487831	PPR repeat domain containing protein, putative, expressed			LOC_Os05g01650	Chr5	384869	391523	retrotransposon protein, putative, Ty3-gypsy subclass, expressed
	LOC_Os01g43030	Chr1	24534827	24546695	tetratricopeptide repeat domain containing protein, expressed			LOC_Os06g12470	Chr6	6764463	6772921	retrotransposon protein, putative, Ty3-gypsy subclass, expressed
	LOC_Os01g43050	Chr1	24559329	24568663	CENP-C1, putative, expressed			LOC_Os04g23799	Chr4	13599117	13604443	retrotransposon protein, putative, Ty3-gypsy subclass, expressed
	LOC_Os01g43090	Chr1	24579621	24582077	oxidoreductase, aldo/keto reductase family protein, putative, expressed			LOC_Os11g22900	Chr11	13168175	13169437	retrotransposon protein, putative, Ty3-gypsy subclass, expressed
	LOC_Os01g43100	Chr1	24584654	24589423	protein phosphatase 2C, putative, expressed			LOC_Os11g22870	Chr11	13152548	13155679	retrotransposon protein, putative, Ty3-gypsy subclass, expressed
	LOC_Os01g43110	Chr1	24592512	24596220	expressed protein			LOC_Os11g22830	Chr11	13131157	13132047	retrotransposon protein, putative, Ty3-gypsy subclass, expressed
	LOC_Os01g43140	Chr1	24611689	24615486	lipase, putative, expressed			LOC_Os11g22910	Chr11	13170089	13172497	retrotransposon protein, putative, Ty3-gypsy subclass, expressed
	LOC_Os01g43150	Chr1	24616103	24623185	OsFtsH9 FtsH protease, homologue of AtFtsH11, expressed			LOC_Os11g22840	Chr11	13132346	13137850	retrotransposon protein, putative, Ty3-gypsy subclass, expressed
	LOC_Os01g43160	Chr1	24629270	24632332	polygalacturonase, putative, expressed			LOC_Os11g22940	Chr11	13186882	13191955	retrotransposon protein, putative, Ty3-gypsy subclass, expressed
	LOC_Os01g43170	Chr1	24633744	24639276	polypyrimidine tract-binding protein, putative, expressed			LOC_Os11g22810	Chr11	13125330	13127269	retrotransposon protein, putative, Ty3-gypsy subclass, expressed
	LOC_Os01g43180	Chr1	24643224	24644218	MYB family transcription factor, putative, expressed			LOC_Os11g22930	Chr11	13180944	13186092	retrotransposon protein, putative, Ty3-gypsy subclass, expressed
	LOC_Os01g43220	Chr1	24691392	24697071	chitinase domain-containing protein 1 precursor, putative, expressed			LOC_Os11g35560	Chr11	20844883	20856893	retrotransposon protein, putative, Ty3-gypsy subclass, expressed
	LOC_Os01g43230	Chr1	24695760	24697913	expressed protein			LOC_Os11g22850	Chr11	13140202	13148712	retrotransposon protein, putative, Ty3-gypsy subclass, expressed
	LOC_Os01g43250	Chr1	24703771	24708911	WD domain, G-beta repeat domain containing protein, expressed			LOC_Os11g22790	Chr11	13112037	13114630	retrotransposon protein, putative, Ty3-gypsy subclass, expressed
	LOC_Os01g43260	Chr1	24709715	24710394	expressed protein			LOC_Os12g32800	Chr12	19813727	19824570	retrotransposon protein, putative, Ty3-gypsy subclass, expressed
	LOC_Os01g43270	Chr1	24712170	24713612	hydroquinone glucosyltransferase, putative, expressed			LOC_Os05g07540	Chr5	4034270	4040366	retrotransposon protein, putative, Ty3-gypsy subclass, expressed
	LOC_Os01g43274	Chr1	24714259	24714801	expressed protein			LOC_Os08g35280	Chr8	22268497	22268853	retrotransposon protein, putative, Ty3-gypsy subclass, expressed
	LOC_Os01g43280	Chr1	24739092	24741088	hydroquinone glucosyltransferase, putative, expressed			LOC_Os04g29330	Chr4	17404159	17410912	retrotransposon protein, putative, Ty3-gypsy subclass, expressed
	LOC_Os01g43290	Chr1	24741719	24742228	expressed protein			LOC_Os08g22030	Chr8	13302042	13307286	retrotransposon protein, putative, Ty3-gypsy subclass, expressed
	LOC_Os01g43330	Chr1	24762630	24768257	extra-large G-protein-related, putative, expressed			LOC_Os08g22100	Chr8	13340358	13341653	retrotransposon protein, putative, Ty3-gypsy subclass, expressed
	LOC_Os01g43350	Chr1	24784442	24788249	protein kinase family protein, putative, expressed			LOC_Os12g09480	Chr12	4969824	4976436	retrotransposon protein, putative, Ty3-gypsy subclass, expressed
	LOC_Os01g43360	Chr1	24792133	24794372	myosin-Ie, putative, expressed			LOC_Os10g42999	Chr10	23169453	23175730	retrotransposon protein, putative, Ty3-gypsy subclass, expressed
	LOC_Os01g43370	Chr1	24808514	24813403	CPuORF17 - conserved peptide uORF-containing transcript, expressed			LOC_Os08g12400	Chr8	7314021	7316945	retrotransposon protein, putative, Ty3-gypsy subclass, expressed
	LOC_Os01g43372	Chr1	24808519	24813010	expressed protein			LOC_Os08g11850	Chr8	6949326	6953771	retrotransposon protein, putative, Ty3-gypsy subclass, expressed
	LOC_Os01g43380	Chr1	24813546	24818485	glycosyltransferase family protein 1, putative, expressed			LOC_Os08g12650	Chr8	7479498	7482144	retrotransposon protein, putative, Ty3-gypsy subclass, expressed
	LOC_Os01g43390	Chr1	24823997	24828163	uroporphyrinogen decarboxylase, putative, expressed			LOC_Os05g20180	Chr5	11810523	11818216	retrotransposon protein, putative, Ty3-gypsy subclass, expressed
	LOC_Os01g43400	Chr1	24833040	24834140	expressed protein			LOC_Os08g11110	Chr8	6531144	6540427	retrotransposon protein, putative, Ty3-gypsy subclass, expressed
	LOC_Os01g43410	Chr1	24839124	24843618	CAMK_CAMK_like.9 - CAMK includes calcium/calmodulin depedent protein kinases, expressed			LOC_Os04g03650	Chr4	1610913	1611557	retrotransposon protein, putative, Ty3-gypsy subclass, expressed
	LOC_Os01g43420	Chr1	24843730	24846915	expressed protein			LOC_Os04g03490	Chr4	1508063	1512515	retrotransposon protein, putative, Ty3-gypsy subclass, expressed
	LOC_Os01g43430	Chr1	24850441	24851298	expressed protein			LOC_Os04g19670	Chr4	10975301	10975843	retrotransposon protein, putative, Ty3-gypsy subclass, expressed
[truncated: 27,554 more rows]

## Sheet: Affected Non-TE Genes - Nipp
	Supplemental Data Set 2. Comprehensive summary of Non-TE genes affected in the Kitaake rice mutant population with the Nipponbare alignment.
	This dataset details the mutation type, chromosomal position of the mutation, affected gene ID, and gene description for each mutant lines.
	Mutand ID	Variant type	Position of the Mutation	Affeced Gene ID (MSU ID)	Chromosome	Gene Start (bp)	Gene End (bp)	Description	Sequencing/alignment status
	701-1	Translocation	Chr1:3738854-3738854	LOC_Os01g07790	Chr1	3737893	3740685	polygalacturonase, putative, expressed	Published (Nipponbare)
	701-1	Deletion	Chr2:10556903-10556905	LOC_Os02g18180	Chr2	10552429	10558888	ATP-binding cassette sub-family E member 1, putative, expressed	Published (Nipponbare)
	701-1	Deletion	Chr3:25010367-25010375	LOC_Os03g44450	Chr3	25008518	25010400	expressed protein	Published (Nipponbare)
	701-1	Deletion	Chr5:21792001-21823000	LOC_Os05g37250	Chr5	21790820	21793270	cytochrome P450, putative, expressed	Published (Nipponbare)
	701-1	Deletion	Chr5:21792001-21823000	LOC_Os05g37260	Chr5	21797606	21798614	hypothetical protein	Published (Nipponbare)
	701-1	Deletion	Chr6:4038255-4042249	LOC_Os06g08340	Chr6	4040908	4041551	AP2 domain containing protein, expressed	Published (Nipponbare)
	701-1	Translocation	Chr10:1456218-1456218	LOC_Os10g03420	Chr10	1455951	1457102	receptor-like protein kinase 2 precursor, putative, expressed	Published (Nipponbare)
	701-1	Deletion	Chr10:1455833-1466483	LOC_Os10g03420	Chr10	1455951	1457102	receptor-like protein kinase 2 precursor, putative, expressed	Published (Nipponbare)
	701-1	Deletion	Chr10:1455833-1466483	LOC_Os10g03430	Chr10	1464694	1465939	expressed protein	Published (Nipponbare)
	701-1	SBS	Chr10:2386853-2386853	LOC_Os10g04900	Chr10	2386145	2392769	OsFBX364 - F-box domain containing protein, expressed	Published (Nipponbare)
	701-1	Translocation	Chr11:21509267-21509267	LOC_Os11g36470	Chr11	21500549	21514325	ubiquitin carboxyl-terminal hydrolase 21, putative, expressed	Published (Nipponbare)
	701-1	Translocation	Chr11:21509275-21509275	LOC_Os11g36470	Chr11	21500549	21514325	ubiquitin carboxyl-terminal hydrolase 21, putative, expressed	Published (Nipponbare)
	701-1	Deletion	Chr12:7441973-7441974	LOC_Os12g13340	Chr12	7441028	7446103	expressed protein	Published (Nipponbare)
	701-2	Deletion	Chr4:5399001-5568000	LOC_Os04g10060	Chr4	5428338	5434028	ent-kaurene synthase, chloroplast precursor, putative, expressed	Published (Nipponbare)
	701-2	Deletion	Chr4:5399001-5568000	LOC_Os04g10140	Chr4	5478995	5479718	hypothetical protein	Published (Nipponbare)
	701-2	Deletion	Chr4:5399001-5568000	LOC_Os04g10150	Chr4	5483441	5484258	expressed protein	Published (Nipponbare)
	701-2	Deletion	Chr4:5399001-5568000	LOC_Os04g10160	Chr4	5484768	5486773	cytochrome P450, putative, expressed	Published (Nipponbare)
	701-2	Deletion	Chr4:5399001-5568000	LOC_Os04g10170	Chr4	5504359	5504831	hypothetical protein	Published (Nipponbare)
	701-2	Deletion	Chr4:5399001-5568000	LOC_Os04g10180	Chr4	5505945	5507433	expressed protein	Published (Nipponbare)
	701-2	Deletion	Chr4:5399001-5568000	LOC_Os04g10210	Chr4	5518778	5521211	expressed protein	Published (Nipponbare)
	701-2	Deletion	Chr4:5399001-5568000	LOC_Os04g10214	Chr4	5521913	5522778	expressed protein	Published (Nipponbare)
	701-2	Deletion	Chr4:5399001-5568000	LOC_Os04g10219	Chr4	5522847	5523558	expressed protein	Published (Nipponbare)
	701-2	Deletion	Chr4:5399001-5568000	LOC_Os04g10230	Chr4	5523899	5524921	expressed protein	Published (Nipponbare)
	701-2	Deletion	Chr4:5399001-5568000	LOC_Os04g10240	Chr4	5526857	5530346	nicotiana lesion-inducing like, putative, expressed	Published (Nipponbare)
	701-2	Deletion	Chr4:5399001-5568000	LOC_Os04g10250	Chr4	5534957	5538264	expressed protein	Published (Nipponbare)
	701-2	Deletion	Chr4:5399001-5568000	LOC_Os04g10260	Chr4	5539574	5545471	basic region leucine zipper domain containing protein, expressed	Published (Nipponbare)
	701-2	Deletion	Chr4:5399001-5568000	LOC_Os04g10290	Chr4	5559070	5561203	expressed protein	Published (Nipponbare)
	701-2	Deletion	Chr4:5399001-5568000	LOC_Os04g10300	Chr4	5563170	5565553	hypothetical protein	Published (Nipponbare)
	701-2	Deletion	Chr4:5399001-5568000	LOC_Os04g10310	Chr4	5566811	5570359	conserved hypothetical protein	Published (Nipponbare)
	701-2	Deletion	Chr5:18406912-18406919	LOC_Os05g31620	Chr5	18406480	18407458	OsCML15 - Calmodulin-related calcium sensor protein, expressed	Published (Nipponbare)
	701-2	Deletion	Chr7:25878806-25886462	LOC_Os07g43170	Chr7	25878402	25882559	adenylate kinase, putative, expressed	Published (Nipponbare)
	701-2	Deletion	Chr7:25878806-25886462	LOC_Os07g43180	Chr7	25884418	25885020	SKP1-like protein 1B, putative, expressed	Published (Nipponbare)
	701-3	Deletion	Chr1:8018859-8018866	LOC_Os01g14310	Chr1	8016552	8019035	expressed protein	Published (Nipponbare)
	701-3	Deletion	Chr4:5314001-5569000	LOC_Os04g09900	Chr4	5318060	5326427	ent-kaurene synthase, chloroplast precursor, putative, expressed	Published (Nipponbare)
	701-3	Deletion	Chr4:5314001-5569000	LOC_Os04g09920	Chr4	5332329	5334479	cytochrome P450, putative, expressed	Published (Nipponbare)
	701-3	Deletion	Chr4:5314001-5569000	LOC_Os04g09960	Chr4	5358308	5359739	expressed protein	Published (Nipponbare)
	701-3	Deletion	Chr4:5314001-5569000	LOC_Os04g09990	Chr4	5377262	5379183	hypothetical protein	Published (Nipponbare)
	701-3	Deletion	Chr4:5314001-5569000	LOC_Os04g10000	Chr4	5380095	5381565	sex determination protein tasselseed-2, putative, expressed	Published (Nipponbare)
	701-3	Deletion	Chr4:5314001-5569000	LOC_Os04g10010	Chr4	5385722	5387215	sex determination protein tasselseed-2, putative, expressed	Published (Nipponbare)
	701-3	Deletion	Chr4:5314001-5569000	LOC_Os04g10060	Chr4	5428338	5434028	ent-kaurene synthase, chloroplast precursor, putative, expressed	Published (Nipponbare)
	701-3	Deletion	Chr4:5314001-5569000	LOC_Os04g10140	Chr4	5478995	5479718	hypothetical protein	Published (Nipponbare)
	701-3	Deletion	Chr4:5314001-5569000	LOC_Os04g10150	Chr4	5483441	5484258	expressed protein	Published (Nipponbare)
	701-3	Deletion	Chr4:5314001-5569000	LOC_Os04g10160	Chr4	5484768	5486773	cytochrome P450, putative, expressed	Published (Nipponbare)
	701-3	Deletion	Chr4:5314001-5569000	LOC_Os04g10170	Chr4	5504359	5504831	hypothetical protein	Published (Nipponbare)
	701-3	Deletion	Chr4:5314001-5569000	LOC_Os04g10180	Chr4	5505945	5507433	expressed protein	Published (Nipponbare)
	701-3	Deletion	Chr4:5314001-5569000	LOC_Os04g10210	Chr4	5518778	5521211	expressed protein	Published (Nipponbare)
	701-3	Deletion	Chr4:5314001-5569000	LOC_Os04g10214	Chr4	5521913	5522778	expressed protein	Published (Nipponbare)
	701-3	Deletion	Chr4:5314001-5569000	LOC_Os04g10219	Chr4	5522847	5523558	expressed protein	Published (Nipponbare)
	701-3	Deletion	Chr4:5314001-5569000	LOC_Os04g10230	Chr4	5523899	5524921	expressed protein	Published (Nipponbare)
	701-3	Deletion	Chr4:5314001-5569000	LOC_Os04g10240	Chr4	5526857	5530346	nicotiana lesion-inducing like, putative, expressed	Published (Nipponbare)
	701-3	Deletion	Chr4:5314001-5569000	LOC_Os04g10250	Chr4	5534957	5538264	expressed protein	Published (Nipponbare)
	701-3	Deletion	Chr4:5314001-5569000	LOC_Os04g10260	Chr4	5539574	5545471	basic region leucine zipper domain containing protein, expressed	Published (Nipponbare)
	701-3	Deletion	Chr4:5314001-5569000	LOC_Os04g10290	Chr4	5559070	5561203	expressed protein	Published (Nipponbare)
	701-3	Deletion	Chr4:5314001-5569000	LOC_Os04g10300	Chr4	5563170	5565553	hypothetical protein	Published (Nipponbare)
	701-3	Deletion	Chr4:5314001-5569000	LOC_Os04g10310	Chr4	5566811	5570359	conserved hypothetical protein	Published (Nipponbare)
	701-3	Deletion	Chr4:27371329-27371330	LOC_Os04g46220	Chr4	27370862	27373629	ethylene-responsive transcription factor, putative, expressed	Published (Nipponbare)
	701-3	Deletion	Chr5:18406912-18406919	LOC_Os05g31620	Chr5	18406480	18407458	OsCML15 - Calmodulin-related calcium sensor protein, expressed	Published (Nipponbare)
	701-3	Deletion	Chr7:25878806-25886462	LOC_Os07g43170	Chr7	25878402	25882559	adenylate kinase, putative, expressed	Published (Nipponbare)
	701-3	Deletion	Chr7:25878806-25886462	LOC_Os07g43180	Chr7	25884418	25885020	SKP1-like protein 1B, putative, expressed	Published (Nipponbare)
	701-4	Deletion	Chr4:5314001-5568000	LOC_Os04g09900	Chr4	5318060	5326427	ent-kaurene synthase, chloroplast precursor, putative, expressed	Published (Nipponbare)
	701-4	Deletion	Chr4:5314001-5568000	LOC_Os04g09920	Chr4	5332329	5334479	cytochrome P450, putative, expressed	Published (Nipponbare)
	701-4	Deletion	Chr4:5314001-5568000	LOC_Os04g09960	Chr4	5358308	5359739	expressed protein	Published (Nipponbare)
	701-4	Deletion	Chr4:5314001-5568000	LOC_Os04g09990	Chr4	5377262	5379183	hypothetical protein	Published (Nipponbare)
	701-4	Deletion	Chr4:5314001-5568000	LOC_Os04g10000	Chr4	5380095	5381565	sex determination protein tasselseed-2, putative, expressed	Published (Nipponbare)
	701-4	Deletion	Chr4:5314001-5568000	LOC_Os04g10010	Chr4	5385722	5387215	sex determination protein tasselseed-2, putative, expressed	Published (Nipponbare)
	701-4	Deletion	Chr4:5314001-5568000	LOC_Os04g10060	Chr4	5428338	5434028	ent-kaurene synthase, chloroplast precursor, putative, expressed	Published (Nipponbare)
	701-4	Deletion	Chr4:5314001-5568000	LOC_Os04g10140	Chr4	5478995	5479718	hypothetical protein	Published (Nipponbare)
	701-4	Deletion	Chr4:5314001-5568000	LOC_Os04g10150	Chr4	5483441	5484258	expressed protein	Published (Nipponbare)
	701-4	Deletion	Chr4:5314001-5568000	LOC_Os04g10160	Chr4	5484768	5486773	cytochrome P450, putative, expressed	Published (Nipponbare)
	701-4	Deletion	Chr4:5314001-5568000	LOC_Os04g10170	Chr4	5504359	5504831	hypothetical protein	Published (Nipponbare)
	701-4	Deletion	Chr4:5314001-5568000	LOC_Os04g10180	Chr4	5505945	5507433	expressed protein	Published (Nipponbare)
	701-4	Deletion	Chr4:5314001-5568000	LOC_Os04g10210	Chr4	5518778	5521211	expressed protein	Published (Nipponbare)
	701-4	Deletion	Chr4:5314001-5568000	LOC_Os04g10214	Chr4	5521913	5522778	expressed protein	Published (Nipponbare)
	701-4	Deletion	Chr4:5314001-5568000	LOC_Os04g10219	Chr4	5522847	5523558	expressed protein	Published (Nipponbare)
	701-4	Deletion	Chr4:5314001-5568000	LOC_Os04g10230	Chr4	5523899	5524921	expressed protein	Published (Nipponbare)
	701-4	Deletion	Chr4:5314001-5568000	LOC_Os04g10240	Chr4	5526857	5530346	nicotiana lesion-inducing like, putative, expressed	Published (Nipponbare)
	701-4	Deletion	Chr4:5314001-5568000	LOC_Os04g10250	Chr4	5534957	5538264	expressed protein	Published (Nipponbare)
	701-4	Deletion	Chr4:5314001-5568000	LOC_Os04g10260	Chr4	5539574	5545471	basic region leucine zipper domain containing protein, expressed	Published (Nipponbare)
	701-4	Deletion	Chr4:5314001-5568000	LOC_Os04g10290	Chr4	5559070	5561203	expressed protein	Published (Nipponbare)
	701-4	Deletion	Chr4:5314001-5568000	LOC_Os04g10300	Chr4	5563170	5565553	hypothetical protein	Published (Nipponbare)
	701-4	Deletion	Chr4:5314001-5568000	LOC_Os04g10310	Chr4	5566811	5570359	conserved hypothetical protein	Published (Nipponbare)
	701-4	Deletion	Chr7:25878806-25886462	LOC_Os07g43170	Chr7	25878402	25882559	adenylate kinase, putative, expressed	Published (Nipponbare)
	701-4	Deletion	Chr7:25878806-25886462	LOC_Os07g43180	Chr7	25884418	25885020	SKP1-like protein 1B, putative, expressed	Published (Nipponbare)
	701-4	Deletion	Chr10:17157644-17157652	LOC_Os10g32760	Chr10	17155342	17157744	zinc finger family protein, putative, expressed	Published (Nipponbare)
	701-5	Deletion	Chr3:12379511-12394250	LOC_Os03g21680	Chr3	12374208	12380329	phospholipid-transporting ATPase, putative, expressed	Published (Nipponbare)
	701-5	Deletion	Chr3:12379511-12394250	LOC_Os03g21690	Chr3	12380398	12385553	lung seven transmembrane domain containing protein, putative, expressed	Published (Nipponbare)
	701-5	Deletion	Chr3:12379511-12394250	LOC_Os03g21700	Chr3	12390064	12391618	DNA-binding protein, putative, expressed	Published (Nipponbare)
	701-5	Deletion	Chr4:27371329-27371330	LOC_Os04g46220	Chr4	27370862	27373629	ethylene-responsive transcription factor, putative, expressed	Published (Nipponbare)
	701-5	Deletion	Chr10:17157644-17157652	LOC_Os10g32760	Chr10	17155342	17157744	zinc finger family protein, putative, expressed	Published (Nipponbare)
	701-6	Deletion	Chr3:12379511-12394250	LOC_Os03g21680	Chr3	12374208	12380329	phospholipid-transporting ATPase, putative, expressed	Published (Nipponbare)
	701-6	Deletion	Chr3:12379511-12394250	LOC_Os03g21690	Chr3	12380398	12385553	lung seven transmembrane domain containing protein, putative, expressed	Published (Nipponbare)
	701-6	Deletion	Chr3:12379511-12394250	LOC_Os03g21700	Chr3	12390064	12391618	DNA-binding protein, putative, expressed	Published (Nipponbare)
	701-6	Deletion	Chr7:25878806-25886462	LOC_Os07g43170	Chr7	25878402	25882559	adenylate kinase, putative, expressed	Published (Nipponbare)
	701-6	Deletion	Chr7:25878806-25886462	LOC_Os07g43180	Chr7	25884418	25885020	SKP1-like protein 1B, putative, expressed	Published (Nipponbare)
	701-6	Deletion	Chr10:17157644-17157652	LOC_Os10g32760	Chr10	17155342	17157744	zinc finger family protein, putative, expressed	Published (Nipponbare)
	701-6	Deletion	Chr11:25900001-25959000	LOC_Os11g42989	Chr11	25911497	25913509	exo70 exocyst complex subunit, putative, expressed	Published (Nipponbare)
	701-6	Deletion	Chr11:25900001-25959000	LOC_Os11g43000	Chr11	25915467	25916042	ATEXO70G1, putative, expressed	Published (Nipponbare)
	701-6	Deletion	Chr11:25900001-25959000	LOC_Os11g43030	Chr11	25944115	25948346	von Willebrand factor type A domain containing protein, expressed	Published (Nipponbare)
	701-6	Deletion	Chr11:25900001-25959000	LOC_Os11g43049	Chr11	25911497	25913236	exo70 exocyst complex subunit, putative, expressed	Published (Nipponbare)
	701-7	Deletion	Chr1:8018859-8018866	LOC_Os01g14310	Chr1	8016552	8019035	expressed protein	Published (Nipponbare)
	701-7	Deletion	Chr3:12379511-12394250	LOC_Os03g21680	Chr3	12374208	12380329	phospholipid-transporting ATPase, putative, expressed	Published (Nipponbare)
	701-7	Deletion	Chr3:12379511-12394250	LOC_Os03g21690	Chr3	12380398	12385553	lung seven transmembrane domain containing protein, putative, expressed	Published (Nipponbare)
	701-7	Deletion	Chr3:12379511-12394250	LOC_Os03g21700	Chr3	12390064	12391618	DNA-binding protein, putative, expressed	Published (Nipponbare)
	701-7	Deletion	Chr5:18406912-18406919	LOC_Os05g31620	Chr5	18406480	18407458	OsCML15 - Calmodulin-related calcium sensor protein, expressed	Published (Nipponbare)
	701-7	Deletion	Chr7:25878806-25886462	LOC_Os07g43170	Chr7	25878402	25882559	adenylate kinase, putative, expressed	Published (Nipponbare)
	701-7	Deletion	Chr7:25878806-25886462	LOC_Os07g43180	Chr7	25884418	25885020	SKP1-like protein 1B, putative, expressed	Published (Nipponbare)
	701-8	Deletion	Chr3:12379001-12396000	LOC_Os03g21680	Chr3	12374208	12380329	phospholipid-transporting ATPase, putative, expressed	Published (Nipponbare)
	701-8	Deletion	Chr3:12379001-12396000	LOC_Os03g21690	Chr3	12380398	12385553	lung seven transmembrane domain containing protein, putative, expressed	Published (Nipponbare)
	701-8	Deletion	Chr3:12379001-12396000	LOC_Os03g21700	Chr3	12390064	12391618	DNA-binding protein, putative, expressed	Published (Nipponbare)
	701-8	Deletion	Chr3:12379001-12396000	LOC_Os03g21710	Chr3	12394669	12396898	WRKY79, expressed	Published (Nipponbare)
	701-8	Deletion	Chr7:25878806-25886462	LOC_Os07g43170	Chr7	25878402	25882559	adenylate kinase, putative, expressed	Published (Nipponbare)
	701-8	Deletion	Chr7:25878806-25886462	LOC_Os07g43180	Chr7	25884418	25885020	SKP1-like protein 1B, putative, expressed	Published (Nipponbare)
	702-1	Deletion	Chr1:32235376-32235377	LOC_Os01g55974	Chr1	32233035	32238980	deoxycytidylate deaminase, putative, expressed	Published (Nipponbare)
	702-1	Deletion	Chr4:23750631-23750632	LOC_Os04g39880	Chr4	23747525	23752767	Os4bglu12 - beta-glucosidase, exo-beta-glucanase, expressed	Published (Nipponbare)
	702-1	Deletion	Chr5:16392001-16412000	LOC_Os05g28050	Chr5	16392852	16393514	expressed protein	Published (Nipponbare)
	702-1	Inversion	Chr6:5401042-5401042	LOC_Os06g10480	Chr6	5393251	5406651	expressed protein	Published (Nipponbare)
	702-1	Deletion	Chr6:30957619-30957622	LOC_Os06g51180	Chr6	30957571	30965054	lysine ketoglutarate reductase trans-splicing related 1, putative, expressed	Published (Nipponbare)
	702-1	Deletion	Chr9:15308200-15308201	LOC_Os09g25520	Chr9	15304467	15311900	expressed protein	Published (Nipponbare)
	702-1	Inversion	Chr12:25214624-25214624	LOC_Os12g40730	Chr12	25214547	25225410	helix-loop-helix DNA-binding domain containing protein, expressed	Published (Nipponbare)
	702-1	SBS	Chr12:25328532-25328532	LOC_Os12g40910	Chr12	25328178	25328713	expressed protein	Published (Nipponbare)
	702-2-1	Deletion	Chr1:35416849-35416850	LOC_Os01g61190	Chr1	35412930	35417584	exo70 exocyst complex subunit, putative, expressed	Published (Nipponbare)
	702-2-1	Deletion	Chr1:35416849-35416850	LOC_Os01g61200	Chr1	35415706	35417584	GDSL-like lipase/acylhydrolase, putative, expressed	Published (Nipponbare)
	702-2-1	Deletion	Chr1:42661434-42661443	LOC_Os01g73640	Chr1	42656421	42662572	expressed protein	Published (Nipponbare)
	702-2-1	Deletion	Chr2:33691125-33691161	LOC_Os02g54990	Chr2	33690739	33694148	TMS membrane protein/tumour differentially expressed protein, putative, expressed	Published (Nipponbare)
	702-2-1	Deletion	Chr3:29313001-29343000	LOC_Os03g51240	Chr3	29312734	29315807	glycosyl hydrolases family 17, putative, expressed	Published (Nipponbare)
	702-2-1	Deletion	Chr3:29313001-29343000	LOC_Os03g51250	Chr3	29315809	29320771	adenylyl cyclase-associated protein, putative, expressed	Published (Nipponbare)
	702-2-1	Deletion	Chr3:29313001-29343000	LOC_Os03g51260	Chr3	29323875	29326368	expressed protein	Published (Nipponbare)
	702-2-1	Deletion	Chr3:29313001-29343000	LOC_Os03g51264	Chr3	29326295	29326728	expressed protein	Published (Nipponbare)
	702-2-1	Deletion	Chr3:29313001-29343000	LOC_Os03g51270	Chr3	29328821	29336560	OsFBX108 - F-box domain containing protein, expressed	Published (Nipponbare)
	702-2-1	Translocation	Chr4:29982090-29982090	LOC_Os04g50660	Chr4	29981604	29988189	WD domain, G-beta repeat domain containing protein, expressed	Published (Nipponbare)
	702-2-1	Deletion	Chr6:26288400-26288403	LOC_Os06g43670	Chr6	26279804	26292345	Leucine Rich Repeat family protein, expressed	Published (Nipponbare)
	702-2-1	Deletion	Chr11:3150857-3150861	LOC_Os11g06530	Chr11	3150170	3151031	expressed protein	Published (Nipponbare)
	702-2-1	Insertion	Chr11:19594748-19594748	LOC_Os11g33120	Chr11	19588956	19596476	respiratory burst oxidase, putative, expressed	Published (Nipponbare)
	702-4	Deletion	Chr1:35416849-35416850	LOC_Os01g61190	Chr1	35412930	35417584	exo70 exocyst complex subunit, putative, expressed	Published (Nipponbare)
	702-4	Deletion	Chr1:35416849-35416850	LOC_Os01g61200	Chr1	35415706	35417584	GDSL-like lipase/acylhydrolase, putative, expressed	Published (Nipponbare)
	702-4	Deletion	Chr1:42661434-42661443	LOC_Os01g73640	Chr1	42656421	42662572	expressed protein	Published (Nipponbare)
	702-4	Deletion	Chr2:33691125-33691161	LOC_Os02g54990	Chr2	33690739	33694148	TMS membrane protein/tumour differentially expressed protein, putative, expressed	Published (Nipponbare)
	702-4	Deletion	Chr3:29170311-29170477	LOC_Os03g51030	Chr3	29168142	29176112	phytochrome A, putative, expressed	Published (Nipponbare)
	702-4	Deletion	Chr9:19526599-19526600	LOC_Os09g32740	Chr9	19522112	19527787	ubiquitin carboxyl-terminal hydrolase family protein, expressed	Published (Nipponbare)
	702-4	Deletion	Chr11:3150857-3150861	LOC_Os11g06530	Chr11	3150170	3151031	expressed protein	Published (Nipponbare)
	702-5-1	Deletion	Chr1:35416849-35416850	LOC_Os01g61190	Chr1	35412930	35417584	exo70 exocyst complex subunit, putative, expressed	Published (Nipponbare)
	702-5-1	Deletion	Chr1:35416849-35416850	LOC_Os01g61200	Chr1	35415706	35417584	GDSL-like lipase/acylhydrolase, putative, expressed	Published (Nipponbare)
	702-5-1	Deletion	Chr1:42661434-42661443	LOC_Os01g73640	Chr1	42656421	42662572	expressed protein	Published (Nipponbare)
	702-5-1	Inversion	Chr4:29632343-29632343	LOC_Os04g49685	Chr4	29628388	29632524	expressed protein	Published (Nipponbare)
	702-5-1	Translocation	Chr4:29632363-29632363	LOC_Os04g49685	Chr4	29628388	29632524	expressed protein	Published (Nipponbare)
	702-5-1	Translocation	Chr4:29982090-29982090	LOC_Os04g50660	Chr4	29981604	29988189	WD domain, G-beta repeat domain containing protein, expressed	Published (Nipponbare)
	702-5-1	Deletion	Chr6:26288400-26288403	LOC_Os06g43670	Chr6	26279804	26292345	Leucine Rich Repeat family protein, expressed	Published (Nipponbare)
	702-6	Deletion	Chr1:35416849-35416850	LOC_Os01g61190	Chr1	35412930	35417584	exo70 exocyst complex subunit, putative, expressed	Published (Nipponbare)
	702-6	Deletion	Chr1:35416849-35416850	LOC_Os01g61200	Chr1	35415706	35417584	GDSL-like lipase/acylhydrolase, putative, expressed	Published (Nipponbare)
	702-6	Deletion	Chr1:42661434-42661443	LOC_Os01g73640	Chr1	42656421	42662572	expressed protein	Published (Nipponbare)
	702-6	SBS	Chr2:23819739-23819739	LOC_Os02g39470	Chr2	23810292	23819824	cyclin, N-terminal domain containing protein, expressed	Published (Nipponbare)
	702-6	Deletion	Chr3:29313001-29349000	LOC_Os03g51240	Chr3	29312734	29315807	glycosyl hydrolases family 17, putative, expressed	Published (Nipponbare)
	702-6	Deletion	Chr3:29313001-29349000	LOC_Os03g51250	Chr3	29315809	29320771	adenylyl cyclase-associated protein, putative, expressed	Published (Nipponbare)
	702-6	Deletion	Chr3:29313001-29349000	LOC_Os03g51260	Chr3	29323875	29326368	expressed protein	Published (Nipponbare)
	702-6	Deletion	Chr3:29313001-29349000	LOC_Os03g51264	Chr3	29326295	29326728	expressed protein	Published (Nipponbare)
	702-6	Deletion	Chr3:29313001-29349000	LOC_Os03g51270	Chr3	29328821	29336560	OsFBX108 - F-box domain containing protein, expressed	Published (Nipponbare)
	702-6	Deletion	Chr6:26288400-26288403	LOC_Os06g43670	Chr6	26279804	26292345	Leucine Rich Repeat family protein, expressed	Published (Nipponbare)
	702-6	Deletion	Chr12:18740001-18783000	LOC_Os12g31160	Chr12	18757946	18764040	MLA10, putative, expressed	Published (Nipponbare)
	702-7	Deletion	Chr1:32235376-32235377	LOC_Os01g55974	Chr1	32233035	32238980	deoxycytidylate deaminase, putative, expressed	Published (Nipponbare)
	702-7	Translocation	Chr3:10385728-10385728	LOC_Os03g18540	Chr3	10381358	10387602	expressed protein	Published (Nipponbare)
	702-7	Translocation	Chr3:10385730-10385730	LOC_Os03g18540	Chr3	10381358	10387602	expressed protein	Published (Nipponbare)
	702-7	Inversion	Chr6:5401042-5401042	LOC_Os06g10480	Chr6	5393251	5406651	expressed protein	Published (Nipponbare)
	702-7	Translocation	Chr10:19168249-19168249	LOC_Os10g35850	Chr10	19166322	19168809	cytochrome b5-like Heme/Steroid binding domain containing protein, expressed	Published (Nipponbare)
	702-7	Deletion	Chr11:11442001-11534000	LOC_Os11g19880	Chr11	11451713	11456543	O-methyltransferase, putative, expressed	Published (Nipponbare)
	702-7	Deletion	Chr11:11442001-11534000	LOC_Os11g20020	Chr11	11519730	11521396	expressed protein	Published (Nipponbare)
	702-7	Translocation	Chr12:24873904-24873904	LOC_Os12g40190	Chr12	24872483	24877350	G-protein alpha subunit, putative, expressed	Published (Nipponbare)
	702-7	Translocation	Chr12:24874649-24874649	LOC_Os12g40190	Chr12	24872483	24877350	G-protein alpha subunit, putative, expressed	Published (Nipponbare)
	702-7	Inversion	Chr12:25214624-25214624	LOC_Os12g40730	Chr12	25214547	25225410	helix-loop-helix DNA-binding domain containing protein, expressed	Published (Nipponbare)
	702-8	Translocation	Chr3:10385728-10385728	LOC_Os03g18540	Chr3	10381358	10387602	expressed protein	Published (Nipponbare)
	702-8	Translocation	Chr3:10385708-10385708	LOC_Os03g18540	Chr3	10381358	10387602	expressed protein	Published (Nipponbare)
	702-8	Deletion	Chr5:16392001-16412000	LOC_Os05g28050	Chr5	16392852	16393514	expressed protein	Published (Nipponbare)
	702-8	Deletion	Chr9:15308200-15308201	LOC_Os09g25520	Chr9	15304467	15311900	expressed protein	Published (Nipponbare)
	702-8	Translocation	Chr10:19168249-19168249	LOC_Os10g35850	Chr10	19166322	19168809	cytochrome b5-like Heme/Steroid binding domain containing protein, expressed	Published (Nipponbare)
	702-8	Translocation	Chr12:24873908-24873908	LOC_Os12g40190	Chr12	24872483	24877350	G-protein alpha subunit, putative, expressed	Published (Nipponbare)
	702-8	Translocation	Chr12:24874649-24874649	LOC_Os12g40190	Chr12	24872483	24877350	G-protein alpha subunit, putative, expressed	Published (Nipponbare)
	703-1	Deletion	Chr2:20249001-20323000	LOC_Os02g33980	Chr2	20258126	20258521	expressed protein	Published (Nipponbare)
	703-1	Translocation	Chr2:22974570-22974570	LOC_Os02g38020	Chr2	22971563	22975296	inorganic phosphate transporter 2-1, chloroplast precursor, putative, expressed	Published (Nipponbare)
	703-1	Translocation	Chr2:22974564-22974564	LOC_Os02g38020	Chr2	22971563	22975296	inorganic phosphate transporter 2-1, chloroplast precursor, putative, expressed	Published (Nipponbare)
	703-1	Insertion	Chr2:31933016-31933016	LOC_Os02g52170	Chr2	31932283	31933316	expressed protein	Published (Nipponbare)
	703-1	SBS	Chr4:25459019-25459019	LOC_Os04g43020	Chr4	25453449	25459806	protein kinase, putative, expressed	Published (Nipponbare)
	703-1	Deletion	Chr5:79371-79381	LOC_Os05g01060	Chr5	75185	83483	expressed protein	Published (Nipponbare)
	703-1	Translocation	Chr5:3462077-3462077	LOC_Os05g06670	Chr5	3459616	3465991	gibberellin 2-oxidase, putative, expressed	Published (Nipponbare)
	703-1	Tandem-Duplication	Chr5:19798487-19811665	LOC_Os05g33644	Chr5	19794800	19805637	inosine-uridine preferring nucleoside hydrolase family protein, putative, expressed	Published (Nipponbare)
	703-1	Tandem-Duplication	Chr5:19798487-19811665	LOC_Os05g33660	Chr5	19811136	19811444	expressed protein	Published (Nipponbare)
	703-1	Deletion	Chr9:7924677-7972836	LOC_Os09g13610	Chr9	7914083	7925405	PFT1, putative, expressed	Published (Nipponbare)
	703-1	Deletion	Chr9:7924677-7972836	LOC_Os09g13630	Chr9	7925560	7938161	ZOS9-03 - C2H2 zinc finger protein, expressed	Published (Nipponbare)
	703-1	Deletion	Chr9:7924677-7972836	LOC_Os09g13650	Chr9	7964046	7967919	microtubule-associated protein, putative, expressed	Published (Nipponbare)
	703-1	Deletion	Chr10:9266001-9314000	LOC_Os10g18250	Chr10	9275548	9276258	expressed protein	Published (Nipponbare)
	703-1	Deletion	Chr10:9266001-9314000	LOC_Os10g18260	Chr10	9278153	9280643	TKL_IRAK_DUF26-lc.27 - DUF26 kinases have homology to DUF26 containing loci, expressed	Published (Nipponbare)
	703-1	Deletion	Chr10:9266001-9314000	LOC_Os10g18310	Chr10	9304363	9304908	expressed protein	Published (Nipponbare)
	703-1	Inversion	Chr10:9700673-9700673	LOC_Os10g19050	Chr10	9700068	9702318	expressed protein	Published (Nipponbare)
	703-1	Inversion	Chr10:9726391-9726391	LOC_Os10g19100	Chr10	9724419	9726859	expressed protein	Published (Nipponbare)
	703-1	Inversion	Chr10:9726402-9726402	LOC_Os10g19100	Chr10	9724419	9726859	expressed protein	Published (Nipponbare)
	703-2	Deletion	Chr2:20249001-20323000	LOC_Os02g33980	Chr2	20258126	20258521	expressed protein	Published (Nipponbare)
	703-2	Insertion	Chr2:31933016-31933016	LOC_Os02g52170	Chr2	31932283	31933316	expressed protein	Published (Nipponbare)
	703-2	Deletion	Chr5:79371-79381	LOC_Os05g01060	Chr5	75185	83483	expressed protein	Published (Nipponbare)
	703-2	Deletion	Chr5:28876963-28876968	LOC_Os05g50380	Chr5	28871794	28877277	glucose-1-phosphate adenylyltransferase large subunit, chloroplast precursor, putative, expressed	Published (Nipponbare)
	703-2	Deletion	Chr9:7925001-7973000	LOC_Os09g13610	Chr9	7914083	7925405	PFT1, putative, expressed	Published (Nipponbare)
	703-2	Deletion	Chr9:7925001-7973000	LOC_Os09g13630	Chr9	7925560	7938161	ZOS9-03 - C2H2 zinc finger protein, expressed	Published (Nipponbare)
	703-2	Deletion	Chr9:7925001-7973000	LOC_Os09g13650	Chr9	7964046	7967919	microtubule-associated protein, putative, expressed	Published (Nipponbare)
	703-2	Deletion	Chr9:8279001-8318000	LOC_Os09g14019	Chr9	8282691	8286162	expressed protein	Published (Nipponbare)
	703-2	Deletion	Chr9:8279001-8318000	LOC_Os09g14050	Chr9	8309107	8309487	expressed protein	Published (Nipponbare)
	703-2	Deletion	Chr9:8279001-8318000	LOC_Os09g14060	Chr9	8313344	8316031	disease resistance protein RPS2, putative, expressed	Published (Nipponbare)
	703-2	Deletion	Chr10:9266001-9315000	LOC_Os10g18250	Chr10	9275548	9276258	expressed protein	Published (Nipponbare)
	703-2	Deletion	Chr10:9266001-9315000	LOC_Os10g18260	Chr10	9278153	9280643	TKL_IRAK_DUF26-lc.27 - DUF26 kinases have homology to DUF26 containing loci, expressed	Published (Nipponbare)
	703-2	Deletion	Chr10:9266001-9315000	LOC_Os10g18310	Chr10	9304363	9304908	expressed protein	Published (Nipponbare)
	703-2	Inversion	Chr10:9726391-9726391	LOC_Os10g19100	Chr10	9724419	9726859	expressed protein	Published (Nipponbare)
	703-2	Inversion	Chr10:9726402-9726402	LOC_Os10g19100	Chr10	9724419	9726859	expressed protein	Published (Nipponbare)
	703-3	Deletion	Chr2:922701-922704	LOC_Os02g02540	Chr2	918797	923970	glutamate receptor, putative, expressed	Published (Nipponbare)
	703-3	Deletion	Chr2:20249001-20321000	LOC_Os02g33980	Chr2	20258126	20258521	expressed protein	Published (Nipponbare)
	703-3	Deletion	Chr2:20531001-20695000	LOC_Os02g34320	Chr2	20535321	20538749	basic helix-loop-helix, putative, expressed	Published (Nipponbare)
	703-3	Deletion	Chr2:20531001-20695000	LOC_Os02g34360	Chr2	20556755	20557495	expressed protein	Published (Nipponbare)
	703-3	Deletion	Chr2:20531001-20695000	LOC_Os02g34370	Chr2	20562533	20565664	expressed protein	Published (Nipponbare)
	703-3	Deletion	Chr2:20531001-20695000	LOC_Os02g34390	Chr2	20575963	20577744	expressed protein	Published (Nipponbare)
	703-3	Deletion	Chr2:20531001-20695000	LOC_Os02g34400	Chr2	20585602	20586171	expressed protein	Published (Nipponbare)
	703-3	Deletion	Chr2:20531001-20695000	LOC_Os02g34410	Chr2	20588271	20589687	U-box domain-containing protein, putative, expressed	Published (Nipponbare)
	703-3	Deletion	Chr2:20531001-20695000	LOC_Os02g34430	Chr2	20622884	20626394	serine/threonine-protein kinase, putative, expressed	Published (Nipponbare)
	703-3	Deletion	Chr2:20531001-20695000	LOC_Os02g34460	Chr2	20650248	20652056	40S ribosomal protein S10, putative, expressed	Published (Nipponbare)
	703-3	Deletion	Chr2:20531001-20695000	LOC_Os02g34470	Chr2	20652869	20660594	expressed protein	Published (Nipponbare)
	703-3	Deletion	Chr2:20531001-20695000	LOC_Os02g34490	Chr2	20663458	20668812	Leucine Rich Repeat family protein, expressed	Published (Nipponbare)
	703-3	Deletion	Chr2:20531001-20695000	LOC_Os02g34500	Chr2	20676321	20682269	expressed protein	Published (Nipponbare)
	703-3	Deletion	Chr2:20531001-20695000	LOC_Os02g34510	Chr2	20685596	20687825	vacuolar ATP synthase, putative, expressed	Published (Nipponbare)
	703-3	Deletion	Chr5:79371-79381	LOC_Os05g01060	Chr5	75185	83483	expressed protein	Published (Nipponbare)
	703-3	Deletion	Chr5:16192001-16234000	LOC_Os05g27800	Chr5	16202767	16203195	expressed protein	Published (Nipponbare)
	703-3	Deletion	Chr5:16192001-16234000	LOC_Os05g27810	Chr5	16209182	16210669	expressed protein	Published (Nipponbare)
	703-3	Deletion	Chr5:16192001-16234000	LOC_Os05g27820	Chr5	16216524	16220140	patellin protein, putative, expressed	Published (Nipponbare)
	703-3	Deletion	Chr5:16192001-16234000	LOC_Os05g27830	Chr5	16227739	16228122	hypothetical protein	Published (Nipponbare)
	703-3	SBS	Chr5:17858986-17858986	LOC_Os05g30790	Chr5	17856296	17865189	CW-type Zinc Finger, putative, expressed	Published (Nipponbare)
	703-3	Tandem-Duplication	Chr5:19798487-19811665	LOC_Os05g33644	Chr5	19794800	19805637	inosine-uridine preferring nucleoside hydrolase family protein, putative, expressed	Published (Nipponbare)
	703-3	Tandem-Duplication	Chr5:19798487-19811665	LOC_Os05g33660	Chr5	19811136	19811444	expressed protein	Published (Nipponbare)
	703-3	Deletion	Chr5:28876963-28876968	LOC_Os05g50380	Chr5	28871794	28877277	glucose-1-phosphate adenylyltransferase large subunit, chloroplast precursor, putative, expressed	Published (Nipponbare)
	703-3	SBS	Chr11:16850788-16850788	LOC_Os11g29090	Chr11	16849043	16852227	NB-ARC/LRR disease resistance protein, putative, expressed	Published (Nipponbare)
	703-4	Deletion	Chr1:6136710-6137369	LOC_Os01g11414	Chr1	6134202	6139189	sodium/calcium exchanger protein, putative, expressed	Published (Nipponbare)
	703-4	SBS	Chr2:8985979-8985979	LOC_Os02g15880	Chr2	8984107	8989572	CPuORF16 - conserved peptide uORF-containing transcript, expressed	Published (Nipponbare)
	703-4	Deletion	Chr3:31209312-31209313	LOC_Os03g54900	Chr3	31207084	31212471	phytosulfokine receptor precursor, putative, expressed	Published (Nipponbare)
	703-4	Deletion	Chr5:27882540-27882542	LOC_Os05g48640	Chr5	27880009	27882932	ATROPGEF7/ROPGEF7, putative, expressed	Published (Nipponbare)
	703-4	Deletion	Chr6:25688001-25803000	LOC_Os06g42720	Chr6	25690097	25693908	amino acid transporter, putative, expressed	Published (Nipponbare)
	703-4	Deletion	Chr6:25688001-25803000	LOC_Os06g42730	Chr6	25698741	25702801	OsPOP14 - Putative Prolyl Oligopeptidase homologue, expressed	Published (Nipponbare)
	703-4	Deletion	Chr6:25688001-25803000	LOC_Os06g42740	Chr6	25704041	25705018	expressed protein	Published (Nipponbare)
	703-4	Deletion	Chr6:25688001-25803000	LOC_Os06g42754	Chr6	25708677	25710719	expressed protein	Published (Nipponbare)
	703-4	Deletion	Chr6:25688001-25803000	LOC_Os06g42770	Chr6	25711868	25714681	type II intron maturase protein, putative, expressed	Published (Nipponbare)
	703-4	Deletion	Chr6:25688001-25803000	LOC_Os06g42780	Chr6	25715151	25715938	hypothetical protein	Published (Nipponbare)
	703-4	Deletion	Chr6:25688001-25803000	LOC_Os06g42790	Chr6	25718151	25722192	hydrolase, NUDIX family, domain containing protein, expressed	Published (Nipponbare)
	703-4	Deletion	Chr6:25688001-25803000	LOC_Os06g42800	Chr6	25727513	25733221	STRUBBELIG-RECEPTOR FAMILY 8 precursor, putative, expressed	Published (Nipponbare)
	703-4	Deletion	Chr6:25688001-25803000	LOC_Os06g42810	Chr6	25737416	25741547	UBA and UBX domain-containing protein, putative, expressed	Published (Nipponbare)
	703-4	Deletion	Chr6:25688001-25803000	LOC_Os06g42824	Chr6	25741860	25743140	expressed protein	Published (Nipponbare)
	703-4	Deletion	Chr6:25688001-25803000	LOC_Os06g42840	Chr6	25745848	25746138	expressed protein	Published (Nipponbare)
	703-4	Deletion	Chr6:25688001-25803000	LOC_Os06g42850	Chr6	25747063	25749944	extracellular ligand-gated ion channel, putative, expressed	Published (Nipponbare)
	703-4	Deletion	Chr6:25688001-25803000	LOC_Os06g42860	Chr6	25754838	25757427	triacylglycerol lipase precursor, putative, expressed	Published (Nipponbare)
	703-4	Deletion	Chr6:25688001-25803000	LOC_Os06g42890	Chr6	25767850	25769663	DNA binding protein, putative, expressed	Published (Nipponbare)
	703-4	Deletion	Chr6:25688001-25803000	LOC_Os06g42910	Chr6	25785598	25787707	expressed protein	Published (Nipponbare)
	703-4	Deletion	Chr6:25688001-25803000	LOC_Os06g42920	Chr6	25792435	25793049	hypothetical protein	Published (Nipponbare)
	703-4	Deletion	Chr6:25688001-25803000	LOC_Os06g42930	Chr6	25793446	25793753	expressed protein	Published (Nipponbare)
	703-4	Deletion	Chr8:5836001-6050000	LOC_Os08g10070	Chr8	5840283	5843925	protein kinase, putative, expressed	Published (Nipponbare)
	703-4	Deletion	Chr8:5836001-6050000	LOC_Os08g10080	Chr8	5846863	5850647	no apical meristem protein, putative, expressed	Published (Nipponbare)
	703-4	Deletion	Chr8:5836001-6050000	LOC_Os08g10090	Chr8	5858400	5859558	expressed protein	Published (Nipponbare)
	703-4	Deletion	Chr8:5836001-6050000	LOC_Os08g10100	Chr8	5864931	5865851	expressed protein	Published (Nipponbare)
	703-4	Deletion	Chr8:5836001-6050000	LOC_Os08g10110	Chr8	5867459	5868965	hypothetical protein	Published (Nipponbare)
	703-4	Deletion	Chr8:5836001-6050000	LOC_Os08g10130	Chr8	5878083	5879812	expressed protein	Published (Nipponbare)
	703-4	Deletion	Chr8:5836001-6050000	LOC_Os08g10150	Chr8	5884635	5894289	SHR5-receptor-like kinase, putative, expressed	Published (Nipponbare)
	703-4	Deletion	Chr8:5836001-6050000	LOC_Os08g10210	Chr8	5921778	5923109	hypothetical protein	Published (Nipponbare)
	703-4	Deletion	Chr8:5836001-6050000	LOC_Os08g10240	Chr8	5939531	5940913	expressed protein	Published (Nipponbare)
	703-4	Deletion	Chr8:5836001-6050000	LOC_Os08g10250	Chr8	5942661	5958762	SHR5-receptor-like kinase, putative, expressed	Published (Nipponbare)
	703-4	Deletion	Chr8:5836001-6050000	LOC_Os08g10260	Chr8	5964410	5967847	NBS-LRR disease resistance protein, putative, expressed	Published (Nipponbare)
	703-4	Deletion	Chr8:5836001-6050000	LOC_Os08g10270	Chr8	5970430	5973794	expressed protein	Published (Nipponbare)
	703-4	Deletion	Chr8:5836001-6050000	LOC_Os08g10280	Chr8	5975989	5976294	expressed protein	Published (Nipponbare)
	703-4	Deletion	Chr8:5836001-6050000	LOC_Os08g10290	Chr8	5980928	5988963	SHR5-receptor-like kinase, putative, expressed	Published (Nipponbare)
	703-4	Deletion	Chr8:5836001-6050000	LOC_Os08g10300	Chr8	5998021	6005220	SHR5-receptor-like kinase, putative, expressed	Published (Nipponbare)
	703-4	Deletion	Chr8:5836001-6050000	LOC_Os08g10304	Chr8	6006493	6007074	expressed protein	Published (Nipponbare)
	703-4	Deletion	Chr8:5836001-6050000	LOC_Os08g10310	Chr8	6015745	6023280	SHR5-receptor-like kinase, putative, expressed	Published (Nipponbare)
	703-4	Deletion	Chr8:5836001-6050000	LOC_Os08g10320	Chr8	6032171	6039181	SHR5-receptor-like kinase, putative, expressed	Published (Nipponbare)
	703-4	Deletion	Chr8:5836001-6050000	LOC_Os08g10330	Chr8	6040526	6048616	SHR5-receptor-like kinase, putative, expressed	Published (Nipponbare)
	703-5	Deletion	Chr4:23750631-23750632	LOC_Os04g39880	Chr4	23747525	23752767	Os4bglu12 - beta-glucosidase, exo-beta-glucanase, expressed	Published (Nipponbare)
	703-5	Deletion	Chr5:3916001-3996000	LOC_Os05g07420	Chr5	3956457	3959190	S-domain receptor-like protein kinase, putative, expressed	Published (Nipponbare)
	703-5	Deletion	Chr5:3916001-3996000	LOC_Os05g07430	Chr5	3959857	3960959	hypothetical protein	Published (Nipponbare)
	703-5	Deletion	Chr5:3916001-3996000	LOC_Os05g07440	Chr5	3967239	3967505	expressed protein	Published (Nipponbare)
	703-5	Deletion	Chr5:3916001-3996000	LOC_Os05g07450	Chr5	3970970	3973384	S-domain receptor-like protein kinase, putative, expressed	Published (Nipponbare)
	703-5	Deletion	Chr5:3916001-3996000	LOC_Os05g07460	Chr5	3975266	3975724	expressed protein	Published (Nipponbare)
	703-5	Deletion	Chr5:3916001-3996000	LOC_Os05g07470	Chr5	3981387	3983600	D-mannose binding lectin family protein, expressed	Published (Nipponbare)
	703-5	Deletion	Chr5:16393001-16411000	LOC_Os05g28050	Chr5	16392852	16393514	expressed protein	Published (Nipponbare)
	704-1-1	Translocation	Chr3:6568952-6568952	LOC_Os03g12440	Chr3	6566149	6570203	zinc-binding protein, putative, expressed	Published (Nipponbare)
	704-1-1	Deletion	Chr3:26073765-26073768	LOC_Os03g46110	Chr3	26073641	26076622	LTPL94 - Protease inhibitor/seed storage/LTP family protein precursor, expressed	Published (Nipponbare)
	704-1-1	Deletion	Chr4:32750516-32750521	LOC_Os04g55070	Chr4	32747192	32750831	gibberellin 20 oxidase 2, putative, expressed	Published (Nipponbare)
	704-1-1	Inversion	Chr8:16628862-16628862	LOC_Os08g27240	Chr8	16627951	16633264	ARID/BRIGHT DNA-binding domain containing protein, expressed	Published (Nipponbare)
	704-1-1	Translocation	Chr8:16628790-16628790	LOC_Os08g27240	Chr8	16627951	16633264	ARID/BRIGHT DNA-binding domain containing protein, expressed	Published (Nipponbare)
	704-1-1	Inversion	Chr10:5157907-5157907	LOC_Os10g09550	Chr10	5157636	5160958	OsWAK106 - OsWAK receptor-like protein kinase, expressed	Published (Nipponbare)
	704-1-1	Inversion	Chr10:5269489-5269489	LOC_Os10g09740	Chr10	5269123	5270761	expressed protein	Published (Nipponbare)
	704-1-1	Translocation	Chr11:9057168-9057168	LOC_Os11g16390	Chr11	9055797	9059367	expressed protein	Published (Nipponbare)
	704-2	Deletion	Chr1:7746347-7746351	LOC_Os01g13810	Chr1	7744243	7747746	expressed protein	Published (Nipponbare)
	704-2	Deletion	Chr1:7780438-7780440	LOC_Os01g13880	Chr1	7780251	7781054	expressed protein	Published (Nipponbare)
[truncated: 84,827 more rows]

## Sheet: Affected TE Genes - Nipp
	Supplemental Data Set 3. Comprehensive summary of TE genes affected in the Kitaake rice mutant population with the Nipponbare alignment.
[truncated: 56,286 more rows]

[truncated: 11 more sheets: Affected Genes-Nipponbare-TF, Affected Genes-Nipp-Frequency, Non-Affected genes - Descrip, Non-affected-Nipponb-Expression, Non-affected-Nipponb-Lenght, Hight-Non-affected-Nipponb-GO, Affected Genes - Kitaake Descp, Possible Orthol -Kitaake, Affected Genes - KitaakeX, Affected Genes-Kitaak-Frequency, Non-Affected Genes - KitaakeX]
